# Supplementary material for: Genomewide phenotypic analysis of growth, cell morphogenesis, and cell cycle events in Escherichia coli
Source: Mol Syst Biol. 2018 Jun 25;14(6):e7573. doi: 10.15252/msb.20177573 (PMC6018989; doi:10.15252/msb.20177573)
Supplement: Supplementary file 3 — Dataset EV1 [file MSB-14-e7573-s003.xlsx]

## Sheet: Legend
Dataset EV1: Raw Data Table. The Raw data spreadsheet compiles all quantitative information, prior to any normalization procedure, about each strain imaged in this study as measured from the images for each morphological, growth and cell cycle feature, as well as their association to a morpho or cell-cycle island when appropriate. NaN (Not a Number) values are attributed to non-determined fields.
	Main text	Excel/csv/tsv file
Name of the deleted gene	#Gene deleted	#Gene deleted
OD600nm at which the strain was sampled for imaging		OD600nm
OD600nm at which the maximal growth rate is attained on the fitted Gompertz function	OD at max rate	OD@maxRate
Time elapsed since beginning of imaging (min)		Elapsed time
Number of the Keio plate	Plate nb	Plate nb
Well number	Well nb	Well nb
Mean cell length (µm)	<L>	<L>
Cell length variability	CVL	CV_L
Mean cell width (µm)	<W>	<W>
Cell width variability	CVW	CV_W
Mean cell area (µm2)	<A>	<A>
Cell area variability	CVA	CV_A
Mean cell volume (µm3)	<V>	<V>
Cell volume variability	CVV	CV_V
Mean cell surface area (µm2)	<SA>	<SA>
Cell surface area variability	CVSA	CV_SA
Mean cell perimeter (µm)	<P>	<P>
Cell perimeter variability	CVP	CV_P
Mean surface area-to-volume ratio (µm-1)	<SA/V>	<SA/V>
Surface area-to-volume ratio variability	CVSA/V	CV_SA/V
Mean circularity	<C>	<C>
Circularity variability	CVC	CV_C
Mean aspect ratio	<Ar>	<Ar>
Aspect ratio variability	CVAr	CV_Ar
Division ratio variability	CVDR	CV_DR
Mean nucleoid area (µm2)	<NA>	<NA>
Nucleoid area variability	CVNA	CV_NA
Max growth rate (min-1)	αmax	alpha_max
Optical density at growth saturation	ODmax	ODmax
Correlation in nucleoid and cell constriction	ρ CD	rho_CD
Nucleoid constriction degree at the initiation of cell constriction (% cell width)	CDNC0	CDN_C0
Fraction of constricting cells	%non-div	%non-div
Fraction of cells with 1 nucleoids	%1N	%1N
Fraction of cells with 2 nucleoids	%2N	%2N
*	Re-imaged from 2mL liquid cultures
°	Strains independently checked with a different phenotype

## Sheet: Raw data
Gene deletion	OD600nm	OD@maxRate	Elapsed time	nb Cells	Plate nb	Well nb	<L> (µm)	CV_L	<W> (µm)	CV_W	<A> (µm2)	CV_A	<V> (µm3)	CV_V	<SA> (µm2)	CV_SA	<P> (µm)	CV_P	<SA/V> (µm-1)	CV_SA/V	<C>	CV_C	<Ar>	CV_Ar	CV_DR	<NA> (µm2)	CV_NA	alpha_max (min-1)	ODmax	rho_CD	CDN_C0	%non-div	%1N	%2N
hchA	0.148	0.126	0	245	1	A001	3.20405	0.240545	1.20579	0.0521682	3.35171	0.262154	2.92086	0.273266	11.8114	0.24034	7.62572	0.207535	4.09987	0.0872549	0.736671	0.140173	0.398045	0.247613	0.0518453	1.56088	0.282483	0.0103689	0.840778	0.194295	0.657598	0.746939	0.653061	0.338776
bglG	0.153	0.122	1.06667	290	1	A002	3.15489	0.231855	1.20505	0.0383108	3.30236	0.253513	2.87902	0.264642	11.6387	0.236675	7.51132	0.197826	4.08224	0.0767715	0.746923	0.131798	0.401433	0.221868	0.0403747	1.50477	0.276571	0.0114555	0.831582	0.427643	0.553164	0.813793	0.72069	0.27931
cytR	0.163	0.156	2.2	315	1	A003	3.1229	0.232428	1.23166	0.0433801	3.32029	0.245808	2.94495	0.250573	11.7437	0.226167	7.5006	0.197768	4.01777	0.0757621	0.754959	0.137063	0.415195	0.230273	0.049004	1.54617	0.274372	0.00852387	0.892368	0.57171	0.522804	0.777778	0.690096	0.303514
fnr	0.15	0.129	3.3	242	1	A004	3.11302	0.205095	1.16368	0.0415396	3.14849	0.219453	2.64812	0.22825	10.964	0.208157	7.39337	0.175285	4.16662	0.0665361	0.734115	0.124604	0.389183	0.204786	0.0661146	1.53027	0.252778	0.00978711	0.861961	0.605495	0.433258	0.764463	0.675	0.320833
hupB	0.144	0.158	4.4	267	1	A005	3.34294	0.247363	1.10791	0.0530587	3.25264	0.262044	2.6244	0.270763	11.233	0.248724	7.79437	0.214805	4.31351	0.0712378	0.689023	0.156843	0.351424	0.249288	0.0775014	1.42879	0.300939	0.0104069	0.921423	0.569622	0.563034	0.835206	0.771536	0.224719
JW1524	0.153	0.148	5.76667	260	1	A006	3.19132	0.222877	1.18126	0.0324661	3.27711	0.240704	2.79927	0.248403	11.5278	0.231252	7.57477	0.194245	4.14488	0.0697426	0.730601	0.136747	0.387717	0.212501	0.05372	1.55259	0.265165	0.0104605	0.72329	0.72008	0.48939	0.753846	0.725869	0.27027
nagC	0.165	0.162	7.16667	244	1	A007	3.14488	0.221938	1.18663	0.0392393	3.24182	0.237706	2.78075	0.246032	11.3635	0.223831	7.48876	0.189701	4.12026	0.0762058	0.73839	0.133861	0.395259	0.213893	0.0421649	1.58042	0.270046	0.00999345	0.872889	0.739661	0.482992	0.758197	0.67623	0.32377
rhaR	0.151	0.143	0	269	1	A008	3.13052	0.214147	1.20002	0.0359826	3.2666	0.232749	2.83572	0.242787	11.5295	0.217317	7.48187	0.185729	4.09939	0.0725969	0.744574	0.129636	0.400552	0.211392	0.0573234	1.54753	0.258213	0.0102138	0.825822	0.707969	0.485532	0.791822	0.701493	0.294776
tyrR	0.216	0.15	1.01667	338	1	A009	3.30386	0.239844	1.18124	0.0377309	3.4046	0.257843	2.91349	0.266576	11.8418	0.246573	7.79645	0.209479	4.09304	0.0650499	0.718221	0.142671	0.375728	0.215809	0.0401776	1.66939	0.275102	0.00987824	0.621724	0.577838	0.498365	0.772189	0.579882	0.408284
rcsC	0.166	0.133	2.05	270	1	A010	3.08171	0.211593	1.16516	0.0411093	3.11828	0.226063	2.6226	0.235374	10.8987	0.215397	7.33567	0.181819	4.18159	0.0608972	0.73955	0.12984	0.394506	0.206518	0.0311951	1.47286	0.258341	0.0107035	0.784664	0.707232	0.503325	0.792593	0.67658	0.32342
aceF	0.105	0.122	4.4	61	1	A011	3.26211	0.24544	1.21999	0.0498538	3.45091	0.275708	3.07182	0.296803	12.1204	0.276139	7.73121	0.213737	3.98036	0.0891896	0.738445	0.142061	0.394555	0.230399	0.0419704	1.39159	0.35068	0.0121758	0.851953	0.5012	0.581724	0.852459	0.661017	0.338983
sdhC	0.164	0.127	3.28333	301	1	A012	3.11708	0.224014	1.16406	0.036062	3.17501	0.242353	2.6835	0.253803	11.1181	0.234716	7.42043	0.191849	4.17054	0.06251	0.736062	0.129876	0.390783	0.210958	0.0433615	1.51073	0.271028	0.0111331	0.837711	0.718323	0.47209	0.833887	0.710963	0.285714
JW3122	0.159	0.142	8.45	271	1	B001	3.16935	0.213147	1.22312	0.0434282	3.3491	0.234768	2.95772	0.248465	11.7585	0.22995	7.56172	0.185492	4.00464	0.0796268	0.746775	0.127272	0.402761	0.209696	0.0436323	1.62305	0.26767	0.00959844	0.887826	0.396152	0.522564	0.789668	0.651852	0.340741
btuR	0.133	0.129	9.61667	183	1	B002	3.10008	0.197954	1.22945	0.0376938	3.29498	0.214575	2.92027	0.222924	11.5364	0.202302	7.45989	0.171516	3.98073	0.0752747	0.754067	0.124183	0.412688	0.207429	0.0315852	1.68178	0.247323	0.0104663	0.789737	0.712352	0.37736	0.765027	0.593407	0.401099
deoR	0.135	0.13	11.2667	233	1	B003	3.05484	0.251122	1.15832	0.0627446	3.05082	0.288363	2.55669	0.312536	10.7176	0.272344	7.25339	0.218006	4.27373	0.0993168	0.738597	0.141132	0.403638	0.261986	0.118932	1.50855	0.335034	0.0103602	0.854055	0.652508	0.406605	0.83691	0.73913	0.256522
fucR	0.141	0.139	12.4833	233	1	B004	3.08816	0.223473	1.15736	0.0473669	3.09564	0.243096	2.58868	0.255278	10.7836	0.228498	7.33715	0.19351	4.20487	0.0799227	0.735055	0.138016	0.393274	0.221404	0.0493182	1.48559	0.300291	0.0103711	0.857995	0.18213	0.663584	0.759657	0.670996	0.324675
argP	0.134	0.152	13.5833	215	1	B005	2.9822	0.240878	1.15407	0.0339165	2.99116	0.257234	2.49735	0.264609	10.503	0.241752	7.14614	0.205042	4.23684	0.0720412	0.749456	0.136327	0.407223	0.217741	0.0696066	1.55362	0.300422	0.0103326	0.838051	0.713891	0.43954	0.809302	0.757009	0.238318
JW1523	0.133	0.144	14.9667	167	1	B006	3.26502	0.238961	1.18481	0.0440242	3.36573	0.25248	2.88566	0.257853	11.8151	0.240581	7.74431	0.206301	4.12488	0.0707672	0.720423	0.149404	0.38265	0.229367	0.0445471	1.71857	0.300859	0.00942161	0.807524	0.661036	0.442943	0.634731	0.572289	0.421687
nanR	0.141	0.143	16.1167	253	1	B007	3.12931	0.219822	1.18506	0.0437891	3.21601	0.237751	2.75364	0.248393	11.2403	0.229866	7.46714	0.190534	4.11119	0.0726074	0.737203	0.137411	0.396788	0.219073	0.0350569	1.6659	0.286211	0.00956874	0.817315	0.68194	0.413679	0.719368	0.677291	0.322709
JW1634	0.155	0.142	4.63333	256	1	B008	3.18828	0.22282	1.23389	0.04248	3.40125	0.239919	3.02388	0.251593	11.9604	0.228029	7.61856	0.191254	3.98678	0.0728914	0.748393	0.131958	0.404781	0.209205	0.051772	1.70922	0.271574	0.00966965	0.77476	0.702323	0.433051	0.773438	0.664062	0.324219
uidR	0.177	0.136	5.63333	385	1	B009	3.1082	0.221237	1.13888	0.0337424	3.09264	0.237815	2.55234	0.246222	10.7483	0.225181	7.36261	0.189521	4.24182	0.0677329	0.728538	0.132082	0.383726	0.214104	0.0416893	1.52579	0.276064	0.0103757	0.843732	0.727296	0.401014	0.818182	0.709091	0.288312
JW2977	0.171	0.133	6.76667	219	1	B010	3.17423	0.224721	1.20146	0.0358752	3.30606	0.235109	2.86392	0.237024	11.6073	0.21768	7.5693	0.193084	4.07772	0.068786	0.738806	0.136703	0.396218	0.210134	0.0287495	1.66948	0.257966	0.0103063	0.844283	0.701271	0.435172	0.744292	0.666667	0.333333
acnB	0.113	0.13	7.73333	116	1	B011	2.96105	0.216433	1.17386	0.0622452	2.98567	0.225107	2.51915	0.233139	10.6442	0.220658	7.14357	0.183969	4.24804	0.0772616	0.748271	0.137407	0.41488	0.228863	0.0337583	1.36864	0.248909	0.00972097	0.836771	0.499462	0.488542	0.689655	0.646552	0.353448
sdhD	0.116	0.126	8.95	127	1	B012	2.98035	0.254811	1.15338	0.0300353	2.99023	0.27036	2.49232	0.275914	10.5235	0.261726	7.17499	0.217883	4.24478	0.0683407	0.745652	0.146826	0.409383	0.229044	0.0277999	1.41706	0.329997	0.0108801	0.772427	0.763118	0.433798	0.677165	0.645669	0.354331
ada	0.184	0.131	18.1833	276	1	C001	3.24975	0.24019	1.21995	0.0489474	3.4344	0.271086	3.02947	0.289786	12.0708	0.255941	7.72635	0.210701	4.0436	0.0926012	0.73508	0.142133	0.396372	0.2357	0.0371683	NaN	NaN	0.0101466	0.834347	NaN	NaN	NaN	NaN	NaN
cadC	0.139	0.128	19.2333	163	1	C002	3.25715	0.218751	1.19838	0.0367914	3.3873	0.234018	2.93324	0.238398	11.8596	0.236429	7.73738	0.190607	4.05445	0.0710672	0.724242	0.140333	0.385325	0.219043	0.0719458	1.69715	0.267806	0.0104609	0.842454	0.768867	0.377507	0.662577	0.644172	0.355828
dsdC	0.136	0.128	20.2333	272	1	C003	3.35153	0.291691	1.17813	0.0520858	3.43068	0.309576	2.92129	0.315496	11.86	0.290007	7.8864	0.254396	4.10282	0.0829249	0.712171	0.158655	0.375055	0.244656	0.0703541	1.6998	0.347819	0.00996567	0.867123	0.702434	0.381284	0.738971	0.688889	0.292593
galR	0.133	0.132	21.2833	153	1	C004	2.98314	0.231266	1.17026	0.0411161	3.01128	0.246342	2.54167	0.252007	10.57	0.227267	7.15179	0.198732	4.19356	0.0801398	0.753111	0.134878	0.411466	0.215286	0.0501388	1.5677	0.294354	0.0100095	0.814127	0.685625	0.357506	0.777778	0.682119	0.317881
idnR	0.13	0.138	22.3333	191	1	C005	3.07876	0.22248	1.16854	0.0428367	3.11998	0.245994	2.63856	0.262847	10.9219	0.24021	7.34415	0.194722	4.17195	0.0719254	0.739045	0.13651	0.397492	0.213267	0.0314403	1.61989	0.288698	0.00979991	0.822318	0.813042	0.360834	0.759162	0.689474	0.305263
melR	0.144	0.133	23.35	248	1	C006	3.06336	0.202821	1.18216	0.0387964	3.13907	0.218298	2.68112	0.224496	11.0864	0.207019	7.33204	0.175334	4.16186	0.0703602	0.744486	0.12701	0.401897	0.206934	0.0386846	1.60395	0.27909	0.0102007	0.849326	0.717013	0.428716	0.774194	0.673469	0.326531
nhaR	0.129	0.129	24.3833	238	1	C007	2.98307	0.204324	1.2123	0.0383513	3.11945	0.221433	2.72423	0.231222	11.1026	0.209121	7.19826	0.173791	4.10705	0.0742526	0.766175	0.120614	0.423208	0.204959	0.0587092	1.57416	0.28602	0.0107386	0.761266	0.691483	0.384057	0.798319	0.70339	0.292373
soxR	0.148	0.137	10.1333	205	1	C008	3.25516	0.225969	1.22302	0.0365025	3.46926	0.240386	3.06705	0.24937	12.1555	0.221835	7.76011	0.193821	3.99628	0.0665407	0.736436	0.134578	0.393759	0.216368	0.0461965	NaN	NaN	0.00998687	0.787319	NaN	NaN	NaN	NaN	NaN
uxuR	0.146	0.135	11.1667	249	1	C009	3.04666	0.220668	1.16312	0.0343127	3.07742	0.238106	2.58911	0.246937	10.6895	0.231837	7.2739	0.189992	4.15485	0.0718421	0.742906	0.132447	0.399408	0.209119	0.0391295	1.58497	0.284352	0.0108603	0.876672	0.776559	0.394783	0.771084	0.684211	0.315789
cra	0.151	0.129	12.35	230	1	C010	3.13698	0.227102	1.2015	0.0599212	3.26807	0.265283	2.84731	0.306377	11.4967	0.251706	7.47879	0.19681	4.09954	0.083065	0.744177	0.134027	0.401564	0.219916	0.12192	1.60308	0.35131	0.010281	0.800815	0.635027	0.40994	0.752174	0.756522	0.243478
prpC	0.152	0.128	13.3667	306	1	C011	3.20282	0.222108	1.20062	0.0397372	3.34227	0.243386	2.90005	0.256488	11.7385	0.234208	7.62087	0.193827	4.08118	0.0725629	0.734964	0.133977	0.392567	0.216758	0.0451006	1.69904	0.270857	0.00939383	0.846009	0.767366	0.417175	0.784314	0.70915	0.277778
sdhA	0.139	0.124	14.4	225	1	C012	3.0904	0.221404	1.16842	0.0364037	3.14577	0.240372	2.66214	0.25148	10.9735	0.233673	7.3742	0.192196	4.1509	0.0685031	0.738811	0.131884	0.395289	0.206097	0.0322322	1.52918	0.275075	0.0106158	0.756388	0.779396	0.415057	0.768889	0.693333	0.297778
adiY	0.146	0.128	25.6667	267	1	D001	3.26772	0.266434	1.17904	0.0459669	3.34073	0.292788	2.84965	0.30736	11.7142	0.276129	7.70467	0.231423	4.16465	0.0809405	0.722544	0.153762	0.384814	0.253894	0.0889457	NaN	NaN	0.0099798	0.832994	NaN	NaN	NaN	NaN	NaN
cbl	0.143	0.129	26.9167	248	1	D002	3.1347	0.226735	1.14894	0.0376472	3.13694	0.248102	2.61095	0.25992	10.937	0.231617	7.42022	0.196038	4.22707	0.0702275	0.727979	0.136279	0.384679	0.220187	0.0330493	1.49534	0.291137	0.0101868	0.857344	0.778423	0.362794	0.814516	0.733871	0.266129
ebgR	0.144	0.124	28.05	319	1	D003	3.27465	0.240601	1.21939	0.0380647	3.46406	0.257738	3.05244	0.265337	12.1635	0.251739	7.77826	0.208619	4.01186	0.0728208	0.733826	0.143016	0.392536	0.22724	0.045019	1.69879	0.297026	0.0101985	0.867658	0.694139	0.402285	0.76489	0.69279	0.30094
galS	0.185	0.133	29.05	360	1	D004	3.37654	0.244894	1.1578	0.0339449	3.41743	0.264172	2.86915	0.273707	11.8393	0.260383	7.91596	0.21493	4.14937	0.0642728	0.700726	0.151193	0.362125	0.230004	0.0386809	1.70517	0.312108	0.0105626	0.752833	0.742555	0.409609	0.719444	0.631285	0.351955
ilvY	0.134	0.125	30.1167	260	1	D005	3.17179	0.238575	1.19831	0.0401404	3.29229	0.258811	2.84943	0.269432	11.6222	0.241205	7.55806	0.205917	4.12084	0.0772162	0.737889	0.143875	0.398704	0.232091	0.071947	1.61716	0.303351	0.0107447	0.869337	0.761745	0.360217	0.711538	0.657692	0.338462
metJ	0.136	0.13	31.2	223	1	D006	3.03349	0.200914	1.12224	0.0580023	2.96806	0.21873	2.42131	0.235422	10.3622	0.213556	7.20093	0.17518	4.31136	0.0726041	0.729616	0.125287	0.383704	0.193064	0.027803	1.51579	0.261388	0.0102135	0.913907	0.836947	0.344359	0.798206	0.783784	0.216216
pdhR	0.129	0.131	32.2333	184	1	D007	3.0994	0.214171	1.17572	0.0349543	3.16385	0.232438	2.6886	0.244446	11.1299	0.219736	7.40133	0.185767	4.17321	0.0726019	0.737416	0.130497	0.39562	0.202169	0.0414548	1.50193	0.28219	0.00975765	0.704417	0.718635	0.363397	0.75	0.714286	0.285714
soxS	0.141	0.132	15.6333	254	1	D008	3.15322	0.221749	1.18069	0.0415571	3.23893	0.23544	2.7675	0.242428	11.3141	0.225913	7.50901	0.191106	4.11458	0.0705128	0.73493	0.138676	0.39272	0.219668	0.0341977	1.62837	0.280594	0.0099485	0.869543	0.736762	0.381914	0.755906	0.6917	0.304348
xapR	0.153	0.127	16.6167	288	1	D009	3.21845	0.222151	1.19721	0.0346905	3.35229	0.239993	2.90273	0.249449	11.7603	0.228359	7.6572	0.193717	4.07981	0.0649094	0.731466	0.13872	0.389938	0.21763	0.0440171	1.66079	0.281171	0.0105177	0.866258	0.650075	0.453029	0.743056	0.644599	0.344948
ihfA	0.151	0.129	17.5833	399	1	D010	3.76306	0.267046	1.15657	0.0587368	3.84608	0.279017	3.24441	0.287417	13.206	0.263451	8.70032	0.234915	4.10556	0.071149	0.657609	0.169323	0.327341	0.254105	0.089262	1.98754	0.344167	0.0102129	0.749589	0.538845	0.470901	0.719298	0.600503	0.386935
cyoD	0.17	0.144	18.5333	365	1	D011	3.16257	0.226201	1.19402	0.0343719	3.28056	0.242844	2.8313	0.250568	11.5307	0.223686	7.53052	0.195266	4.10824	0.0714042	0.739618	0.133439	0.395231	0.206624	0.0359217	1.64293	0.281265	0.0107599	0.789541	0.596274	0.485549	0.791781	0.654795	0.342466
sdhB	0.146	0.132	19.5	325	1	D012	3.18947	0.223082	1.16148	0.0302955	3.22899	0.240364	2.71481	0.247302	11.2803	0.224204	7.56847	0.194911	4.19006	0.0698561	0.721545	0.141154	0.38236	0.222547	0.0390527	1.59885	0.285887	0.0111605	0.780057	0.639039	0.488932	0.713846	0.619195	0.374613
appY	0.143	0.129	33.4667	312	1	E001	3.35973	0.254412	1.19632	0.0554455	3.48141	0.277423	3.00985	0.294143	12.0919	0.265564	7.90577	0.221042	4.05601	0.0722065	0.714556	0.147678	0.376238	0.232132	0.0957723	1.7206	0.32511	0.0105975	0.899135	0.651619	0.43517	0.721154	0.610932	0.385852
chbR	0.169	0.128	34.45	379	1	E002	3.32979	0.239522	1.19113	0.0372881	3.45509	0.260593	2.9815	0.270696	12.0846	0.253984	7.85577	0.208998	4.08399	0.0770917	0.71766	0.145175	0.377009	0.226417	0.0392097	1.69829	0.295168	0.010972	0.869316	0.783298	0.387687	0.738786	0.645503	0.349206
acrS	0.146	0.129	35.6167	228	1	E003	3.23028	0.219526	1.18889	0.0409752	3.33232	0.240507	2.86485	0.252666	11.6172	0.232305	7.65023	0.190386	4.08541	0.0671035	0.727522	0.13998	0.387086	0.236545	0.0870598	1.631	0.283705	0.0104895	0.833513	0.731097	0.398073	0.754386	0.665198	0.334802
JW2071	0.138	0.128	36.7167	309	1	E004	3.22514	0.215507	1.19509	0.0373761	3.33966	0.230135	2.88182	0.235793	11.7277	0.213424	7.66278	0.187573	4.09892	0.0692664	0.727492	0.137581	0.387737	0.216137	0.0614144	1.64939	0.289583	0.0102775	0.82	0.613423	0.447375	0.695793	0.665584	0.331169
leuO	0.134	0.126	37.75	151	1	E005	3.2421	0.224938	1.21836	0.0377806	3.41797	0.241152	3.00628	0.247041	12.0491	0.2248	7.71695	0.193118	4.03828	0.0696727	0.734194	0.14072	0.395326	0.233731	0.0280728	NaN	NaN	0.010058	0.825138	NaN	NaN	NaN	NaN	NaN
metR	0.162	0.125	38.7333	355	1	E006	3.161	0.229022	1.18256	0.0446965	3.23385	0.252332	2.75909	0.26662	11.302	0.242726	7.51579	0.200423	4.12805	0.0673177	0.732231	0.139747	0.392723	0.220762	0.0655704	1.57796	0.314767	0.0110648	0.64748	0.730307	0.373311	0.723944	0.689266	0.30791
perR	0.16	0.141	39.7667	330	1	E007	3.22257	0.214423	1.19501	0.0428252	3.34025	0.234619	2.88646	0.246608	11.683	0.229134	7.64216	0.187992	4.07618	0.0743884	0.730308	0.131952	0.386977	0.206189	0.0462134	1.66175	0.279562	0.0106678	0.891898	0.715864	0.393799	0.769697	0.680851	0.319149
stpA	0.139	0.146	40.8	172	1	E008	3.24572	0.197591	1.18062	0.0374547	3.32621	0.210986	2.8456	0.214926	11.6178	0.204722	7.65089	0.171728	4.10082	0.0700077	0.724688	0.124782	0.377605	0.195283	0.0447282	1.59504	0.279984	0.0106569	0.912454	0.800971	0.371485	0.796512	0.770588	0.229412
zntR	0.158	0.141	20.6667	279	1	E009	3.25188	0.20819	1.19437	0.0439504	3.38391	0.223518	2.92817	0.233953	11.7807	0.209272	7.71299	0.181367	4.05294	0.0666265	0.726676	0.132117	0.382593	0.20459	0.036744	NaN	NaN	0.00937808	0.875548	NaN	NaN	NaN	NaN	NaN
rbsR	0.174	0.134	28.7333	441	1	E010	3.3226	0.23532	1.22971	0.0403463	3.54922	0.253015	3.15593	0.261395	12.3898	0.239244	7.87433	0.202495	3.95745	0.0759506	0.73272	0.140383	0.389694	0.225636	0.0406785	1.67772	0.308812	0.0103446	0.858512	0.615322	0.469678	0.798186	0.680365	0.310502
cyoC	0.198	0.135	29.7333	431	1	E011	3.45076	0.265914	1.21792	0.0316282	3.66197	0.288576	3.22695	0.299342	12.8009	0.279662	8.13107	0.233498	3.99837	0.0715665	0.713396	0.156243	0.374855	0.233166	0.0348145	1.78423	0.324821	0.0105116	0.789123	0.665816	0.454592	0.719258	0.607889	0.38051
sucA	0.167	0.133	30.7167	378	1	E012	3.26711	0.214452	1.24906	0.0558205	3.53238	0.231922	3.18797	0.249337	12.5084	0.222626	7.78818	0.184246	3.95631	0.0740409	0.743108	0.130754	0.39953	0.217001	0.0423875	1.7125	0.27858	0.0107595	0.807913	0.786459	0.344014	0.785714	0.71618	0.275862
argR	0.127	0.117	42.2333	207	1	F001	3.14958	0.245243	1.18345	0.0326748	3.22395	0.262023	2.74648	0.26801	11.3427	0.24887	7.52042	0.212731	4.15793	0.064832	0.73176	0.148133	0.396276	0.227348	0.0329223	1.47338	0.292002	0.00762297	0.701924	0.853697	0.232115	0.652174	0.681159	0.318841
crp	0.131	0.124	43.35	275	1	F002	3.03121	0.239876	1.17176	0.0373304	3.05961	0.257278	2.57896	0.262774	10.7838	0.245992	7.25809	0.208164	4.2104	0.0728319	0.744996	0.145782	0.407772	0.227043	0.0389821	1.41449	0.276779	0.00800835	0.771313	0.907147	0.20353	0.701818	0.734545	0.261818
envY	0.137	0.133	44.3833	267	1	F003	3.20801	0.242783	1.21404	0.0338024	3.36793	0.258876	2.95254	0.264819	11.7926	0.247384	7.64112	0.210135	4.01911	0.0758831	0.739955	0.142933	0.398582	0.219293	0.0520699	1.65688	0.301383	0.0100111	0.884011	0.666833	0.445644	0.756554	0.68797	0.300752
ihfB	0.127	0.126	45.4167	232	1	F004	3.5823	0.26575	1.13319	0.0445539	3.58789	0.284199	2.97553	0.29251	12.3835	0.27136	8.30327	0.233392	4.19681	0.0696791	0.671427	0.162426	0.336881	0.24592	0.0530271	1.86183	0.333023	0.0100306	0.764196	0.425977	0.512403	0.806034	0.695652	0.295652
lrp	0.155	0.164	46.6	312	1	F005	3.14148	0.205373	1.27392	0.0431956	3.44425	0.223962	3.15139	0.237313	12.1111	0.213012	7.53733	0.1732	3.87136	0.0679748	0.770687	0.116717	0.422346	0.204496	0.0878237	1.58167	0.27984	0.00886431	0.886171	0.650295	0.361894	0.903846	0.83871	0.158065
mhpR	0.147	0.128	47.5333	297	1	F006	3.17839	0.222836	1.21968	0.0377267	3.34652	0.239291	2.94135	0.245165	11.7273	0.227639	7.58879	0.19301	4.01446	0.0743502	0.743176	0.136914	0.40233	0.219363	0.0332926	1.69133	0.279324	0.0101957	0.872418	0.806765	0.313761	0.744108	0.695946	0.304054
phnF	0.143	0.14	48.5333	403	1	F007	3.14847	0.240073	1.19521	0.0456941	3.25448	0.266779	2.81095	0.286478	11.4116	0.255115	7.48957	0.208287	4.10792	0.0815839	0.741445	0.13786	0.399433	0.220073	0.0559695	1.65075	0.316345	0.0099948	0.774708	0.722014	0.321867	0.74938	0.694789	0.295285
tdcA	0.175	0.141	32.1167	309	1	F008	3.17231	0.220214	1.23225	0.0398741	3.38009	0.240247	3.00414	0.252702	11.9246	0.23335	7.59939	0.191706	3.99891	0.0747282	0.747892	0.135117	0.406558	0.211878	0.0601832	1.6527	0.29332	0.0098795	0.804088	0.63835	0.477169	0.734628	0.631922	0.361564
yafC	0.167	0.141	33.1333	379	1	F009	3.18753	0.231664	1.25976	0.0388929	3.45296	0.252651	3.13274	0.261788	12.1979	0.230969	7.63101	0.199621	3.93069	0.0786385	0.757259	0.131474	0.414626	0.216188	0.0376286	1.65524	0.291222	0.0106854	0.71242	0.76194	0.374975	0.794195	0.708995	0.283069
sdiA	0.355	0.157	34.1167	716	1	F010	3.15803	0.237477	1.22772	0.0437001	3.35067	0.266513	2.97265	0.287212	11.8276	0.254092	7.5307	0.204716	4.0254	0.0798418	0.753413	0.129308	0.407868	0.210103	0.042333	1.54581	0.318017	0.0115209	0.845872	0.703905	0.353828	0.847765	0.804775	0.189607
cyoB	0.145	0.139	35.1667	262	1	F011	3.34282	0.222347	1.25779	0.0361797	3.63703	0.24105	3.29629	0.251266	12.8794	0.230298	7.95732	0.193809	3.9338	0.068521	0.734455	0.134891	0.393367	0.20974	0.0480762	1.81484	0.270263	0.0104392	0.799269	0.736778	0.415419	0.717557	0.583969	0.400763
sucB	0.158	0.117	36.2333	340	1	F012	3.93429	0.237501	1.3926	0.0543782	4.74335	0.271115	4.79308	0.297305	16.4792	0.264544	9.19346	0.203954	3.47696	0.094963	0.715733	0.135604	0.372231	0.225117	0.197322	2.59684	0.398501	0.0109762	0.718955	0.646631	0.200927	0.882353	0.802469	0.185185
asnC	0.143	0.133	3.01667	222	1	G001	2.97524	0.206387	1.20958	0.0486151	3.11411	0.226933	2.72667	0.241672	10.9817	0.211424	7.17067	0.17504	4.06641	0.085497	0.770113	0.117525	0.422878	0.199742	0.0601459	1.46102	0.242323	0.0100336	0.888825	0.775554	0.420277	0.86036	0.810811	0.189189
csgD	0.131	0.126	50.1	254	1	G002	3.261	0.218307	1.20101	0.0358289	3.39244	0.240813	2.94556	0.255321	11.9081	0.2325	7.73969	0.195554	4.07412	0.0739135	0.724707	0.137683	0.384764	0.209316	0.0530154	1.69533	0.270472	0.0100416	0.865091	0.655302	0.433749	0.708661	0.641732	0.350394
fadR	0.124	0.126	51.1833	209	1	G003	3.55376	0.277289	1.04036	0.0469608	3.27805	0.300917	2.49905	0.316839	11.1237	0.292194	8.13386	0.248653	4.48997	0.0604181	0.642151	0.173044	0.312798	0.24914	0.0509508	1.57196	0.32502	0.00973461	0.915142	0.82855	0.346049	0.751196	0.717703	0.272727
hns	0.101	0.156	1.5	103	1	G004	3.50371	0.244483	1.02883	0.104656	3.1943	0.262893	2.42402	0.310382	10.8104	0.245353	8.01296	0.213508	4.54273	0.0848519	0.639382	0.156177	0.309448	0.235611	0.144167	1.40585	0.415012	0.00767778	0.937683	0.359642	0.486378	0.84466	0.44	0.45
lysR	0.142	0.139	37.5333	233	1	G005	3.30574	0.225503	1.24645	0.0387135	3.56446	0.241179	3.1983	0.250576	12.5858	0.23087	7.90627	0.196669	3.96301	0.069413	0.731283	0.148258	0.396647	0.229935	0.0391349	1.76475	0.296777	0.00993386	0.850519	0.60429	0.439972	0.652361	0.568966	0.418103
nac	0.126	0.128	52.5	256	1	G006	3.21503	0.241508	1.16878	0.0381919	3.26493	0.26225	2.75764	0.273332	11.4669	0.24583	7.64107	0.211639	4.19908	0.0748969	0.718287	0.154004	0.384345	0.235025	0.0355834	1.6982	0.287442	0.010398	0.804302	0.738661	0.366057	0.625	0.585938	0.402344
JW3736	0.145	0.129	0	111	1	G007	3.21997	0.233488	1.1753	0.0454438	3.31251	0.242357	2.82458	0.246089	11.6264	0.225116	7.65645	0.197148	4.14326	0.0671049	0.724666	0.149025	0.385937	0.247595	0.0421914	1.5226	0.254141	0.00940368	0.85856	0.641547	0.352005	0.756757	0.702703	0.297297
treR	0.15	0.13	38.7	266	1	G008	3.26991	0.232814	1.19767	0.0510881	3.39344	0.250389	2.93204	0.263309	11.9155	0.237893	7.7532	0.202584	4.10264	0.0773766	0.723985	0.148613	0.385987	0.234532	0.0497072	1.66213	0.290425	0.0105942	0.847486	0.70914	0.395689	0.729323	0.641509	0.350943
ybdO	0.144	0.13	39.7667	264	1	G009	3.29873	0.252036	1.27497	0.0660167	3.60932	0.27233	3.31018	0.292717	12.7832	0.261302	7.88412	0.217567	3.90552	0.0801394	0.744515	0.146871	0.407964	0.230782	0.0650317	1.70693	0.325498	0.0108657	0.821251	0.71886	0.314626	0.700758	0.602273	0.386364
srlR	0.157	0.128	40.9	389	1	G010	3.21968	0.244834	1.24535	0.0436427	3.46743	0.264566	3.11813	0.275706	12.2291	0.250373	7.67988	0.210358	3.95788	0.079318	0.752127	0.135499	0.406993	0.217973	0.058115	1.70715	0.313722	0.00976366	0.847697	0.658991	0.348464	0.835476	0.75	0.237113
cyoA	0.141	0.137	42.0667	266	1	G011	3.14338	0.224408	1.20069	0.0362867	3.2677	0.245936	2.83485	0.257568	11.5429	0.24036	7.51451	0.196795	4.10272	0.0749592	0.74022	0.139173	0.400467	0.217632	0.0576634	1.59992	0.302848	0.0106495	0.81741	0.790999	0.334213	0.706767	0.641509	0.350943
sucC	0.134	0.129	43.3833	275	1	G012	2.95542	0.237014	1.1756	0.0428179	2.99732	0.261063	2.53811	0.27695	10.5594	0.246046	7.11882	0.205307	4.20563	0.0754079	0.756209	0.139385	0.41888	0.226037	0.0454919	1.43956	0.30558	0.0100852	0.828242	0.814194	0.285713	0.76	0.709091	0.287273
betI	0.116	0.133	53.7167	189	1	H001	3.09077	0.256563	1.22837	0.0363874	3.2582	0.279037	2.88017	0.287695	11.613	0.265183	7.42431	0.220965	4.0669	0.0872552	0.757941	0.144036	0.420682	0.231557	0.0563815	1.58367	0.348997	0.0102064	0.854019	0.392484	0.467274	0.740741	0.709677	0.274194
cynR	0.136	0.132	54.7833	360	1	H002	3.13097	0.234611	1.2298	0.0466583	3.31544	0.2612	2.94282	0.279484	11.6858	0.251278	7.49534	0.203843	4.01079	0.0856542	0.75385	0.135032	0.412519	0.217293	0.0867652	1.65274	0.30196	0.0100104	0.839093	0.765781	0.356369	0.780556	0.718663	0.275766
fis	0.11	0.132	55.8833	152	1	H003	3.086	0.309777	1.19787	0.0389961	3.18339	0.34307	2.75661	0.360154	11.1855	0.315315	7.38087	0.266391	4.11889	0.0888812	0.752165	0.154702	0.416037	0.243483	0.0697469	1.63501	0.422016	0.0108722	0.948616	0.792615	0.330748	0.776316	0.710526	0.289474
hupA	0.149	0.134	57.2333	316	1	H004	3.3754	0.249473	1.15954	0.0408381	3.42845	0.270467	2.8922	0.281223	11.8827	0.261776	7.90067	0.216969	4.13413	0.0645124	0.705329	0.148696	0.36332	0.23484	0.054497	1.63723	0.307981	0.0105218	0.926885	0.734573	0.375329	0.857595	0.790476	0.2
malI	0.137	0.141	58.1833	316	1	H005	3.3027	0.238058	1.19501	0.0414128	3.42584	0.259579	2.96206	0.2723	11.9444	0.252055	7.79819	0.207834	4.06459	0.076671	0.722251	0.14642	0.381597	0.23089	0.0413193	1.74271	0.302643	0.00925189	0.845481	0.67402	0.447012	0.762658	0.669841	0.32381
JW4353	0.119	0.131	59.3833	210	1	H006	3.08603	0.237363	1.23295	0.0353513	3.27303	0.260515	2.90956	0.271387	11.5913	0.243167	7.40621	0.203857	4.02157	0.0848941	0.762193	0.133824	0.420346	0.221149	0.0318428	1.66813	0.303561	0.00998788	0.808947	0.770181	0.291677	0.8	0.747619	0.247619
purR	0.128	0.131	60.4667	187	1	H007	3.01825	0.236477	1.25874	0.0433578	3.2511	0.255039	2.94281	0.263734	11.5584	0.244413	7.31942	0.204532	3.95918	0.0836633	0.776179	0.132014	0.43673	0.20476	0.0491329	1.60409	0.324305	0.00994302	0.809071	0.611887	0.369691	0.796791	0.708108	0.281081
trpR	0.157	0.127	44.7333	384	1	H008	3.15577	0.229082	1.25201	0.0419973	3.39852	0.250012	3.06122	0.261269	11.9598	0.24296	7.55646	0.195426	3.93618	0.0818254	0.75914	0.126532	0.415086	0.207029	0.0443065	1.7055	0.298899	0.00996766	0.866793	0.742116	0.353324	0.825521	0.741514	0.250653
ybeF	0.154	0.133	45.7167	366	1	H009	3.31372	0.223983	1.20543	0.0371169	3.4771	0.243163	3.03285	0.254043	12.2016	0.22879	7.85394	0.196601	4.05629	0.0690717	0.721443	0.138863	0.380723	0.20779	0.0377452	1.71485	0.281499	0.0102984	0.807695	0.75797	0.403335	0.715847	0.622951	0.371585
talB	0.159	0.131	46.7333	401	1	H010	3.22697	0.223689	1.24033	0.0443196	3.4581	0.242938	3.09402	0.255417	12.1719	0.22704	7.69426	0.192554	3.9712	0.0809648	0.746145	0.134892	0.403363	0.222866	0.034066	1.6873	0.292869	0.00980635	0.842724	0.680705	0.361849	0.805486	0.730479	0.264484
fdrA	0.183	0.126	47.8833	488	1	H011	3.26785	0.234362	1.26425	0.0400758	3.56945	0.257853	3.2577	0.273011	12.5823	0.245767	7.80038	0.20182	3.90117	0.0797855	0.749313	0.135288	0.406979	0.223818	0.0990019	1.71327	0.336633	0.0102751	0.841753	0.598351	0.441214	0.786885	0.647423	0.346392
ybiW	0.155	0.118	0	285	3	A001	3.17081	0.194705	1.21033	0.0380621	3.33471	0.210154	2.92113	0.219177	11.706	0.203442	7.56423	0.167021	4.02916	0.0675636	0.742075	0.122233	0.396356	0.199279	0.0581781	1.56063	0.26042	0.0103786	0.658864	0.696221	0.461863	0.785965	0.634752	0.361702
adhE	0.155	0.12	1.21667	267	3	A002	3.22247	0.223531	1.1543	0.0351196	3.26671	0.239176	2.74489	0.246125	11.5184	0.221665	7.61818	0.191737	4.22876	0.0672504	0.719355	0.134919	0.375516	0.217507	0.0566632	1.54988	0.275703	0.0103125	0.759097	0.701893	0.421009	0.816479	0.699248	0.300752
ppsA	0.15	0.126	2.28333	159	3	A003	3.01895	0.188521	1.18668	0.0429214	3.10614	0.198013	2.66296	0.20295	11.0777	0.19245	7.23116	0.159546	4.18319	0.0771247	0.755623	0.115183	0.406742	0.187932	0.0366136	NaN	NaN	0.00933787	0.637995	NaN	NaN	NaN	NaN	NaN
nuoL	0.142	0.123	3.4	240	3	A004	2.95956	0.194125	1.15998	0.0347615	2.98688	0.213233	2.51015	0.224477	10.553	0.208578	7.08451	0.165431	4.22669	0.0606331	0.75582	0.112536	0.406458	0.192439	0.0421611	1.3826	0.249046	0.00951198	0.699044	0.650371	0.502232	0.858333	0.739496	0.256303
nuoB	0.138	0.123	4.35	199	3	A005	3.07053	0.226621	1.12354	0.0403613	3.01587	0.241764	2.45957	0.250176	10.6169	0.217395	7.28896	0.195063	4.36277	0.0757599	0.726422	0.140865	0.384505	0.224387	0.0441747	1.46208	0.256188	0.00921197	0.682232	0.651298	0.50141	0.753769	0.658291	0.341709
mdh	0.14	0.119	5.33333	204	3	A006	3.06697	0.207728	1.16182	0.0560219	3.10837	0.234044	2.62638	0.272157	10.8908	0.219632	7.3015	0.178786	4.18965	0.0764085	0.742101	0.123703	0.394371	0.202562	0.0344183	1.46553	0.295795	0.0100217	0.722371	0.849484	0.446922	0.867647	0.69	0.305
pflD	0.138	0.117	6.33333	262	3	A007	3.13434	0.20208	1.14097	0.0335714	3.13271	0.213932	2.59699	0.21857	10.9922	0.19769	7.42843	0.172137	4.26233	0.0707226	0.723791	0.12699	0.379311	0.208829	0.0306148	NaN	NaN	0.00935652	0.698375	NaN	NaN	NaN	NaN	NaN
frdD	0.149	0.122	0	198	3	A008	3.15383	0.201812	1.17857	0.0347032	3.25275	0.217962	2.78498	0.228559	11.3645	0.205998	7.50128	0.172031	4.10869	0.0650955	0.735924	0.121855	0.388636	0.198104	0.0282854	NaN	NaN	0.00972526	0.794417	NaN	NaN	NaN	NaN	NaN
JW0559	0.166	0.129	1.16667	313	3	A009	3.27154	0.204345	1.15115	0.036829	3.30738	0.22096	2.77173	0.229783	11.4904	0.212445	7.69773	0.176939	4.17159	0.0666276	0.711535	0.125263	0.366073	0.200333	0.120409	1.45575	0.250859	0.0101871	0.760716	0.733612	0.457918	0.824281	0.645367	0.354633
phoQ	0.157	0.121	2.2	193	3	A010	3.31289	0.208861	1.1283	0.0481179	3.27483	0.22469	2.685	0.238016	11.3365	0.211259	7.75236	0.180482	4.25617	0.0724148	0.696046	0.137444	0.356551	0.230751	0.0768435	1.43015	0.255008	0.0104169	0.785989	0.724094	0.395508	0.797927	0.699482	0.295337
cheB	0.157	0.125	3.08333	191	3	A011	3.29199	0.242434	1.16514	0.0335475	3.3436	0.258523	2.8227	0.264109	11.6961	0.247027	7.75787	0.2112	4.17349	0.0703638	0.713389	0.151185	0.374747	0.241096	0.0455698	1.4683	0.288148	0.00951248	0.785753	0.789533	0.441441	0.769634	0.642105	0.352632
atoS	0.173	0.124	4	283	3	A012	3.29219	0.219457	1.15432	0.0385104	3.33281	0.236227	2.80027	0.245309	11.5467	0.230498	7.74302	0.189253	4.14916	0.067129	0.709966	0.134643	0.367262	0.216407	0.0961062	1.43011	0.275963	0.0100939	0.76579	0.717641	0.390866	0.80212	0.679715	0.316726
JW0809	0.156	0.123	7.58333	290	3	B001	3.18796	0.199153	1.16953	0.0349735	3.26171	0.213133	2.76863	0.220071	11.4626	0.201409	7.56516	0.172142	4.16495	0.0655423	0.726614	0.125106	0.381167	0.197022	0.0350565	1.5767	0.236636	0.009888	0.771737	0.766923	0.482084	0.782759	0.675862	0.324138
acnA	0.203	0.125	8.6	404	3	B002	3.11183	0.20537	1.18467	0.0340639	3.21202	0.221972	2.75799	0.230555	11.3227	0.211844	7.42261	0.177066	4.13175	0.0715844	0.742598	0.120378	0.395506	0.192546	0.0536796	1.52021	0.25323	0.0100982	0.779455	0.716047	0.461694	0.816832	0.705446	0.284653
JW1712	0.165	0.127	9.78333	219	3	B003	3.12507	0.219352	1.18184	0.0358644	3.2092	0.235796	2.74198	0.243218	11.252	0.216774	7.44208	0.188939	4.13373	0.0738636	0.740115	0.131069	0.395565	0.212218	0.0367298	1.54414	0.270691	0.00983614	0.742117	0.740576	0.474883	0.808219	0.684932	0.315068
nuoK	0.147	0.127	10.7167	218	3	B004	3.00775	0.218242	1.18668	0.0328889	3.09409	0.23673	2.6566	0.244117	10.9736	0.21633	7.21392	0.185743	4.16582	0.0765687	0.757319	0.122118	0.411645	0.203815	0.028179	1.483	0.283205	0.00977316	0.670964	0.743184	0.464184	0.834862	0.709677	0.285714
nuoA	0.147	0.119	11.8	209	3	B005	3.14215	0.222503	1.14672	0.0350824	3.13977	0.23652	2.60633	0.241548	11.0461	0.218577	7.44373	0.193122	4.27159	0.0749931	0.725366	0.139709	0.382904	0.220729	0.0572785	1.51764	0.27056	0.00985231	0.690197	0.798946	0.48669	0.751196	0.665072	0.325359
yhfW	0.206	0.121	12.75	350	3	B006	3.32792	0.223138	1.17562	0.0358779	3.42054	0.237256	2.91685	0.243861	11.947	0.225458	7.843	0.193011	4.12069	0.069515	0.711819	0.139907	0.370584	0.221823	0.0468007	1.5708	0.269781	0.0102247	0.766726	0.686351	0.455377	0.762857	0.644699	0.352436
pflC	0.214	0.124	13.6667	513	3	B007	3.29793	0.229839	1.16605	0.0368699	3.36583	0.249899	2.85287	0.261221	11.7348	0.241503	7.76128	0.198809	4.14172	0.0717819	0.714382	0.135101	0.37046	0.212746	0.0536166	1.47148	0.296299	0.00946538	0.75701	0.67327	0.459713	0.797271	0.694118	0.303922
frdC	0.151	0.122	7.88333	100	3	B008	3.23902	0.204183	1.18884	0.0361985	3.35586	0.219678	2.89995	0.22672	11.8067	0.204441	7.65907	0.176079	4.09816	0.0650939	0.729034	0.123562	0.381577	0.196973	0.03703	1.48539	0.246735	0.00979925	0.733008	0.667704	0.397928	0.8	0.62	0.37
citA	0.184	0.128	15.35	143	3	B009	3.2346	0.197708	1.17652	0.0373184	3.30484	0.219064	2.81566	0.229725	11.5971	0.210695	7.63602	0.173622	4.14702	0.0679647	0.721799	0.123206	0.377488	0.193452	0.0529602	1.40212	0.283234	0.00956916	0.728727	0.747866	0.435987	0.783217	0.647887	0.352113
phoP	0.163	0.124	19.95	144	3	B010	3.30908	0.194193	1.1863	0.0295547	3.42466	0.213949	2.9498	0.224534	11.9802	0.206209	7.80074	0.171259	4.0865	0.0674951	0.717027	0.125308	0.372419	0.201492	0.0477765	1.4975	0.276228	0.00991729	0.751208	0.530295	0.446832	0.770833	0.605634	0.387324
cheA	0.17	0.128	20.8833	211	3	B011	3.22519	0.224456	1.19125	0.0335911	3.32627	0.24633	2.87293	0.25545	11.6651	0.241725	7.62654	0.19714	4.08708	0.0750068	0.730701	0.133031	0.386533	0.207672	0.0784409	1.48264	0.305011	0.0100691	0.775739	0.679821	0.473651	0.800948	0.688995	0.30622
atoC	0.146	0.123	22.0333	150	3	B012	3.27174	0.197446	1.18926	0.0367319	3.39115	0.219991	2.92827	0.233053	11.8284	0.210912	7.72916	0.173931	4.06614	0.068812	0.722835	0.122119	0.376889	0.189925	0.102573	1.48748	0.246159	0.0102818	0.732582	0.762444	0.502625	0.826667	0.666667	0.326667
pflA	0.167	0.13	14.95	307	3	C001	3.16984	0.227504	1.18252	0.0323898	3.26438	0.246851	2.79594	0.256928	11.5533	0.224307	7.53795	0.196684	4.17188	0.0748329	0.734204	0.13278	0.390571	0.208846	0.0341922	NaN	NaN	0.00970315	0.794644	NaN	NaN	NaN	NaN	NaN
gapC	0.141	0.123	16	180	3	C002	3.11624	0.191652	1.20026	0.0379794	3.24234	0.205621	2.80933	0.213265	11.4783	0.199373	7.4532	0.164429	4.10438	0.0661265	0.742796	0.120785	0.399847	0.202701	0.0430981	1.54315	0.234916	0.00982588	0.726853	0.758653	0.415995	0.761111	0.655556	0.338889
zwf	0.146	0.121	16.8667	194	3	C003	3.16393	0.223711	1.14088	0.0514307	3.14759	0.243655	2.60923	0.258714	11.0117	0.23259	7.49155	0.195105	4.26062	0.074208	0.71794	0.145379	0.378872	0.228956	0.0692828	1.44304	0.290224	0.00969957	0.740963	0.716565	0.421474	0.742268	0.685567	0.298969
nuoJ	0.145	0.124	17.7833	287	3	C004	3.05862	0.219525	1.17569	0.0415033	3.11764	0.237684	2.65335	0.246958	10.9474	0.223738	7.29048	0.188528	4.15645	0.0752165	0.748203	0.126759	0.401575	0.208371	0.095611	1.39286	0.278691	0.0102235	0.681539	0.678326	0.392962	0.843206	0.748252	0.248252
glk	0.145	0.123	18.7	307	3	C005	3.12562	0.204438	1.21301	0.0456875	3.27654	0.219187	2.86527	0.229314	11.6021	0.212666	7.48567	0.176675	4.07555	0.0744187	0.745894	0.127955	0.403921	0.203195	0.0370993	1.5656	0.253669	0.00991119	0.717256	0.753377	0.406379	0.739414	0.661238	0.335505
rpe	0.128	0.115	19.7667	173	3	C006	3.16284	0.207976	1.16256	0.0363962	3.19847	0.22032	2.69023	0.226678	11.3108	0.200877	7.50589	0.179583	4.23965	0.0777165	0.725236	0.132129	0.383192	0.207562	0.0430411	1.5362	0.259961	0.00906656	0.754824	0.694135	0.400126	0.745665	0.682081	0.317919
ppc	0.134	0.121	20.7667	218	3	C007	3.13611	0.218436	1.17064	0.03623	3.18834	0.234973	2.70327	0.242429	11.19	0.226672	7.46157	0.188907	4.16513	0.0702498	0.73157	0.133905	0.390415	0.209761	0.0388291	1.47879	0.27559	0.0102863	0.728588	0.807789	0.381924	0.738532	0.62844	0.362385
frdB	0.178	0.126	24.95	314	3	C008	3.24375	0.218588	1.19986	0.0469241	3.37449	0.240224	2.93129	0.255532	11.7335	0.233592	7.67782	0.189732	4.03495	0.0741977	0.730576	0.131613	0.386585	0.210485	0.0793437	1.47479	0.276642	0.00995376	0.744185	0.744569	0.514139	0.824841	0.677316	0.319489
citB	0.177	0.125	26.0333	196	3	C009	3.14957	0.235739	1.18186	0.033972	3.22784	0.256669	2.7613	0.264139	11.3661	0.242803	7.47973	0.204678	4.14843	0.0721863	0.738252	0.139236	0.395436	0.230025	0.0498673	1.41516	0.317072	0.0104572	0.770579	0.630301	0.451496	0.790816	0.706186	0.28866
narL	0.139	0.122	26.9833	245	3	C010	3.16085	0.216672	1.15483	0.0364238	3.1696	0.23479	2.64994	0.241681	11.0617	0.223157	7.4736	0.189852	4.20211	0.0694067	0.725485	0.136084	0.382516	0.217618	0.0404764	1.40655	0.289943	0.0100493	0.715917	0.779525	0.368055	0.755102	0.696721	0.29918
uvrY	0.164	0.123	27.8833	322	3	C011	3.27181	0.219691	1.16318	0.0378524	3.31772	0.240538	2.79948	0.251516	11.5952	0.227417	7.70613	0.192815	4.17497	0.0662288	0.714162	0.136466	0.372149	0.213102	0.105894	1.53036	0.279555	0.0107189	0.726308	0.60345	0.436957	0.757764	0.639752	0.357143
evgA	0.141	0.12	28.85	279	3	C012	3.14405	0.220994	1.20733	0.0375645	3.28385	0.240068	2.86342	0.249012	11.5735	0.227722	7.5006	0.19124	4.07052	0.0714599	0.745461	0.132213	0.402071	0.215182	0.0386461	1.51675	0.289516	0.00981678	0.720983	0.600934	0.504405	0.802867	0.634409	0.354839
pflB	0.155	0.123	21.9333	239	3	D001	3.2038	0.217398	1.19504	0.0319852	3.33874	0.232663	2.89039	0.238171	11.7386	0.222535	7.62638	0.187221	4.08499	0.0725529	0.733492	0.134406	0.390652	0.217476	0.0349274	NaN	NaN	0.0101998	0.755208	NaN	NaN	NaN	NaN	NaN
gapC	0.199	0.128	22.8167	237	3	D002	3.15102	0.205224	1.19552	0.0328809	3.26855	0.220803	2.82494	0.228256	11.5275	0.215547	7.50525	0.176638	4.10385	0.0711838	0.739718	0.125326	0.395271	0.205188	0.0762047	NaN	NaN	0.00984842	0.771835	NaN	NaN	NaN	NaN	NaN
pykA	0.142	0.122	23.7333	272	3	D003	3.10636	0.185817	1.20876	0.0343538	3.25147	0.203382	2.83669	0.214167	11.4983	0.197997	7.43827	0.161635	4.0743	0.0649161	0.747508	0.117637	0.402525	0.187173	0.0383963	1.47532	0.305131	0.0101259	0.736808	0.663862	0.381402	0.757353	0.691729	0.308271
nuoI	0.138	0.125	24.6667	277	3	D004	3.0357	0.210106	1.18405	0.0383281	3.10801	0.22911	2.66015	0.23927	10.983	0.221565	7.25557	0.181428	4.1573	0.0713022	0.75241	0.126225	0.406976	0.208254	0.0461968	1.44457	0.271513	0.00995061	0.688494	0.649362	0.452318	0.830325	0.707581	0.292419
maeB	0.152	0.12	25.55	326	3	D005	3.17072	0.222454	1.19496	0.0363382	3.28409	0.239845	2.8373	0.245927	11.5959	0.227951	7.54273	0.193542	4.11685	0.0732905	0.738329	0.137295	0.395147	0.217407	0.0418739	1.51057	0.285366	0.0104862	0.743067	0.691073	0.467201	0.776074	0.690184	0.306748
pck	0.141	0.12	26.4667	299	3	D006	3.18423	0.211532	1.19464	0.0388464	3.2992	0.227239	2.85138	0.234016	11.62	0.220031	7.57727	0.185046	4.09767	0.0715727	0.734486	0.134382	0.391876	0.212803	0.0399477	1.5604	0.277174	0.0102675	0.727466	0.690443	0.445911	0.745819	0.645485	0.344482
aceB	0.155	0.128	27.4	320	3	D007	3.1945	0.250341	1.17558	0.0367899	3.25956	0.266868	2.76844	0.273241	11.4118	0.258123	7.58273	0.216436	4.14531	0.073412	0.72819	0.149904	0.389781	0.236886	0.0538957	1.46653	0.313611	0.0103367	0.753915	0.537447	0.513381	0.703125	0.648903	0.338558
frdA	0.146	0.122	30.5667	135	3	D008	3.20756	0.234398	1.19368	0.0372147	3.31941	0.256588	2.87575	0.267006	11.6964	0.251887	7.60336	0.206449	4.09074	0.0754438	0.734494	0.131759	0.38885	0.197333	0.0457849	1.56479	0.295728	0.0102913	0.734451	0.480899	0.498113	0.814815	0.681481	0.303704
JW0682	0.148	0.129	35.6333	162	3	D009	3.28459	0.23722	1.20206	0.0389806	3.43533	0.259655	2.99313	0.272524	12.1414	0.24362	7.78921	0.207706	4.09534	0.072636	0.725309	0.144306	0.385467	0.225496	0.0531112	1.6659	0.284226	0.0107433	0.674161	0.718612	0.390943	0.709877	0.58642	0.401235
narX	0.149	0.121	36.5667	269	3	D010	3.26555	0.221181	1.17921	0.0441876	3.34865	0.241806	2.86403	0.253622	11.6499	0.232206	7.70253	0.193841	4.0996	0.0711771	0.721415	0.13491	0.377722	0.211993	0.0350077	NaN	NaN	0.0109579	0.744085	NaN	NaN	NaN	NaN	NaN
yedV	0.14	0.128	37.6833	224	3	D011	3.41609	0.221585	1.16976	0.0600546	3.47964	0.245717	2.95724	0.267324	12.1202	0.236696	7.99488	0.197301	4.14024	0.0751097	0.697249	0.146661	0.359484	0.230722	0.0378892	1.61296	0.298118	0.0100254	0.722029	0.650978	0.449588	0.745536	0.5625	0.424107
evgS	0.162	0.124	38.7	226	3	D012	3.27633	0.245425	1.18282	0.0380307	3.35494	0.271123	2.87076	0.282503	11.7837	0.264177	7.72734	0.216788	4.13846	0.0790267	0.720379	0.145177	0.38078	0.226054	0.0416497	1.50079	0.327498	0.0102443	0.749576	0.718893	0.470221	0.752212	0.64574	0.345291
JW0951	0.144	0.129	28.6167	277	3	E001	3.3466	0.219578	1.16189	0.0425265	3.39492	0.234617	2.8568	0.246004	11.7915	0.226894	7.85962	0.190605	4.15332	0.0604382	0.703508	0.141945	0.364171	0.225458	0.0393454	1.65321	0.275147	0.0103872	0.765976	0.711246	0.492541	0.732852	0.631769	0.364621
JW1475	0.14	0.125	30	133	3	E002	2.9746	0.213142	1.1766	0.0315146	3.03519	0.240617	2.58333	0.257715	10.8141	0.232481	7.16335	0.187354	4.2222	0.075858	0.753512	0.127186	0.412987	0.207088	0.0522369	1.42729	0.287178	0.0101811	0.715215	0.678878	0.369412	0.744361	0.676692	0.323308
gnd	0.128	0.121	30.9333	218	3	E003	3.14622	0.195441	1.19087	0.0338234	3.23763	0.213444	2.78469	0.21928	11.4965	0.203675	7.48472	0.170216	4.15266	0.0772509	0.736135	0.123367	0.392951	0.195952	0.035357	1.53173	0.242867	0.00911772	0.70969	0.782667	0.407152	0.770642	0.66055	0.33945
nuoH	0.13	0.125	31.8167	241	3	E004	3.06186	0.209862	1.19041	0.0409548	3.15001	0.230005	2.71036	0.241395	11.1931	0.221633	7.32616	0.184144	4.15902	0.0762179	0.748856	0.128702	0.405031	0.201447	0.0303586	1.4689	0.284513	0.0098571	0.66191	0.465752	0.522576	0.775934	0.698745	0.301255
talA	0.146	0.128	32.7	275	3	E005	3.12903	0.219523	1.17995	0.0352526	3.19778	0.235341	2.72879	0.24016	11.1998	0.224845	7.44498	0.190716	4.12744	0.0688594	0.737492	0.133255	0.394303	0.209154	0.0385281	1.50343	0.280352	0.0100745	0.779446	0.687795	0.425063	0.770909	0.659341	0.333333
gpmM	0.139	0.12	33.7	208	3	E006	3.50543	0.321169	1.17611	0.0371816	3.59994	0.342804	3.07475	0.352054	12.5213	0.312608	8.17362	0.278704	4.12005	0.0735218	0.699453	0.172547	0.36383	0.271376	0.0555285	1.67966	0.406504	0.0101354	0.762383	0.65737	0.468935	0.793269	0.632353	0.328431
aceA	0.147	0.124	34.5	295	3	E007	3.13855	0.232044	1.18051	0.0408595	3.21494	0.252428	2.7472	0.263628	11.287	0.237018	7.46543	0.200552	4.14583	0.0767179	0.737006	0.133732	0.394441	0.216433	0.0366217	1.48538	0.32109	0.0111263	0.740094	0.671409	0.449487	0.759322	0.657534	0.332192
deoB	0.137	0.123	41.4667	217	3	E008	3.21302	0.238454	1.19672	0.0381804	3.33331	0.261608	2.88611	0.27352	11.7166	0.238402	7.61608	0.207699	4.10827	0.0794727	0.73542	0.139942	0.39219	0.222115	0.0574044	1.57631	0.300288	0.0101503	0.746511	0.695059	0.462408	0.788018	0.635945	0.359447
kdpD	0.126	0.119	43.7167	237	3	E009	3.50584	0.275984	1.22485	0.0724729	3.75532	0.329393	3.3684	0.383287	13.0459	0.311793	8.21097	0.241332	3.9765	0.106234	0.712009	0.154752	0.372426	0.245851	0.0540624	1.83207	0.44729	0.0107906	0.669833	0.668944	0.433508	0.843882	0.686695	0.304721
rssB	0.128	0.123	44.7	198	3	E010	3.33912	0.253685	1.19683	0.0636019	3.4537	0.289668	3.00306	0.326475	12.0926	0.281792	7.877	0.224133	4.09676	0.0986091	0.714534	0.158966	0.37986	0.239264	0.0919451	1.66015	0.372641	0.0107593	0.684764	0.820389	0.327563	0.737374	0.639594	0.360406
JW1952	0.147	0.127	45.5667	241	3	E011	3.13843	0.231578	1.18526	0.0395806	3.21367	0.257345	2.75105	0.272515	11.3148	0.250725	7.47661	0.202813	4.14535	0.0751708	0.735581	0.142098	0.397322	0.225337	0.043775	1.50246	0.309656	0.00993932	0.723688	0.685367	0.415985	0.751037	0.643154	0.352697
narQ	0.147	0.117	46.4	249	3	E012	3.09813	0.22489	1.17981	0.0399659	3.15204	0.251231	2.6842	0.267833	11.0625	0.241322	7.3675	0.196621	4.16227	0.0811581	0.74141	0.13422	0.399255	0.217013	0.0798475	1.46024	0.30076	0.0100875	0.717742	0.781569	0.392683	0.783133	0.65587	0.34413
cbdA	0.154	0.124	35.65	345	3	F001	3.22189	0.227256	1.19205	0.0355295	3.33363	0.245228	2.87655	0.251111	11.7559	0.229378	7.64037	0.197199	4.11728	0.0743307	0.730882	0.139447	0.388669	0.222881	0.0410483	1.58074	0.272916	0.0100612	0.74303	0.804182	0.39904	0.750725	0.655072	0.344928
fumC	0.146	0.124	36.5167	130	3	F002	3.08866	0.203911	1.21427	0.0353372	3.23813	0.222105	2.8398	0.2304	11.4545	0.209257	7.40229	0.176859	4.06462	0.0761789	0.752959	0.123984	0.409078	0.19864	0.0424898	1.5102	0.278683	0.0102282	0.744696	0.637835	0.334907	0.776923	0.640625	0.359375
mqo	0.138	0.124	39.3	303	3	F003	3.12029	0.23338	1.21004	0.035778	3.25571	0.254966	2.84267	0.265086	11.5339	0.243444	7.45993	0.202675	4.08915	0.077006	0.748546	0.139166	0.407896	0.222432	0.0469988	1.5354	0.292682	0.009583	0.720916	0.710025	0.405153	0.755776	0.653465	0.343234
nuoG	0.14	0.127	40.1333	280	3	F004	3.02813	0.232174	1.19299	0.0361961	3.10632	0.251346	2.67261	0.259405	11.0929	0.2341	7.24484	0.200913	4.18693	0.0757294	0.756569	0.133469	0.413327	0.213477	0.0308967	1.46512	0.300241	0.00991785	0.678216	0.639436	0.434027	0.803571	0.739286	0.260714
tktB	0.155	0.127	41.1	301	3	F005	3.11627	0.251224	1.19101	0.0334782	3.21267	0.275979	2.76537	0.287976	11.2289	0.269926	7.43514	0.218183	4.07943	0.0678739	0.744186	0.135308	0.401143	0.208947	0.0431022	1.49863	0.327617	0.00992712	0.759137	0.71556	0.379424	0.777409	0.705686	0.29097
pfkA	0.128	0.128	42.0667	163	3	F006	3.09696	0.206814	1.19176	0.0332214	3.18565	0.221475	2.73817	0.226734	11.2638	0.212867	7.40578	0.181378	4.13316	0.0672727	0.742446	0.133012	0.400922	0.203821	0.0361384	NaN	NaN	0.0100408	0.770682	NaN	NaN	NaN	NaN	NaN
pgi	0.142	0.126	43	287	3	F007	3.13094	0.27081	1.19421	0.036927	3.22645	0.294916	2.78349	0.307273	11.5074	0.279943	7.46901	0.234755	4.17668	0.0833673	0.743066	0.148735	0.404548	0.229393	0.0465644	1.5214	0.348471	0.0100962	0.751973	0.703339	0.426125	0.74216	0.69338	0.30662
ytjC	0.137	0.123	47.45	259	3	F008	3.20341	0.235741	1.22133	0.0347009	3.37949	0.264258	2.98389	0.280975	11.9897	0.247265	7.62688	0.207097	4.06493	0.0846626	0.743028	0.139148	0.400979	0.218736	0.033631	1.61117	0.302468	0.0100892	0.726171	0.484759	0.50863	0.76834	0.656371	0.343629
dps	0.151	0.126	48.3667	284	3	F009	3.16593	0.222607	1.16153	0.0336632	3.18838	0.249076	2.68097	0.265283	11.2641	0.246157	7.50814	0.198543	4.22958	0.0700595	0.723622	0.139683	0.384248	0.213378	0.0295796	1.49885	0.284269	0.0103459	0.674832	0.764891	0.379691	0.732394	0.693662	0.306338
rstA	0.139	0.123	49.2667	210	3	F010	3.33903	0.224798	1.23143	0.090004	3.53462	0.248497	3.14147	0.283353	12.397	0.239558	7.89815	0.194669	4.01129	0.0994101	0.724269	0.146247	0.388049	0.249772	0.0524307	1.68238	0.30372	0.00985422	0.742504	0.601776	0.441769	0.752381	0.521531	0.464115
baeS	0.145	0.121	50.1333	267	3	F011	3.31831	0.259751	1.1828	0.0430673	3.40241	0.291048	2.9115	0.312585	11.8775	0.27817	7.82818	0.229868	4.13025	0.0744832	0.713315	0.155514	0.378439	0.239026	0.0969434	NaN	NaN	0.0100428	0.755859	NaN	NaN	NaN	NaN	NaN
glrR	0.149	0.13	51.0667	268	3	F012	3.05925	0.208551	1.20123	0.0379288	3.16237	0.235625	2.74485	0.252335	11.1355	0.225495	7.3067	0.181019	4.09491	0.0883594	0.753625	0.121782	0.408785	0.198717	0.0620489	1.49947	0.291212	0.00931223	0.726833	0.688954	0.421315	0.865672	0.640449	0.359551
cbdB	0.164	0.122	44.1667	459	3	G001	3.17175	0.235286	1.19736	0.0335393	3.28682	0.257055	2.84958	0.26625	11.576	0.252566	7.53443	0.205648	4.08747	0.08109	0.741031	0.136182	0.396259	0.21207	0.0417159	1.47733	0.305776	0.010317	0.783714	0.720189	0.396847	0.793028	0.714286	0.283516
fumA	0.135	0.126	45.1333	153	3	G002	3.18473	0.214765	1.27916	0.081257	3.48511	0.247615	3.21586	0.286748	12.5012	0.241928	7.65171	0.18576	3.94872	0.0975198	0.757644	0.133385	0.420017	0.225195	0.0446789	1.67066	0.294317	0.00998696	0.751457	0.76533	0.396995	0.751634	0.601307	0.398693
nuoN	0.133	0.127	46.0333	301	3	G003	3.01017	0.225445	1.1865	0.0432546	3.07367	0.253625	2.63396	0.27383	10.9286	0.250551	7.21266	0.197462	4.18684	0.0821459	0.754158	0.13414	0.413177	0.215628	0.0371742	1.44834	0.28509	0.00988799	0.661343	0.717339	0.357637	0.757475	0.707641	0.289037
nuoF	0.128	0.119	46.9333	242	3	G004	2.91673	0.238465	1.1437	0.0508039	2.87801	0.263716	2.37794	0.277583	10.0922	0.256439	6.9854	0.206329	4.27678	0.077005	0.753241	0.131232	0.411552	0.217342	0.0373576	1.33766	0.320059	0.00924667	0.658356	0.715663	0.396315	0.809917	0.7875	0.2125
cusB	0.128	0.129	47.85	230	3	G005	3.02015	0.223714	1.2177	0.0371066	3.15976	0.245829	2.77288	0.25818	11.1908	0.240598	7.27442	0.195064	4.06174	0.0757147	0.762798	0.132747	0.422342	0.214258	0.0289651	NaN	NaN	0.0097868	0.686701	NaN	NaN	NaN	NaN	NaN
tpiA	0.143	0.125	48.8333	257	3	G006	3.02001	0.231777	1.18691	0.0361065	3.09404	0.253237	2.64933	0.264217	10.958	0.246435	7.24036	0.200636	4.16225	0.0694975	0.75454	0.136349	0.413413	0.225158	0.0504255	NaN	NaN	0.0100453	0.755405	NaN	NaN	NaN	NaN	NaN
rpiB	0.139	0.121	49.8167	280	3	G007	3.2604	0.23756	1.17961	0.0394932	3.34018	0.264762	2.85555	0.280705	11.7409	0.245973	7.70721	0.211699	4.15937	0.0841384	0.720818	0.146167	0.381225	0.229082	0.0646921	1.54848	0.320151	0.0101196	0.753382	0.660773	0.456362	0.746429	0.67148	0.32491
phoB	0.141	0.124	52.1	277	3	G008	3.23727	0.233775	1.20442	0.0409998	3.36537	0.261519	2.92824	0.283012	11.8752	0.256815	7.67587	0.206355	4.09272	0.0817919	0.730704	0.138809	0.39033	0.214118	0.0587647	1.57293	0.306909	0.00978508	0.742647	0.507589	0.458224	0.790614	0.703971	0.281588
JW0978	0.149	0.129	52.9667	264	3	G009	3.28121	0.237197	1.18583	0.0393971	3.37196	0.265424	2.89233	0.285908	11.8739	0.253465	7.76623	0.212974	4.1538	0.0810734	0.717301	0.148955	0.380758	0.228966	0.037336	NaN	NaN	0.00940933	0.708687	NaN	NaN	NaN	NaN	NaN
rstB	0.133	0.124	53.85	232	3	G010	3.13811	0.246876	1.15374	0.0411097	3.13044	0.275669	2.60659	0.297459	11.0019	0.265306	7.4589	0.22	4.26699	0.0778984	0.722625	0.151601	0.388008	0.226314	0.067184	1.47805	0.314672	0.0103094	0.669336	0.638179	0.433526	0.724138	0.645022	0.337662
narP	0.144	0.126	54.6833	319	3	G011	3.21218	0.231635	1.19414	0.0416699	3.30881	0.258641	2.84931	0.276961	11.6224	0.245123	7.60737	0.202963	4.12116	0.0781026	0.73098	0.137458	0.390063	0.213455	0.0832262	1.5552	0.318734	0.0099811	0.750905	0.622694	0.461999	0.802508	0.643533	0.350158
JW2540	0.141	0.126	55.6167	151	3	G012	3.37835	0.21207	1.16824	0.0542829	3.43423	0.23575	2.90331	0.258117	11.9691	0.232154	7.93657	0.188727	4.16574	0.087836	0.697491	0.145602	0.362168	0.228396	0.0961928	NaN	NaN	0.00976557	0.728847	NaN	NaN	NaN	NaN	NaN
icd	0.146	0.122	50.9833	274	3	H001	3.23156	0.227243	1.18802	0.0401585	3.33404	0.250434	2.86843	0.266033	11.721	0.239641	7.65537	0.199952	4.12176	0.0765799	0.727856	0.13865	0.38552	0.217445	0.0390812	1.51909	0.315443	0.0093915	0.802001	0.635395	0.445957	0.770073	0.642066	0.354244
pykF	0.14	0.127	51.8667	375	3	H002	3.07699	0.224803	1.17594	0.0440325	3.12606	0.251467	2.65784	0.269346	11.0389	0.249605	7.34132	0.197694	4.18992	0.0859995	0.741003	0.135707	0.400284	0.212873	0.0576996	1.48061	0.294273	0.00973541	0.680422	0.677889	0.439422	0.746667	0.671123	0.328877
nuoM	0.142	0.126	52.85	294	3	H003	3.14682	0.209431	1.19281	0.0513625	3.23881	0.239363	2.79365	0.262775	11.4334	0.229088	7.47514	0.183573	4.13756	0.079214	0.737417	0.12395	0.394364	0.201122	0.0393115	1.53317	0.264179	0.0096714	0.68738	0.565139	0.418324	0.778912	0.686007	0.31058
nuoE	0.151	0.125	53.8	316	3	H004	3.13804	0.260096	1.17164	0.0366695	3.17987	0.2886	2.69608	0.306908	11.1596	0.278956	7.45061	0.22872	4.17629	0.0710582	0.735721	0.149827	0.395684	0.229235	0.039599	1.44539	0.33799	0.00978758	0.714213	0.601318	0.382724	0.753165	0.648562	0.338658
glcB	0.139	0.127	54.7333	279	3	H005	3.2545	0.22327	1.17153	0.0425496	3.30284	0.23679	2.79633	0.242294	11.5958	0.233127	7.68989	0.196197	4.16621	0.0710627	0.717059	0.150353	0.378752	0.23196	0.0392736	1.59191	0.273083	0.00912488	0.734386	0.635027	0.428059	0.684588	0.62724	0.365591
fsaB	0.138	0.122	55.7	349	3	H006	3.25501	0.251966	1.21659	0.0403798	3.41336	0.275815	2.99284	0.290361	12.0206	0.267213	7.7319	0.220627	4.04993	0.0733988	0.733546	0.152513	0.396361	0.240859	0.0434754	1.60691	0.334306	0.009912	0.743747	0.509297	0.478839	0.716332	0.649275	0.347826
fumB	0.142	0.12	56.6833	305	3	H007	3.25758	0.231517	1.21232	0.0393481	3.41397	0.25314	2.99284	0.26639	11.9951	0.24133	7.73231	0.203546	4.04717	0.0820499	0.73128	0.140998	0.390854	0.217471	0.0762426	1.63509	0.296437	0.00993221	0.74028	0.656902	0.41426	0.770492	0.620462	0.369637
phoR	0.137	0.125	56.95	135	3	H008	3.45501	0.229877	1.11122	0.041965	3.34594	0.257314	2.70088	0.277599	11.7001	0.254111	8.00963	0.206673	4.36723	0.070046	0.669632	0.155849	0.338613	0.229529	0.101181	1.53959	0.276182	0.00922788	0.730312	0.586155	0.517543	0.681481	0.651852	0.348148
torR	0.159	0.122	58.5	278	3	H009	3.34338	0.23094	1.16149	0.0622073	3.34502	0.276357	2.81266	0.314336	11.5974	0.268796	7.79696	0.205451	4.20056	0.109199	0.700743	0.137345	0.364106	0.217087	0.216723	1.50887	0.368441	0.0110843	0.757417	0.340803	0.494113	0.816547	0.64	0.349091
cheY	0.13	0.124	59.3833	104	3	H010	3.15405	0.193203	1.14782	0.0479438	3.13098	0.216575	2.59734	0.231315	11.0122	0.199356	7.42793	0.16734	4.27891	0.0752556	0.721146	0.114817	0.377033	0.197189	0.0252974	1.47886	0.259046	0.00891905	0.702783	0.868184	0.406522	0.903846	0.728155	0.271845
rcsB	0.15	0.125	60.4667	179	3	H011	3.25575	0.244223	1.19602	0.0483019	3.34898	0.278493	2.8839	0.309755	11.6792	0.282926	7.69538	0.217261	4.08411	0.0796228	0.725269	0.149953	0.387642	0.231221	0.0797801	1.57985	0.335844	0.0101339	0.732165	0.388407	0.45503	0.821229	0.597765	0.385475
JW2711	0.149	0.126	61.4	307	3	H012	3.35684	0.223245	1.22089	0.052064	3.50599	0.247325	3.07275	0.270679	12.1977	0.243353	7.90942	0.193912	4.00895	0.0898189	0.716708	0.142235	0.381216	0.223502	0.141064	1.6913	0.283939	0.00969996	0.716086	0.534332	0.419035	0.814332	0.644951	0.34202
barA	0.168	0.121	0	170	5	A001	3.23983	0.219586	1.07541	0.0524612	3.07985	0.247551	2.42323	0.273139	10.6956	0.23164	7.56645	0.193212	4.47562	0.0827761	0.686999	0.13871	0.34703	0.211194	0.0916596	1.4476	0.309454	0.00988698	0.657488	0.695669	0.45216	0.758824	0.745562	0.254438
uhpA	0.178	0.125	1.48333	251	5	A002	3.14189	0.230521	1.10851	0.040122	3.05703	0.249146	2.4665	0.260672	10.6456	0.234861	7.40829	0.199583	4.3545	0.0693113	0.713183	0.144711	0.371793	0.232982	0.0419712	1.50702	0.271035	0.00974745	0.771796	0.75621	0.440325	0.784861	0.645418	0.354582
basR	0.163	0.137	2.78333	184	5	A003	3.60182	0.21525	1.12602	0.041856	3.5981	0.224412	2.96708	0.231794	12.466	0.216081	8.34965	0.188844	4.22711	0.066368	0.662375	0.149537	0.327579	0.223881	0.0513719	1.75443	0.25416	0.0086733	0.773731	0.539238	0.520657	0.722826	0.57377	0.42623
treA	0.168	0.125	3.7	219	5	A004	3.27247	0.22809	1.1454	0.0393253	3.29006	0.244461	2.74098	0.252552	11.4203	0.234441	7.7107	0.197857	4.19221	0.0654469	0.708547	0.140898	0.367339	0.221452	0.0387267	1.62543	0.275459	0.00997364	0.770558	0.586511	0.495853	0.762557	0.666667	0.328767
poxB	0.169	0.127	4.81667	168	5	A005	3.31075	0.199388	1.14518	0.0345059	3.33884	0.209002	2.78888	0.211461	11.6767	0.204434	7.79145	0.1732	4.20271	0.0689969	0.702662	0.131983	0.359806	0.202903	0.0376623	1.58744	0.255297	0.00960366	0.794009	0.72254	0.539192	0.75	0.662651	0.331325
tktA	0.144	0.134	7.05	131	5	A006	3.1348	0.225373	1.17032	0.0376665	3.20367	0.24031	2.71829	0.247124	11.2482	0.223287	7.46231	0.19133	4.1722	0.072709	0.735258	0.139027	0.393204	0.236798	0.0332248	1.55173	0.306717	0.00829585	0.711828	0.725621	0.500117	0.778626	0.630769	0.353846
tsx	0.143	0.12	8.06667	167	5	A007	3.23501	0.204767	1.1427	0.0398648	3.24074	0.215492	2.69506	0.220671	11.306	0.199086	7.62815	0.17734	4.22319	0.0664202	0.711686	0.133335	0.368132	0.209267	0.0439463	1.57658	0.233956	0.00944574	0.736555	0.708301	0.489379	0.784431	0.634731	0.365269
aer	0.151	0.126	0	163	5	A008	3.15609	0.224038	1.16387	0.0339778	3.21399	0.238511	2.7113	0.24791	11.1981	0.229002	7.49743	0.191683	4.15574	0.0638319	0.730645	0.132188	0.385806	0.212218	0.0715565	1.519	0.264338	0.00958818	0.746474	0.837276	0.431763	0.822086	0.689441	0.298137
coaE	0.124	0.126	1.13333	56	5	A009	3.76393	0.219591	1.27578	0.0609767	4.12147	0.237587	3.75569	0.255845	14.5596	0.23656	8.75215	0.191047	3.91419	0.0969552	0.688203	0.14308	0.354697	0.218303	0.0429183	1.98923	0.264543	0.00523978	0.471378	0.371162	0.378283	0.696429	0.553571	0.428571
cusR	0.145	0.126	2.13333	153	5	A010	3.20682	0.240427	1.16441	0.0305955	3.26214	0.261868	2.75294	0.274575	11.4138	0.250849	7.59478	0.211776	4.17374	0.0563386	0.724299	0.135512	0.380457	0.209189	0.0923994	1.55552	0.299519	0.00969627	0.729767	0.72213	0.443327	0.764706	0.657895	0.322368
JW2494	0.15	0.124	3.1	192	5	A011	3.16818	0.217952	1.15828	0.0342797	3.21103	0.23408	2.70068	0.243127	11.2211	0.214491	7.51158	0.187533	4.18856	0.0659003	0.726767	0.131612	0.38213	0.209775	0.0377978	1.52378	0.27256	0.0100848	0.769302	0.711554	0.463303	0.770833	0.623037	0.376963
JW2622	0.149	0.127	3.98333	172	5	A012	3.28836	0.185149	1.14763	0.0388234	3.31858	0.204503	2.77496	0.218463	11.5821	0.200182	7.74434	0.163512	4.19837	0.0620597	0.704409	0.121987	0.360776	0.185642	0.0383576	1.60978	0.235824	0.00973229	0.761416	0.62064	0.53368	0.755814	0.575581	0.424419
qseB	0.181	0.125	9.36667	230	5	B001	3.22903	0.242681	1.1787	0.037483	3.337	0.263892	2.86206	0.278435	11.7307	0.254652	7.66635	0.212648	4.12915	0.0732696	0.727066	0.134768	0.382635	0.207174	0.0705367	1.62069	0.286213	0.00999014	0.699348	0.63224	0.4817	0.791304	0.656522	0.326087
glnG	0.137	0.117	10.5167	105	5	B002	3.45094	0.195448	1.15578	0.0357923	3.51315	0.206316	2.95646	0.210485	12.2991	0.201065	8.07278	0.171146	4.18046	0.067158	0.688907	0.136881	0.348611	0.210413	0.0369253	1.63433	0.251105	0.0104221	0.757244	0.825294	0.450464	0.704762	0.548077	0.451923
dcuR	0.149	0.123	11.5333	171	5	B003	3.1356	0.225922	1.17143	0.0401806	3.18865	0.238698	2.70282	0.244363	11.154	0.231235	7.46009	0.196011	4.15291	0.0800108	0.734093	0.141681	0.392213	0.220337	0.0428981	1.52586	0.313132	0.00948476	0.736782	0.764446	0.461375	0.760234	0.64881	0.35119
cpsB	0.149	0.122	12.5833	146	5	B004	3.32724	0.210004	1.15611	0.039495	3.37107	0.22665	2.83366	0.239931	11.7502	0.215992	7.82205	0.183504	4.17699	0.0630544	0.704011	0.134402	0.36235	0.20537	0.0364704	1.62239	0.264266	0.00973302	0.727989	0.6225	0.542912	0.726027	0.609589	0.390411
ldhA	0.143	0.133	13.5667	135	5	B005	3.12669	0.207519	1.17257	0.0353198	3.19394	0.221728	2.71805	0.230609	11.2563	0.209582	7.44885	0.178328	4.17002	0.0741425	0.734383	0.127778	0.390559	0.203457	0.0497552	1.51424	0.265819	0.00849925	0.73979	0.847983	0.364155	0.777778	0.641791	0.350746
yfcU	0.15	0.12	14.5833	177	5	B006	3.18659	0.218482	1.16746	0.0330258	3.24164	0.237432	2.7426	0.245913	11.3559	0.222126	7.56156	0.192481	4.17664	0.0792863	0.724809	0.135411	0.383071	0.210696	0.129597	1.52011	0.282328	0.0100489	0.783881	0.721723	0.457942	0.728814	0.700565	0.293785
yehB	0.153	0.123	15.6167	147	5	B007	3.25582	0.225894	1.16633	0.0392577	3.32238	0.236747	2.80964	0.2421	11.5486	0.231162	7.71885	0.19588	4.13064	0.0650423	0.714895	0.144725	0.376453	0.227723	0.0325161	1.56588	0.280684	0.00978582	0.712877	0.674603	0.461647	0.680272	0.571429	0.428571
tap	0.164	0.125	5.26667	163	5	B008	3.15478	0.192685	1.21188	0.03492	3.33112	0.204705	2.92722	0.212524	11.6844	0.196756	7.54801	0.166086	4.01318	0.0683959	0.744487	0.118167	0.397623	0.185159	0.0441978	1.60898	0.229917	0.00993786	0.667461	0.662981	0.54209	0.773006	0.668712	0.319018
ykfA	0.163	0.133	6.23333	170	5	B009	3.20318	0.220983	1.16145	0.0335177	3.24809	0.238618	2.73682	0.245409	11.3644	0.225975	7.58489	0.191761	4.18111	0.0697626	0.721854	0.137715	0.380159	0.220344	0.0320793	1.5114	0.273624	0.00883271	0.781033	0.568769	0.503827	0.723529	0.647059	0.335294
envZ	0.147	0.124	7.26667	115	5	B010	3.2631	0.203753	1.19096	0.0486833	3.4001	0.220344	2.94281	0.232722	11.9803	0.212764	7.73875	0.175215	4.09814	0.0718854	0.723667	0.128679	0.380562	0.218068	0.0351251	1.61362	0.259558	0.00883995	0.698838	0.770311	0.414965	0.782609	0.6	0.4
yfgM	0.143	0.122	8.28333	181	5	B011	3.02073	0.203038	1.15395	0.0357086	3.03514	0.2207	2.53781	0.230483	10.684	0.215697	7.22078	0.175363	4.23479	0.0677156	0.741786	0.126939	0.398153	0.208939	0.0355441	1.45677	0.256263	0.00956871	0.745234	0.650861	0.463538	0.756906	0.569061	0.425414
ypjC	0.141	0.133	9.51667	166	5	B012	3.22861	0.226447	1.20451	0.0607791	3.38822	0.249695	2.96206	0.27522	11.8442	0.243931	7.68345	0.194773	4.04007	0.080794	0.732661	0.135243	0.390762	0.215527	0.0704177	1.59352	0.308283	0.00962468	0.748994	0.706805	0.451448	0.771084	0.578313	0.415663
qseC	0.168	0.124	16.7833	242	5	C001	3.29308	0.244844	1.16188	0.0358197	3.34523	0.261232	2.81951	0.26926	11.6797	0.245935	7.76254	0.213509	4.17355	0.0711745	0.713095	0.148035	0.372157	0.226879	0.0626497	1.56736	0.288281	0.00996129	0.740059	0.659403	0.481744	0.739669	0.639004	0.344398
glnL	0.14	0.122	17.9333	145	5	C002	3.14647	0.23552	1.10021	0.0426854	3.0222	0.253204	2.41419	0.263256	10.4473	0.232546	7.39267	0.203839	4.36575	0.0761954	0.708651	0.143886	0.368203	0.230446	0.0680993	1.42971	0.287179	0.00999265	0.711387	0.616817	0.494049	0.8	0.724138	0.268966
dcuS	0.152	0.118	18.8667	201	5	C003	3.30755	0.225171	1.17807	0.0383193	3.39858	0.238606	2.90105	0.243074	11.9518	0.230241	7.82542	0.197444	4.14402	0.0698226	0.712373	0.149836	0.374947	0.234617	0.0348041	1.62101	0.28223	0.0102836	0.749578	0.528975	0.570218	0.681592	0.565	0.43
rbsB	0.158	0.134	20.0167	187	5	C004	3.20551	0.212775	1.18476	0.0343911	3.30508	0.224683	2.83312	0.231971	11.5782	0.218418	7.62806	0.183135	4.10908	0.0636682	0.726282	0.138292	0.386999	0.220871	0.0374385	1.55134	0.278049	0.0102041	0.765671	0.702924	0.469245	0.700535	0.607527	0.387097
dld	0.15	0.129	20.9	181	5	C005	3.27195	0.216798	1.17562	0.0333872	3.35507	0.229588	2.85585	0.232377	11.6258	0.221264	7.74939	0.189575	4.09188	0.0722014	0.715673	0.141992	0.376258	0.217443	0.0428219	1.5877	0.297444	0.00968759	0.744527	0.699632	0.463752	0.696133	0.603352	0.396648
yfdF	0.142	0.119	22.0667	133	5	C006	3.08492	0.219692	1.18169	0.0366943	3.16259	0.23835	2.70329	0.248309	11.0224	0.226688	7.36829	0.192659	4.10885	0.0709829	0.744588	0.13575	0.400997	0.214678	0.0673396	1.47978	0.315883	0.0100859	0.732812	0.746478	0.460727	0.789474	0.656489	0.328244
wcaA	0.145	0.128	23.1	116	5	C007	3.01464	0.195763	1.18721	0.0327529	3.10443	0.210522	2.66614	0.217448	10.9517	0.209169	7.23337	0.166579	4.12301	0.0730706	0.754893	0.118367	0.408916	0.197788	0.0431502	1.46192	0.247918	0.00998387	0.745655	0.789434	0.392898	0.818966	0.698276	0.301724
JW3131	0.17	0.126	10.7333	188	5	C008	3.50175	0.217351	1.16768	0.037946	3.60318	0.240328	3.07357	0.254768	12.4179	0.228558	8.15875	0.190288	4.07947	0.0754484	0.691367	0.137973	0.349512	0.221745	0.0369373	1.55955	0.283351	0.010282	0.771522	0.463655	0.507768	0.803191	0.664894	0.335106
JW0299	0.143	0.129	11.7667	148	5	C009	3.09376	0.211945	1.19427	0.034523	3.20959	0.230151	2.77256	0.238215	11.3792	0.213512	7.39489	0.18219	4.13487	0.0642137	0.748172	0.127843	0.403653	0.216745	0.0366255	1.44816	0.262046	0.0100637	0.744274	0.701195	0.433778	0.824324	0.695946	0.304054
glgC	0.139	0.116	12.6167	172	5	C010	3.04575	0.217314	1.18909	0.039852	3.14146	0.231632	2.70279	0.240655	11.0871	0.222272	7.29788	0.187216	4.1272	0.062659	0.752832	0.126024	0.407165	0.20274	0.0652483	1.50596	0.261508	0.00995504	0.685966	0.534251	0.548418	0.819767	0.674419	0.319767
JW2534	0.143	0.127	13.6	152	5	C011	3.21121	0.208917	1.20364	0.0367817	3.36676	0.2234	2.93271	0.229715	11.7682	0.214163	7.64368	0.180473	4.03383	0.0609433	0.735494	0.130787	0.391275	0.212087	0.0325057	1.55884	0.25461	0.0094266	0.755182	0.794017	0.45228	0.769737	0.592105	0.407895
JW2630	0.137	0.135	14.5333	169	5	C012	3.08151	0.219595	1.16217	0.0335204	3.11943	0.237025	2.62596	0.247187	10.9237	0.218491	7.35142	0.190488	4.19649	0.0739026	0.737517	0.132465	0.394171	0.208205	0.0381957	1.50831	0.282537	0.00873314	0.667276	0.740451	0.445422	0.769231	0.666667	0.333333
rpoN	0.126	0.12	24.3333	103	5	D001	3.14848	0.219353	1.16638	0.0480505	3.19774	0.23912	2.70365	0.252964	11.3635	0.22119	7.49506	0.1906	4.24975	0.0804334	0.727683	0.14137	0.38889	0.229487	0.0388156	1.52419	0.304652	0.00973843	0.718623	0.813019	0.367695	0.708738	0.647059	0.352941
cpxA	0.146	0.115	25.5333	156	5	D002	3.22873	0.225927	1.16411	0.0332939	3.27836	0.246153	2.7709	0.255488	11.5367	0.231479	7.64373	0.198498	4.20075	0.0778261	0.718319	0.144231	0.379376	0.2312	0.0302279	1.57348	0.279034	0.010463	0.750086	0.750136	0.400858	0.705128	0.628205	0.371795
creB	0.145	0.115	26.45	176	5	D003	3.01642	0.218492	1.17954	0.0381431	3.08133	0.233904	2.62637	0.240237	10.8647	0.216073	7.23218	0.187429	4.17078	0.074147	0.752385	0.132462	0.40936	0.214569	0.0302363	1.48049	0.280114	0.0100611	0.717914	0.751647	0.423443	0.772727	0.678161	0.321839
oppA	0.146	0.125	27.35	163	5	D004	3.0921	0.224113	1.19223	0.0331999	3.19674	0.239238	2.75208	0.245331	11.247	0.217463	7.39386	0.193615	4.12238	0.0686994	0.747689	0.134271	0.403873	0.212737	0.0496674	1.5726	0.276383	0.0100787	0.730674	0.644288	0.515516	0.779141	0.638037	0.349693
lldD	0.195	0.12	28.2833	202	5	D005	3.3015	0.24093	1.13469	0.0331697	3.28326	0.254693	2.70534	0.258742	11.3908	0.246985	7.75917	0.21042	4.23247	0.0668402	0.701508	0.155362	0.363624	0.240253	0.0362385	1.54057	0.298652	0.0102431	0.77721	0.703865	0.38182	0.69802	0.633663	0.361386
JW2348	0.174	0.118	29.2833	263	5	D006	3.17655	0.21687	1.17792	0.0359832	3.25707	0.225958	2.77749	0.227888	11.4959	0.214633	7.54448	0.185974	4.16264	0.0711114	0.731946	0.13479	0.387917	0.212598	0.0667092	1.4851	0.279599	0.0102249	0.741408	0.674013	0.491269	0.775665	0.683206	0.316794
JW3016	0.159	0.123	30.2833	194	5	D007	3.06725	0.229094	1.14264	0.0518982	3.04951	0.248668	2.52677	0.262916	10.7119	0.234387	7.28735	0.197827	4.28182	0.0826901	0.734391	0.138238	0.39096	0.222715	0.034438	1.45335	0.291115	0.00943507	0.743953	0.794319	0.401866	0.798969	0.751295	0.243523
helD	0.134	0.125	15.8	177	5	D008	2.9244	0.22727	1.11662	0.0352092	2.83401	0.250327	2.29041	0.262544	9.89237	0.238294	6.98055	0.197778	4.35314	0.064633	0.742734	0.133551	0.400344	0.216649	0.0822101	1.35847	0.325795	0.0100926	0.636811	0.811965	0.382883	0.774011	0.668571	0.32
JW0301	0.143	0.129	16.7833	149	5	D009	3.14217	0.228811	1.20527	0.0360389	3.28612	0.246366	2.86124	0.255905	11.6179	0.2346	7.52223	0.195936	4.08826	0.0635448	0.742746	0.139254	0.403221	0.226332	0.0393576	1.48668	0.297399	0.00966814	0.732086	0.785913	0.448081	0.724832	0.655405	0.344595
ppk	0.155	0.121	17.6667	215	5	D010	3.10793	0.219983	1.13498	0.0420468	3.07153	0.243967	2.52359	0.262561	10.7881	0.232883	7.37042	0.192327	4.31342	0.0699302	0.722592	0.137984	0.381952	0.21039	0.0308648	1.39352	0.267264	0.0103833	0.826931	0.776644	0.37139	0.683721	0.623256	0.372093
JW2574	0.16	0.113	18.7667	193	5	D011	3.37127	0.197122	1.28391	0.0522678	3.73666	0.217869	3.46794	0.232364	13.1768	0.216143	8.00119	0.170055	3.82358	0.0817413	0.742492	0.119846	0.39501	0.193807	0.145065	1.73183	0.271597	0.0106446	0.757826	0.548564	0.383487	0.834197	0.505208	0.463542
JW2632	0.154	0.119	19.65	176	5	D012	3.18212	0.203356	1.19998	0.0353557	3.31708	0.219902	2.88234	0.227915	11.6779	0.209676	7.5785	0.176891	4.07554	0.0666364	0.736805	0.129368	0.393047	0.209352	0.0401182	1.5392	0.263499	0.0094358	0.712483	0.653942	0.499056	0.761364	0.651429	0.337143
arcB	0.156	0.113	31.4333	183	5	E001	3.38586	0.242242	1.20156	0.0347446	3.55766	0.258037	3.10316	0.26561	12.4563	0.263039	8.00767	0.213083	4.03279	0.0704248	0.712864	0.149035	0.374041	0.224535	0.0378797	1.66413	0.291739	0.0102995	0.729049	0.556219	0.498721	0.715847	0.620879	0.362637
cpxR	0.148	0.12	32.2833	178	5	E002	3.12883	0.219427	1.23028	0.0390507	3.32964	0.235043	2.95251	0.243056	11.8185	0.218755	7.53359	0.189828	4.03754	0.077684	0.750223	0.138146	0.412166	0.220831	0.0334645	1.68842	0.285242	0.0104262	0.65376	0.677138	0.484311	0.707865	0.568182	0.426136
creC	0.14	0.121	33.5167	153	5	E003	3.05773	0.217225	1.16015	0.037098	3.08214	0.233067	2.58978	0.239943	10.7736	0.230382	7.29442	0.189285	4.17781	0.0699529	0.740631	0.135897	0.397226	0.218114	0.0399421	1.50389	0.268	0.00945209	0.730511	0.717288	0.409513	0.771242	0.686275	0.313725
yhaK	0.182	0.127	34.6	236	5	E004	3.21366	0.243543	1.18925	0.0382601	3.31999	0.258169	2.8583	0.261915	11.6056	0.248291	7.64149	0.212848	4.08355	0.0690736	0.730707	0.149878	0.390714	0.228356	0.0395758	1.59317	0.278496	0.0094557	0.693404	0.683314	0.434921	0.724576	0.644068	0.351695
pgm*	0.171	0.124	0	185	5	E005	2.59208	0.273846	1.42046	0.102104	3.1427	0.286388	3.22514	0.323886	11.5938	0.275531	6.65841	0.216162	3.69915	0.110995	0.870123	0.144904	0.544314	0.298372	0.0851382	NaN	NaN	0.0110003	0.514637	NaN	NaN	NaN	NaN	NaN
cusA	0.143	0.124	36.75	157	5	E006	3.33098	0.242345	1.17079	0.0356061	3.40476	0.260652	2.88872	0.271144	11.9068	0.245797	7.8669	0.213028	4.15417	0.0597407	0.707439	0.154671	0.371311	0.233079	0.0371919	1.65373	0.312977	0.00987959	0.716869	0.415149	0.516202	0.713376	0.634615	0.365385
JW3017	0.141	0.131	37.7	195	5	E007	3.11284	0.229573	1.20568	0.0434211	3.24293	0.243449	2.82205	0.250338	11.374	0.23269	7.44646	0.197668	4.05583	0.0691792	0.748933	0.139175	0.406758	0.222898	0.079345	1.56567	0.279248	0.00951679	0.742202	0.739597	0.40425	0.779487	0.692308	0.302564
hrpA	0.14	0.129	21.0333	226	5	E008	3.30839	0.229861	1.14465	0.0397954	3.32005	0.25283	2.76328	0.267659	11.5432	0.243337	7.76978	0.201927	4.21722	0.0705094	0.704023	0.144823	0.364074	0.228281	0.0365995	1.54514	0.301207	0.00980625	0.745932	0.62836	0.483022	0.747788	0.59292	0.402655
yahL	0.137	0.129	22.1333	204	5	E009	3.07059	0.224026	1.1705	0.0427199	3.12346	0.247419	2.64628	0.26295	10.9709	0.234984	7.32843	0.193922	4.18624	0.0738447	0.742223	0.13319	0.399215	0.212867	0.0459421	1.42891	0.305211	0.00966942	0.73602	0.772943	0.376741	0.77451	0.622549	0.372549
ackA	0.139	0.13	23.05	150	5	E010	3.08982	0.239691	1.15446	0.0456928	3.10622	0.257681	2.60053	0.267934	10.9827	0.246211	7.36924	0.208977	4.26098	0.0779058	0.733813	0.149607	0.394897	0.238545	0.0357448	1.45562	0.289427	0.00975368	0.741627	0.739564	0.381784	0.733333	0.64	0.36
yfiN	0.143	0.128	23.95	216	5	E011	3.14153	0.246253	1.16517	0.0350098	3.18452	0.268135	2.68911	0.280011	11.1947	0.255539	7.45931	0.215399	4.19699	0.0708824	0.733783	0.142055	0.390727	0.22105	0.0395267	1.47162	0.308927	0.00948721	0.735416	0.68555	0.421871	0.791667	0.662037	0.314815
ygaQ	0.149	0.12	24.8167	199	5	E012	3.27032	0.228539	1.17368	0.0405129	3.35791	0.246613	2.86266	0.256509	11.7531	0.229692	7.74584	0.200044	4.14125	0.0733731	0.717158	0.144427	0.377076	0.224775	0.0391667	1.5481	0.27971	0.00906013	0.748583	0.744372	0.410476	0.723618	0.648241	0.346734
ompR	0.143	0.129	38.8333	117	5	F001	3.29413	0.23882	1.26657	0.0905152	3.59567	0.26995	3.29699	0.316812	12.7689	0.263988	7.89389	0.210229	3.94937	0.111478	0.739367	0.153766	0.405334	0.236948	0.037111	1.7921	0.336459	0.00951973	0.722911	0.32455	0.546988	0.683761	0.586207	0.405172
zraS	0.151	0.121	39.7167	171	5	F002	3.15363	0.224004	1.17557	0.06656	3.21552	0.242163	2.73903	0.261104	11.2969	0.234533	7.50847	0.195896	4.16387	0.0822945	0.730847	0.146525	0.39118	0.226317	0.0329823	1.56484	0.295228	0.0100807	0.710758	0.528851	0.459482	0.701754	0.594118	0.4
arcA	0.133	0.125	40.7333	151	5	F003	3.16882	0.235154	1.1909	0.0304546	3.28036	0.253795	2.8365	0.258324	11.5196	0.233934	7.53721	0.201708	4.09134	0.0771806	0.737358	0.126613	0.392393	0.196796	0.0334284	1.58159	0.280393	0.0106562	0.724725	0.750673	0.417747	0.794702	0.708609	0.291391
rnt	0.152	0.126	41.6167	149	5	F004	3.1354	0.227584	1.1665	0.0400395	3.18064	0.248678	2.68669	0.265344	11.1755	0.247246	7.47169	0.199998	4.18572	0.0667277	0.729967	0.14536	0.391074	0.225749	0.0340408	1.54058	0.280563	0.00960875	0.72318	0.700436	0.448702	0.744966	0.651007	0.342282
gltA	0.119	0.125	42.5167	140	5	F005	3.07774	0.230309	1.12846	0.0354106	3.02038	0.25171	2.4715	0.265279	10.662	0.23779	7.31483	0.20489	4.35122	0.0703324	0.723432	0.140347	0.383956	0.209103	0.034836	1.43218	0.283698	0.0106813	0.551966	0.709456	0.413592	0.7	0.685714	0.307143
mipA	0.143	0.128	43.4167	169	5	F006	3.1894	0.243363	1.21323	0.0455128	3.36395	0.270397	2.95951	0.290548	11.8612	0.255161	7.6261	0.212645	4.05485	0.0822689	0.740373	0.14098	0.400139	0.218506	0.0652514	1.67683	0.308753	0.00933725	0.653162	0.61867	0.387319	0.680473	0.660714	0.333333
gspA	0.144	0.114	44.2333	226	5	F007	3.11194	0.221816	1.18477	0.0359108	3.19516	0.241032	2.73759	0.250793	11.1937	0.234337	7.40886	0.192553	4.11232	0.0639641	0.743858	0.134969	0.399281	0.220079	0.0340518	1.58015	0.262462	0.0100342	0.732533	0.76634	0.314378	0.80531	0.738938	0.256637
moaA	0.147	0.131	25.8833	163	5	F008	3.12883	0.213721	1.18539	0.0338972	3.21579	0.231851	2.75589	0.239156	11.3279	0.222957	7.4558	0.186206	4.13828	0.0713396	0.73849	0.131415	0.395668	0.208324	0.0490657	1.44146	0.366788	0.00902887	0.74143	0.72983	0.401577	0.723926	0.639241	0.360759
aceE	0.153	0.134	26.8667	179	5	F009	3.11748	0.210874	1.12645	0.0639151	3.05333	0.2304	2.49075	0.256272	10.7105	0.222383	7.36993	0.183903	4.34076	0.0689064	0.718833	0.142321	0.377843	0.222959	0.0616273	1.39726	0.293903	0.00924006	0.754653	0.749115	0.352475	0.692737	0.672316	0.327684
yfdV	0.144	0.126	27.8	176	5	F010	3.11024	0.190793	1.24157	0.0450846	3.33075	0.215907	2.98436	0.23205	11.944	0.202031	7.45507	0.165126	4.03864	0.0798107	0.760766	0.112005	0.412946	0.185874	0.0358467	1.55273	0.251163	0.010102	0.749171	0.608058	0.522845	0.835227	0.579545	0.414773
JW2606	0.135	0.125	29.15	134	5	F011	3.27142	0.235248	1.14774	0.0388673	3.27859	0.255662	2.72876	0.266323	11.3457	0.244562	7.7049	0.205864	4.18768	0.0649331	0.708779	0.152815	0.370587	0.237796	0.0369853	1.51612	0.276317	0.00908659	0.693297	0.560937	0.493418	0.671642	0.597015	0.402985
JW2678	0.162	0.12	30.25	254	5	F012	3.19753	0.261717	1.18814	0.0366257	3.30753	0.282216	2.85121	0.291127	11.6603	0.26363	7.60031	0.224251	4.13011	0.0852198	0.73472	0.146878	0.393777	0.235725	0.0447474	1.50746	0.300388	0.00934635	0.715312	0.74592	0.445149	0.759843	0.673228	0.318898
rpoZ	0.153	0.114	45.4333	205	5	G001	3.1559	0.235934	1.18855	0.0408113	3.25306	0.255014	2.79399	0.266624	11.459	0.250696	7.53042	0.207503	4.13044	0.0697201	0.735955	0.147686	0.397135	0.229821	0.0567136	1.61099	0.306544	0.010118	0.729229	0.667018	0.371254	0.756098	0.651961	0.348039
zraR	0.168	0.126	46.3167	237	5	G002	3.22596	0.244552	1.17824	0.040454	3.29707	0.258102	2.80473	0.261566	11.5344	0.25642	7.64624	0.211571	4.12847	0.0716397	0.725562	0.157419	0.388096	0.255652	0.0398752	1.57341	0.304934	0.0102954	0.763564	0.695967	0.411439	0.725738	0.654008	0.345992
glgS	0.158	0.122	47.15	237	5	G003	3.23015	0.253193	1.17304	0.0404812	3.29367	0.270552	2.79496	0.279837	11.5288	0.264942	7.66247	0.22084	4.15455	0.0735453	0.722517	0.159952	0.38626	0.250442	0.0414581	1.6142	0.300101	0.0100932	0.760527	0.658501	0.376659	0.71308	0.64557	0.345992
JW3133	0.12	0.13	48.3	166	5	G004	3.4761	0.255163	1.25425	0.0787629	3.74731	0.275428	3.40137	0.300471	13.0241	0.26817	8.18806	0.222491	3.88032	0.0958959	0.719449	0.160468	0.383551	0.254832	0.0619674	1.69778	0.322827	0.00767762	0.654916	0.441005	0.50986	0.777108	0.638554	0.349398
cydB	0.167	0.128	50.4667	202	5	G005	3.28925	0.2298	1.17159	0.03783	3.36927	0.248378	2.86679	0.261631	11.7263	0.238913	7.77683	0.201052	4.12267	0.0680121	0.713691	0.142474	0.373884	0.219717	0.0426567	1.62458	0.280387	0.0095762	0.745698	0.719905	0.408841	0.747525	0.638614	0.361386
fhuA	0.173	0.123	51.45	225	5	G006	3.25641	0.242822	1.17049	0.042736	3.32709	0.270744	2.82871	0.291286	11.7197	0.265165	7.70456	0.216019	4.18498	0.0732947	0.718541	0.145522	0.378452	0.222539	0.056477	1.62134	0.316603	0.00979381	0.782148	0.709904	0.396748	0.768889	0.662222	0.328889
hofQ	0.138	0.128	52.6333	171	5	G007	3.37979	0.23927	1.21631	0.0469591	3.56779	0.26059	3.13493	0.276664	12.4831	0.246503	8.01699	0.210983	4.02668	0.0788255	0.712645	0.152495	0.379694	0.238707	0.0495129	1.74046	0.302261	0.00932116	0.740934	0.537899	0.44292	0.684211	0.538012	0.45614
speE	0.129	0.122	31.35	141	5	G008	3.29593	0.223837	1.16146	0.0405767	3.34628	0.246185	2.82268	0.26243	11.6262	0.242758	7.76665	0.198149	4.14516	0.0601736	0.709809	0.139195	0.36881	0.210837	0.0636754	1.53729	0.27598	0.0084422	0.700116	0.702641	0.520754	0.751773	0.652482	0.340426
lpd	0.142	0.131	32.3	172	5	G009	3.1373	0.242221	1.18781	0.0371144	3.22822	0.26711	2.77204	0.283003	11.3633	0.252043	7.46994	0.211589	4.14092	0.0762662	0.740474	0.138254	0.397853	0.212466	0.0456501	1.49643	0.299518	0.00907483	0.7505	0.751275	0.43807	0.773256	0.674419	0.319767
ypdI	0.173	0.12	33.1667	214	5	G010	3.27797	0.229439	1.18673	0.0375369	3.38807	0.250551	2.91136	0.262993	11.8491	0.243972	7.75807	0.199905	4.09915	0.0680359	0.720263	0.141147	0.380476	0.225428	0.0640122	1.54547	0.302683	0.00977829	0.78177	0.689892	0.409732	0.733645	0.626168	0.373832
JW2616	0.144	0.123	34.15	232	5	G011	3.23892	0.250283	1.18733	0.032739	3.3574	0.272849	2.89556	0.287585	11.7494	0.262957	7.68909	0.220158	4.09325	0.0726442	0.729225	0.14762	0.387639	0.231846	0.0362735	1.58045	0.303078	0.00949331	0.749397	0.605766	0.463433	0.775862	0.623377	0.372294
hha	0.137	0.13	36.4833	221	5	G012	3.34786	0.215502	1.16332	0.0340414	3.40527	0.230304	2.87198	0.238115	11.9076	0.22149	7.88405	0.188874	4.17474	0.0706687	0.701413	0.142066	0.363818	0.220802	0.0459402	1.59217	0.295853	0.00877698	0.759885	0.668274	0.419465	0.656109	0.591743	0.408257
uhpB	0.16	0.13	53.7833	160	5	H001	3.27132	0.265466	1.17257	0.0431647	3.3447	0.293175	2.84809	0.314884	11.6291	0.29177	7.73715	0.234181	4.12191	0.0766642	0.719041	0.157913	0.38167	0.244411	0.0400573	1.60734	0.339304	0.00942689	0.76961	0.654017	0.397911	0.73125	0.679245	0.301887
basS	0.143	0.123	54.7833	214	5	H002	3.40433	0.240903	1.13884	0.0355562	3.40141	0.256428	2.81691	0.263627	11.8583	0.251187	7.97726	0.21219	4.22855	0.0631016	0.687997	0.157772	0.353748	0.241014	0.0443884	1.68872	0.300631	0.00891564	0.725499	0.632524	0.370339	0.67757	0.636792	0.358491
JW1885	0.157	0.126	55.7667	233	5	H003	3.13242	0.256029	1.19226	0.0640286	3.21544	0.277853	2.76593	0.294706	11.3392	0.266531	7.46553	0.223649	4.14352	0.084528	0.742244	0.15708	0.404432	0.249542	0.0476309	1.56279	0.314297	0.00921326	0.784686	0.618725	0.425031	0.763948	0.616379	0.375
pta	0.15	0.125	56.7333	186	5	H004	3.26926	0.234065	1.21036	0.0708898	3.42237	0.258274	2.99594	0.284214	12.0141	0.251197	7.75904	0.203794	4.06261	0.0885121	0.728196	0.150702	0.391043	0.246672	0.0340988	1.69724	0.329542	0.00919306	0.751647	0.694706	0.40346	0.747312	0.610811	0.383784
JW2881	0.147	0.122	42.3833	192	5	H005	3.50646	0.274156	1.32933	0.0393066	4.04971	0.31124	3.9063	0.334455	14.1617	0.296568	8.31557	0.233745	3.6787	0.101425	0.748373	0.140889	0.403483	0.235923	0.0350533	2.20847	0.365055	0.0102298	0.757944	0.355602	0.391609	0.833333	0.643979	0.356021
pstB	0.155	0.121	57.9167	229	5	H006	3.31458	0.251466	1.16364	0.0437776	3.36319	0.276882	2.84013	0.296233	11.7367	0.269644	7.81477	0.225227	4.17157	0.0714246	0.709119	0.157838	0.371698	0.235945	0.0438951	1.608	0.321065	0.00952724	0.754064	0.555112	0.442349	0.746725	0.605263	0.394737
yhiI	0.151	0.122	59.15	215	5	H007	3.14761	0.270252	1.16137	0.0543799	3.17036	0.30098	2.66236	0.324716	11.1396	0.290207	7.47778	0.235281	4.24243	0.0868738	0.728475	0.159143	0.394487	0.260305	0.0680862	1.46973	0.409441	0.00924647	0.750798	0.624041	0.421	0.767442	0.669903	0.315534
renD	0.148	0.122	37.65	144	5	H008	3.30087	0.236396	1.17639	0.0393886	3.38691	0.267119	2.89486	0.289112	11.8419	0.260109	7.77699	0.208989	4.13131	0.0714211	0.716211	0.14056	0.374696	0.220349	0.0528418	1.58532	0.30718	0.00972717	0.713283	0.710105	0.472733	0.770833	0.604167	0.381944
fbp	0.151	0.122	38.5833	187	5	H009	3.15829	0.248471	1.18705	0.0375986	3.24116	0.267205	2.77503	0.276507	11.4111	0.261221	7.53333	0.218122	4.14419	0.0742545	0.734812	0.1587	0.399852	0.254053	0.0441133	1.50138	0.315306	0.0096081	0.769443	0.695754	0.431328	0.727273	0.629032	0.370968
murQ	0.148	0.125	39.4167	186	5	H010	3.41363	0.235908	1.16107	0.0498709	3.47978	0.267846	2.94959	0.294881	12.0643	0.25737	7.99691	0.210307	4.14566	0.0842427	0.696177	0.142477	0.356963	0.217401	0.0347525	1.65794	0.301544	0.00976295	0.741151	0.687839	0.407113	0.790323	0.612903	0.376344
yfjV	0.156	0.123	40.3333	261	5	H011	3.24145	0.24546	1.16644	0.0389504	3.30244	0.271173	2.79734	0.288873	11.6425	0.262827	7.67253	0.21579	4.20346	0.0795668	0.719599	0.148812	0.3803	0.233393	0.0802343	1.53182	0.297803	0.00933944	0.776199	0.448728	0.572321	0.762452	0.655172	0.32567
flgM	0.143	0.121	41.2833	248	5	H012	3.36008	0.259964	1.14999	0.0387617	3.38717	0.281904	2.83238	0.296338	11.7905	0.268474	7.89374	0.229135	4.19586	0.0613429	0.700167	0.155875	0.362382	0.233812	0.0352317	1.596	0.310289	0.00900537	0.638658	0.72364	0.398736	0.721774	0.62753	0.364372
rsd	0.162	0.122	0	271	7	A001	3.21179	0.20367	1.18786	0.035827	3.32379	0.218929	2.86196	0.227156	11.7002	0.213223	7.61522	0.174668	4.10973	0.074456	0.730337	0.124367	0.384979	0.201176	0.0686309	1.57736	0.251354	0.00981133	0.761041	0.593129	0.484564	0.811808	0.664207	0.335793
cirA	0.152	0.12	1.01667	251	7	A002	3.10407	0.214258	1.19179	0.0351434	3.21193	0.239103	2.77389	0.251884	11.3216	0.231697	7.39981	0.184659	4.11059	0.0706185	0.746605	0.123389	0.400681	0.203561	0.0360109	1.48254	0.28279	0.0100206	0.75712	0.655371	0.404112	0.776892	0.652	0.344
ybhC	0.151	0.123	2.03333	263	7	A003	3.22174	0.216218	1.17784	0.030991	3.30572	0.232362	2.82069	0.238246	11.59	0.215289	7.62259	0.187137	4.14097	0.0704976	0.726782	0.133613	0.382741	0.216347	0.0385149	1.55904	0.25291	0.00970981	0.747066	0.711453	0.445812	0.787072	0.684411	0.311787
JW0575	0.143	0.125	3.06667	176	7	A004	3.08576	0.203259	1.16645	0.0341372	3.13176	0.217315	2.64572	0.22455	11.0484	0.211669	7.35727	0.175328	4.19934	0.0763981	0.737975	0.126669	0.393253	0.20003	0.0317691	1.48683	0.267195	0.00981969	0.764624	0.674209	0.479641	0.789773	0.685714	0.314286
wza	0.146	0.125	4.08333	160	7	A005	3.10975	0.218099	1.17094	0.0353503	3.16757	0.237934	2.68696	0.245863	11.1819	0.221172	7.40111	0.188372	4.19582	0.0773074	0.73784	0.131317	0.394336	0.218431	0.0281212	1.52305	0.282585	0.00980806	0.764565	0.681362	0.428751	0.8	0.677215	0.316456
JW0708	0.145	0.122	5.1	264	7	A006	3.25011	0.216345	1.12705	0.0395376	3.21041	0.231892	2.63051	0.239054	11.1934	0.212816	7.61955	0.18658	4.28894	0.0712904	0.706669	0.134788	0.362936	0.219638	0.0318346	1.55765	0.258079	0.00993494	0.753675	0.621466	0.512932	0.818182	0.746212	0.253788
JW2821	0.145	0.122	6.05	217	7	A007	3.11279	0.206013	1.16022	0.0380084	3.13915	0.222677	2.63828	0.230799	10.9503	0.212622	7.38827	0.177669	4.17699	0.0689284	0.732875	0.125045	0.388078	0.201043	0.0363942	1.44656	0.271209	0.0100531	0.775063	0.826017	0.390229	0.806452	0.694444	0.300926
ybhD	0.153	0.13	0	274	7	A008	2.98343	0.210867	1.17787	0.0338452	3.04591	0.228818	2.59534	0.237304	10.7967	0.215812	7.15363	0.179597	4.18973	0.0735945	0.757936	0.122367	0.411736	0.203512	0.065339	1.40632	0.272073	0.00913241	0.776487	0.80271	0.452894	0.817518	0.754579	0.245421
ynfL	0.158	0.124	0.866667	226	7	A009	3.05303	0.20939	1.16641	0.0304046	3.10123	0.226707	2.61899	0.236282	10.925	0.220892	7.28587	0.180134	4.1927	0.0656752	0.744401	0.121861	0.397511	0.19514	0.0388339	1.45802	0.245044	0.00988193	0.775067	0.780473	0.411493	0.80531	0.734513	0.261062
ppdD	0.151	0.123	1.78333	258	7	A010	3.0925	0.217398	1.15093	0.0334691	3.10435	0.233486	2.58923	0.242028	10.9495	0.216946	7.36227	0.186916	4.26354	0.0724541	0.731632	0.135657	0.390363	0.225445	0.0401557	1.51994	0.260933	0.00956156	0.757365	0.725814	0.466886	0.77907	0.658915	0.341085
tesA	0.214	0.129	2.66667	393	7	A011	3.16378	0.19498	1.14278	0.0350631	3.16397	0.208566	2.6233	0.216301	11.0465	0.194923	7.48719	0.169447	4.24012	0.0676049	0.719494	0.124236	0.374723	0.193911	0.0372879	1.50677	0.233011	0.00991232	0.728794	0.775138	0.417894	0.798982	0.709924	0.290076
pepT	0.169	0.126	3.5	326	7	A012	3.00747	0.213958	1.19281	0.0416775	3.10075	0.228016	2.67282	0.237764	11.0182	0.221237	7.23269	0.18148	4.1522	0.0789419	0.755851	0.127433	0.414391	0.212018	0.0628489	1.40408	0.258406	0.00936334	0.723289	0.814094	0.390349	0.776074	0.751534	0.245399
fecI	0.235	0.126	7.36667	407	7	B001	3.20116	0.212774	1.17883	0.0342777	3.2835	0.231804	2.80188	0.242199	11.5131	0.219851	7.57932	0.18375	4.1425	0.0733912	0.729036	0.129344	0.384688	0.210383	0.0406332	NaN	NaN	0.0102448	0.788879	NaN	NaN	NaN	NaN	NaN
JW2931	0.153	0.124	8.28333	270	7	B002	3.20208	0.212125	1.19217	0.0327682	3.33108	0.225369	2.88694	0.227991	11.7237	0.218473	7.61151	0.182301	4.08089	0.0789684	0.733717	0.125936	0.387966	0.200605	0.0667677	1.58334	0.232252	0.0100726	0.790727	0.746957	0.456533	0.814815	0.655556	0.340741
pgaA	0.145	0.125	9.23333	221	7	B003	3.17421	0.185024	1.2081	0.038856	3.33422	0.199008	2.92277	0.205054	11.8038	0.193305	7.56729	0.158445	4.06282	0.0846614	0.740156	0.115757	0.394042	0.194259	0.0468195	1.55277	0.240511	0.00978895	0.740896	0.633207	0.436544	0.819005	0.618182	0.381818
fhuE	0.153	0.129	10.15	168	7	B004	3.27393	0.191906	1.16723	0.0334086	3.33426	0.210402	2.82579	0.220048	11.4872	0.19759	7.71163	0.168165	4.09175	0.0622986	0.71396	0.122083	0.36957	0.193713	0.0354161	1.5842	0.245889	0.00990541	0.760033	0.791232	0.367997	0.77381	0.684524	0.315476
fiu	0.207	0.125	11.2333	291	7	B005	3.31592	0.213935	1.17922	0.0357533	3.40219	0.229565	2.90801	0.237742	11.8954	0.223671	7.79916	0.185685	4.11367	0.0700069	0.714324	0.130726	0.370981	0.204835	0.0576261	1.53604	0.273043	0.00984834	0.784154	0.7785	0.353006	0.804124	0.703448	0.296552
yraJ	0.14	0.122	12.4167	222	7	B006	3.1898	0.211886	1.20165	0.0317265	3.31692	0.229604	2.87833	0.236546	11.7391	0.227909	7.57857	0.184721	4.09987	0.0766935	0.737359	0.129675	0.392824	0.203425	0.0487715	1.55347	0.293234	0.00987051	0.757521	0.697951	0.439325	0.765766	0.621005	0.378995
ygeK	0.127	0.129	13.3833	147	7	B007	3.04679	0.226756	1.14871	0.0393652	3.02396	0.250393	2.51124	0.261447	10.6645	0.237841	7.24515	0.197138	4.28552	0.0826379	0.735725	0.135594	0.395771	0.22126	0.0375877	1.39396	0.337932	0.00813272	0.732102	0.753795	0.352276	0.768707	0.72028	0.27972
JW1418	0.152	0.123	4.63333	223	7	B008	3.06202	0.215403	1.19268	0.0363708	3.16677	0.237349	2.73339	0.250333	11.2809	0.228794	7.32335	0.184084	4.1606	0.0808691	0.751231	0.119184	0.405957	0.201357	0.0564628	1.54698	0.27764	0.00998002	0.769223	0.800109	0.428426	0.829596	0.743243	0.256757
dbpA	0.159	0.123	5.6	189	7	B009	3.19753	0.21158	1.16015	0.0307975	3.24159	0.224854	2.72628	0.229106	11.3367	0.217569	7.58178	0.184858	4.17929	0.0664607	0.721133	0.134092	0.378367	0.201785	0.0425212	1.5984	0.264475	0.0101208	0.748236	0.586231	0.472477	0.756614	0.675532	0.31383
mrcB	0.153	0.13	6.53333	260	7	B010	3.01938	0.214498	1.16413	0.0379058	3.04569	0.227259	2.56131	0.230588	10.7799	0.217342	7.23127	0.184942	4.23303	0.0736544	0.744511	0.134967	0.403739	0.222552	0.0412628	1.49633	0.278945	0.00872089	0.73071	0.685136	0.48193	0.761538	0.712062	0.287938
JW0545	0.141	0.126	7.45	266	7	B011	2.95097	0.211157	1.12902	0.0304066	2.89914	0.22531	2.36822	0.231367	10.2156	0.212995	7.05801	0.181477	4.34117	0.0672782	0.74281	0.129974	0.399521	0.208519	0.0352576	1.42623	0.258158	0.0101878	0.664732	0.786107	0.454467	0.766917	0.701887	0.298113
JW1171	0.163	0.123	8.53333	276	7	B012	3.3256	0.253517	1.13299	0.0405658	3.2949	0.280739	2.70997	0.29952	11.4603	0.270095	7.78748	0.222154	4.26483	0.0708166	0.69669	0.144539	0.358258	0.215201	0.0447959	1.67347	0.336185	0.0104638	0.787638	0.665086	0.486637	0.735507	0.68	0.32
rseA	0.134	0.126	14.9667	185	7	C001	3.0974	0.277742	1.21705	0.0929664	3.1708	0.301607	2.74033	0.333483	11.2857	0.295876	7.37677	0.23484	4.19821	0.115319	0.748012	0.160125	0.421695	0.279336	0.0540701	1.52785	0.377891	0.0107428	0.685303	0.714275	0.295455	0.72973	0.73224	0.26776
mltA	0.149	0.128	15.9	297	7	C002	3.12763	0.220741	1.20666	0.0322221	3.27062	0.241439	2.85396	0.25075	11.4996	0.229898	7.46637	0.191139	4.05911	0.0732637	0.748304	0.126625	0.402797	0.201727	0.0523583	1.5622	0.290333	0.0096081	0.763055	0.69656	0.461371	0.79798	0.671186	0.322034
yiaT	0.148	0.124	16.8	217	7	C003	3.18626	0.207869	1.19732	0.0350864	3.30765	0.22354	2.86391	0.227953	11.6039	0.218727	7.5755	0.180045	4.07047	0.0781188	0.735598	0.129467	0.391951	0.209304	0.0354123	1.56419	0.252871	0.0103972	0.774381	0.778012	0.381744	0.769585	0.695853	0.304147
JW0789	0.203	0.121	17.6667	334	7	C004	3.20083	0.217049	1.19241	0.0357504	3.31004	0.235948	2.85486	0.244092	11.6011	0.22326	7.59279	0.187894	4.09318	0.0743385	0.732987	0.13135	0.389501	0.209908	0.110106	1.50469	0.277846	0.0102357	0.786127	0.807966	0.347799	0.793413	0.684685	0.312312
cusC	0.143	0.129	18.5667	190	7	C005	3.19438	0.21363	1.19142	0.0317317	3.29925	0.236736	2.84488	0.247185	11.5632	0.222767	7.57715	0.186858	4.09566	0.0734014	0.732846	0.127704	0.389104	0.20513	0.0587418	1.5392	0.291024	0.00996361	0.748755	0.510896	0.511089	0.789474	0.661376	0.338624
JW0219	0.138	0.125	19.5667	163	7	C006	3.02609	0.21908	1.20752	0.0378543	3.15842	0.240428	2.75182	0.252864	11.2976	0.21869	7.26809	0.18701	4.15081	0.0795233	0.761501	0.124955	0.41773	0.217485	0.152399	NaN	NaN	0.010171	0.766006	NaN	NaN	NaN	NaN	NaN
JW2825	0.126	0.133	20.5	169	7	C007	2.97169	0.27933	1.16545	0.0357644	2.97915	0.313921	2.50725	0.332175	10.5205	0.286652	7.1007	0.238015	4.24457	0.0762556	0.755672	0.13407	0.413822	0.217183	0.0824803	1.36178	0.383505	0.00932984	0.788557	0.770488	0.352772	0.816568	0.779762	0.220238
dmlR	0.151	0.128	9.76667	304	7	C008	3.12577	0.227636	1.1278	0.0368379	3.07609	0.243053	2.51599	0.250816	10.7836	0.233468	7.4002	0.197258	4.31629	0.0686263	0.719238	0.141439	0.379197	0.223043	0.0496515	1.4751	0.27233	0.00967792	0.739333	0.727872	0.454466	0.726974	0.674342	0.325658
rapA	0.17	0.118	10.75	237	7	C009	3.1266	0.216875	1.15641	0.037538	3.14233	0.234957	2.63461	0.241787	11.1342	0.229617	7.40722	0.187561	4.24995	0.07665	0.731332	0.131582	0.386642	0.210583	0.0363064	NaN	NaN	0.0119321	0.76516	NaN	NaN	NaN	NaN	NaN
degP	0.14	0.127	11.6833	263	7	C010	2.76664	0.232462	1.19531	0.0448855	2.81138	0.247198	2.40142	0.249825	10.1572	0.231216	6.7493	0.194982	4.25858	0.0858697	0.788099	0.131948	0.454893	0.232974	0.0901791	1.35324	0.286519	0.0089764	0.741045	0.733605	0.38022	0.790875	0.756654	0.243346
dacA	0.132	0.126	12.8667	106	7	C011	2.97872	0.235901	1.27171	0.0718079	3.22555	0.281643	2.95436	0.344411	11.6828	0.255672	7.23094	0.196396	4.04407	0.112849	0.782907	0.121496	0.445452	0.198996	0.093822	1.58785	0.397131	0.00883433	0.628347	0.482271	0.493402	0.764151	0.711538	0.288462
umuD	0.159	0.123	13.8	300	7	C012	3.25966	0.200562	1.175	0.0332567	3.35196	0.219418	2.86411	0.229492	11.7548	0.206252	7.70725	0.175526	4.13316	0.0703044	0.718981	0.122497	0.374032	0.19028	0.0318592	1.60888	0.255345	0.00944826	0.751243	0.684076	0.453339	0.79	0.693333	0.3
fecR	0.155	0.121	21.65	377	7	D001	3.15942	0.236276	1.21496	0.0352238	3.31799	0.25672	2.91414	0.265092	11.7018	0.242775	7.5255	0.203524	4.04936	0.0781203	0.748663	0.131307	0.403358	0.209731	0.0366267	1.55973	0.302364	0.00985979	0.746378	0.617244	0.452665	0.830239	0.68435	0.312997
mltB	0.145	0.122	22.55	283	7	D002	3.19069	0.213342	1.22366	0.0369423	3.38141	0.231087	2.99232	0.240543	11.9705	0.220258	7.61432	0.184621	4.03066	0.079875	0.744244	0.130029	0.400791	0.21214	0.0563816	1.61152	0.272831	0.0099929	0.746868	0.596688	0.498228	0.791519	0.60424	0.392226
yeaY	0.141	0.122	23.4167	221	7	D003	3.07965	0.201804	1.19854	0.0387974	3.18401	0.225228	2.7588	0.235946	11.1698	0.219269	7.34617	0.175227	4.07381	0.0709995	0.750445	0.121494	0.405267	0.206887	0.0468472	1.49511	0.279055	0.0100755	0.741012	0.574013	0.4321	0.837104	0.718182	0.277273
bamC	0.148	0.129	24.2333	250	7	D004	3.08057	0.204596	1.19657	0.0414515	3.17898	0.222746	2.74878	0.229852	11.1831	0.211333	7.35014	0.177315	4.09627	0.0766355	0.749745	0.122273	0.4036	0.193289	0.044746	1.50756	0.258708	0.00973938	0.749291	0.746794	0.355445	0.832	0.712	0.284
lamB	0.163	0.124	25.15	183	7	D005	3.04433	0.21575	1.23858	0.0350965	3.24505	0.238009	2.90203	0.248374	11.37	0.244343	7.34391	0.186687	3.9392	0.0878671	0.766636	0.123992	0.424295	0.201518	0.0382802	1.58591	0.283966	0.0103295	0.713322	0.575605	0.501845	0.79235	0.642857	0.351648
JW1066	0.14	0.128	26.05	165	7	D006	3.17103	0.2142	1.21328	0.0349328	3.33326	0.230866	2.92031	0.238183	11.7614	0.210045	7.57481	0.183875	4.06814	0.0831604	0.741358	0.131379	0.400182	0.214055	0.130431	NaN	NaN	0.0106298	0.762677	NaN	NaN	NaN	NaN	NaN
gcd	0.13	0.121	27.25	192	7	D007	3.09578	0.206511	1.20786	0.0359825	3.22242	0.222069	2.80861	0.226347	11.4443	0.212634	7.4052	0.177465	4.09899	0.0751579	0.749127	0.126401	0.406822	0.208158	0.0564229	1.55175	0.251598	0.0103388	0.746335	0.808143	0.360721	0.776042	0.6875	0.3125
yeiE	0.153	0.121	14.9	189	7	D008	3.10701	0.197198	1.1876	0.0334919	3.1966	0.20968	2.74488	0.214422	11.4079	0.204278	7.41787	0.170835	4.17761	0.074822	0.740546	0.123293	0.396693	0.194379	0.0434246	1.55562	0.291837	0.0105606	0.749749	0.718672	0.441112	0.751323	0.659459	0.32973
hrpB	0.212	0.124	16.0167	157	7	D009	3.05008	0.19883	1.16111	0.0428505	3.06797	0.219508	2.57884	0.232755	10.7466	0.221941	7.25795	0.17184	4.19099	0.0771335	0.740691	0.120259	0.395787	0.202042	0.0860963	1.48506	0.270815	0.01014	0.787528	0.760845	0.418159	0.808917	0.649682	0.350318
pepD	0.15	0.125	16.8667	324	7	D010	3.09028	0.257982	1.18154	0.0340324	3.17229	0.277763	2.71011	0.286683	11.1882	0.261114	7.38896	0.220631	4.15895	0.0741143	0.743894	0.135332	0.402015	0.214267	0.0499508	1.54671	0.31375	0.0102252	0.756468	0.66751	0.431806	0.756173	0.6375	0.35625
dacC	0.154	0.123	17.8833	271	7	D011	2.99625	0.207856	1.2078	0.0390826	3.12115	0.225034	2.71852	0.234321	11.0094	0.214189	7.22432	0.17771	4.07876	0.0758688	0.7618	0.12436	0.420655	0.212419	0.0447592	1.51635	0.275065	0.0101947	0.758634	0.675635	0.446616	0.763838	0.67037	0.325926
ldcA	0.16	0.12	18.75	256	7	D012	3.20114	0.207109	1.13904	0.0309331	3.19062	0.223683	2.64312	0.232087	11.126	0.215664	7.55252	0.181074	4.23664	0.0704774	0.714303	0.131991	0.370898	0.204558	0.0396175	NaN	NaN	0.00933358	0.772362	NaN	NaN	NaN	NaN	NaN
JW1158	0.159	0.124	28.45	337	7	E001	3.20034	0.248283	1.20114	0.035141	3.3255	0.274242	2.89264	0.286253	11.6588	0.25931	7.58668	0.214661	4.06412	0.078639	0.739644	0.139354	0.395554	0.220316	0.0450959	1.56429	0.315483	0.00982517	0.739735	0.549962	0.465292	0.807122	0.696697	0.291291
JW2930	0.139	0.126	29.2833	243	7	E002	3.23785	0.211093	1.1943	0.0306165	3.3681	0.22909	2.91815	0.235565	11.8377	0.225041	7.70146	0.184544	4.07662	0.0720262	0.725195	0.133409	0.385242	0.210777	0.0373511	1.63154	0.275472	0.0103648	0.708636	0.697364	0.432851	0.674897	0.595041	0.404959
slp	0.279	0.133	30.1167	523	7	E003	3.30518	0.230384	1.21417	0.0347663	3.4875	0.249117	3.06492	0.257428	12.2162	0.237513	7.82919	0.199597	4.01311	0.0740611	0.72759	0.135316	0.385313	0.216242	0.0542482	1.62046	0.307609	0.00990775	0.727515	0.596701	0.448196	0.753346	0.619231	0.373077
ompA	0.141	0.122	31.0667	216	7	E004	3.20786	0.218182	1.20019	0.0352794	3.33823	0.237939	2.89382	0.24751	11.7186	0.22258	7.62778	0.189441	4.0824	0.0729324	0.732911	0.135692	0.391916	0.217424	0.0343745	1.60367	0.281584	0.010092	0.736037	0.776225	0.343981	0.699074	0.632558	0.362791
ydeT	0.124	0.132	31.9833	151	7	E005	2.96414	0.199446	1.21019	0.0385307	3.08858	0.219765	2.69433	0.230444	10.9923	0.218156	7.15059	0.170514	4.10062	0.0721306	0.76774	0.117049	0.424489	0.202471	0.0353942	1.51657	0.251576	0.00975654	0.755965	0.781626	0.351293	0.807947	0.688742	0.311258
truC	0.124	0.12	33.15	166	7	E006	3.03258	0.260856	1.19029	0.0551123	3.09598	0.292524	2.65837	0.30925	10.9687	0.278935	7.26016	0.227321	4.18665	0.0890872	0.75194	0.149706	0.419781	0.271582	0.0716674	1.46649	0.383554	0.0107104	0.74631	0.328485	0.515741	0.771084	0.65625	0.34375
JW1415	0.131	0.125	34.0167	199	7	E007	3.18789	0.25015	1.20975	0.0384543	3.31734	0.27241	2.89625	0.280872	11.6277	0.265501	7.5857	0.219501	4.04	0.07678	0.740122	0.147448	0.401116	0.229805	0.0384168	1.56409	0.336369	0.0102892	0.758433	0.49569	0.452769	0.763819	0.624365	0.365482
JW2888	0.15	0.125	19.75	184	7	E008	3.04306	0.204593	1.20386	0.0337994	3.15963	0.221955	2.74083	0.228834	11.1509	0.212257	7.30312	0.176339	4.09061	0.0672801	0.754533	0.121361	0.411155	0.195005	0.0345364	NaN	NaN	0.0104825	0.758435	NaN	NaN	NaN	NaN	NaN
lhr	0.163	0.125	20.85	314	7	E009	3.1314	0.22679	1.19156	0.0401753	3.22476	0.24547	2.77168	0.255678	11.3531	0.242856	7.46187	0.195874	4.12051	0.0791849	0.740377	0.137277	0.399443	0.21969	0.0615678	NaN	NaN	0.00981954	0.741607	NaN	NaN	NaN	NaN	NaN
prpR	0.14	0.126	21.75	271	7	E010	2.89366	0.222682	1.18366	0.0429746	2.94061	0.242046	2.5075	0.253962	10.4793	0.237864	6.97963	0.191132	4.20681	0.0799731	0.770046	0.127955	0.42784	0.20921	0.0507852	1.36927	0.315851	0.00973032	0.755179	0.733026	0.393558	0.822878	0.722222	0.27037
potH	0.165	0.119	22.5667	318	7	E011	3.20627	0.222785	1.14308	0.0326901	3.19277	0.238909	2.64305	0.244666	11.2031	0.231296	7.57145	0.195645	4.26438	0.0727611	0.7137	0.14397	0.374314	0.22272	0.032777	1.48672	0.280448	0.00997428	0.781872	0.750112	0.484019	0.707547	0.650943	0.345912
sohB	0.152	0.118	23.55	258	7	E012	3.14358	0.218144	1.14661	0.0412276	3.13585	0.230775	2.60246	0.236202	10.9631	0.229732	7.4481	0.190883	4.23379	0.0745529	0.723624	0.136027	0.380885	0.206363	0.0383113	1.56476	0.277132	0.0097583	0.743714	0.670946	0.50052	0.767442	0.673152	0.319066
ydhQ	0.145	0.121	35.25	356	7	F001	3.47017	0.247552	1.24846	0.0519708	3.74774	0.276631	3.39131	0.297229	13.182	0.268316	8.15628	0.214019	3.9343	0.0890325	0.72036	0.142805	0.380559	0.239609	0.0951878	NaN	NaN	0.00841902	0.687034	NaN	NaN	NaN	NaN	NaN
pal	0.132	0.123	36.2167	228	7	F002	3.08702	0.250522	1.19457	0.0539131	3.18837	0.275427	2.76035	0.295875	11.2924	0.271128	7.3975	0.216563	4.12721	0.0814082	0.745616	0.13888	0.408224	0.230607	0.0798679	1.54202	0.312386	0.0101061	0.744252	0.620844	0.364267	0.767544	0.653509	0.333333
JW2628	0.137	0.123	37.1167	278	7	F003	3.1739	0.232578	1.18434	0.036015	3.25676	0.252397	2.79143	0.263562	11.4911	0.250135	7.53176	0.20232	4.14324	0.0772914	0.734422	0.136851	0.392246	0.222778	0.0330756	1.52278	0.287065	0.00963542	0.766936	0.725385	0.435843	0.805755	0.701439	0.291367
ompC	0.153	0.124	38.1	208	7	F004	3.61513	0.240648	1.33429	0.0464919	4.18545	0.273963	4.04791	0.300546	14.6398	0.256978	8.53746	0.206516	3.67223	0.092155	0.732172	0.135863	0.388717	0.223293	0.0654722	NaN	NaN	0.0100704	0.741736	NaN	NaN	NaN	NaN	NaN
fimB	0.135	0.129	39.0667	137	7	F005	3.03692	0.207697	1.20711	0.0329349	3.15141	0.233178	2.74917	0.248959	11.2434	0.227329	7.28253	0.18313	4.11668	0.0705994	0.756753	0.121687	0.413597	0.200999	0.0417261	1.52202	0.257824	0.00912662	0.765562	0.656658	0.382226	0.773723	0.693431	0.306569
yqeI	0.13	0.124	40.1833	126	7	F006	2.93376	0.22242	1.19193	0.053215	2.95014	0.260198	2.53149	0.282428	10.5017	0.263168	7.00822	0.195799	4.20886	0.116659	0.762422	0.121684	0.425628	0.220518	0.140345	NaN	NaN	0.0106113	0.776333	NaN	NaN	NaN	NaN	NaN
cybC	0.127	0.13	41.3	172	7	F007	2.96041	0.233023	1.19049	0.0406951	3.01455	0.261058	2.59031	0.275201	10.6445	0.253303	7.09656	0.200947	4.14182	0.07711	0.762294	0.121528	0.419979	0.19937	0.0496747	1.31127	0.437958	0.00954249	0.753949	0.780272	0.328492	0.825581	0.675	0.30625
yiaU	0.154	0.127	24.75	183	7	F008	3.13785	0.234636	1.17086	0.0359636	3.17738	0.260311	2.69043	0.275609	11.1044	0.244992	7.44835	0.205664	4.17282	0.0801529	0.732569	0.140405	0.39241	0.220415	0.0415542	1.47326	0.333579	0.00970344	0.76228	0.605783	0.427004	0.73224	0.650273	0.344262
rhlB	0.153	0.128	25.85	265	7	F009	3.1049	0.208409	1.24483	0.0380663	3.33128	0.228249	2.99597	0.236656	11.9577	0.21799	7.45204	0.178265	4.02312	0.0870001	0.763453	0.120906	0.417984	0.206714	0.0426705	1.5689	0.276284	0.00976653	0.734291	0.522084	0.484109	0.830189	0.683019	0.316981
clpP	0.112	0.131	27.0333	98	7	F010	2.73169	0.217314	1.28265	0.0573121	2.91048	0.237823	2.65589	0.252032	10.7901	0.25018	6.748	0.182794	4.09284	0.110408	0.812686	0.120768	0.491271	0.219051	0.144845	1.27718	0.318526	0.00830193	0.545233	0.647221	0.394175	0.755102	0.697917	0.302083
clpA	0.148	0.131	27.9667	255	7	F011	3.06057	0.209445	1.20789	0.0392469	3.18529	0.225203	2.77858	0.234885	11.2792	0.214495	7.34351	0.181838	4.09009	0.0768944	0.753434	0.124672	0.410565	0.197783	0.0416715	1.49434	0.273438	0.00924109	0.779003	0.7118	0.386869	0.807843	0.669291	0.318898
JW1332	0.153	0.123	28.8167	310	7	F012	3.13228	0.230422	1.15529	0.0322031	3.13932	0.247202	2.62129	0.254949	11.0113	0.233889	7.4313	0.200443	4.22976	0.0654078	0.728368	0.142183	0.38759	0.220674	0.041095	1.49219	0.287842	0.00955372	0.680903	0.608387	0.516425	0.748387	0.616129	0.374194
flu	0.137	0.12	42.35	292	7	G001	3.20333	0.230954	1.14101	0.0360386	3.18509	0.247373	2.63517	0.255966	11.1347	0.238318	7.56668	0.201826	4.25262	0.0665494	0.71331	0.144448	0.37429	0.22265	0.0307036	1.51006	0.306091	0.0091401	0.702617	0.655306	0.44403	0.702055	0.643599	0.356401
pgpB	0.137	0.122	43.2667	317	7	G002	3.12562	0.219149	1.27466	0.053339	3.39142	0.245532	3.10992	0.263122	12.0688	0.237293	7.49086	0.187534	3.92224	0.0982561	0.769238	0.125134	0.426414	0.211182	0.0390461	1.63478	0.306927	0.0101786	0.751028	0.696426	0.361207	0.858044	0.615873	0.371429
nlpE	0.126	0.126	44.15	295	7	G003	3.04414	0.225539	1.1983	0.0359427	3.13795	0.250929	2.71029	0.265591	11.1492	0.244942	7.29706	0.197488	4.14631	0.08047	0.752717	0.133264	0.41213	0.208605	0.0413401	1.45676	0.304985	0.00981231	0.792164	0.655265	0.41447	0.769492	0.72449	0.27551
ompF	0.136	0.125	45.0333	239	7	G004	3.16922	0.234752	1.21743	0.041115	3.32029	0.258863	2.913	0.274943	11.6806	0.256155	7.57556	0.207628	4.03984	0.0790505	0.741124	0.142477	0.403994	0.223056	0.0410619	1.6205	0.310412	0.0096453	0.740171	0.605656	0.467817	0.719665	0.563025	0.42437
fimD	0.117	0.126	45.9667	93	7	G005	3.14004	0.209939	1.21979	0.041345	3.29789	0.234749	2.90958	0.249709	11.6548	0.233131	7.50676	0.186228	4.03318	0.0813592	0.746719	0.128618	0.404344	0.199663	0.0325845	NaN	NaN	0.00976775	0.742608	NaN	NaN	NaN	NaN	NaN
JW2816	0.123	0.133	46.9333	158	7	G006	2.96442	0.203433	1.25224	0.0420067	3.16041	0.23006	2.85259	0.244365	11.3292	0.22941	7.18127	0.17687	4.00214	0.0956924	0.779048	0.1175	0.43936	0.202341	0.0287364	1.56189	0.287034	0.00964017	0.667203	0.697563	0.368859	0.822785	0.719745	0.280255
JW1957	0.134	0.13	47.9833	168	7	G007	3.07192	0.26111	1.19604	0.0490295	3.12155	0.293257	2.69351	0.315236	11.1664	0.285886	7.31923	0.228123	4.19507	0.0912029	0.745991	0.143371	0.411787	0.228535	0.105831	1.47986	0.369712	0.00945263	0.77508	0.715033	0.40668	0.803571	0.690909	0.30303
yidZ	0.156	0.125	29.8667	230	7	G008	3.01386	0.221513	1.18834	0.036907	3.08303	0.237238	2.63913	0.243329	10.9879	0.221248	7.22325	0.189812	4.19754	0.0804153	0.754751	0.133272	0.413164	0.214588	0.0640731	1.43736	0.300437	0.00993194	0.782637	0.654194	0.412897	0.756522	0.689956	0.310044
srmB	0.135	0.13	30.7667	289	7	G009	2.99992	0.23388	1.15801	0.0509784	3.0036	0.251686	2.50951	0.266572	10.605	0.244512	7.18649	0.201459	4.2638	0.0823492	0.744429	0.143033	0.406821	0.232625	0.0630502	1.43789	0.306952	0.00869535	0.706708	0.750788	0.347332	0.733564	0.708333	0.284722
clpX	0.113	0.128	32	128	7	G010	2.77724	0.239771	1.15863	0.0355283	2.73714	0.264428	2.2695	0.276765	9.93584	0.247983	6.76225	0.21034	4.42278	0.0837882	0.766466	0.143014	0.439456	0.224814	0.130836	1.20707	0.289177	0.00824484	0.661931	0.686216	0.38849	0.640625	0.632812	0.351562
pepN	0.139	0.125	34.0167	226	7	G011	3.01701	0.208922	1.28419	0.0565759	3.30069	0.235303	3.05044	0.255338	11.8435	0.234427	7.31717	0.181216	3.91842	0.0999657	0.784254	0.119196	0.442099	0.193083	0.0493779	1.50507	0.284551	0.0095945	0.726111	0.672691	0.379012	0.809735	0.669643	0.321429
JW1357	0.15	0.127	34.8	308	7	G012	3.15006	0.248542	1.20142	0.0367274	3.27074	0.272135	2.83979	0.284786	11.5652	0.267149	7.53209	0.218899	4.10043	0.0808467	0.739737	0.144968	0.402254	0.22518	0.110923	1.52287	0.318077	0.00955878	0.739756	0.624654	0.412127	0.714286	0.67101	0.319218
yneO	0.168	0.126	49.2167	448	7	H001	3.14386	0.255472	1.20803	0.0426511	3.27486	0.282261	2.85703	0.29732	11.5619	0.270262	7.49666	0.22342	4.08821	0.0828635	0.746545	0.140347	0.405626	0.224322	0.0529368	1.58162	0.336106	0.0103017	0.789224	0.68555	0.391606	0.790179	0.757303	0.235955
ompT	0.151	0.12	50.0667	222	7	H002	3.37959	0.241897	1.21058	0.0406299	3.56487	0.260786	3.1311	0.270124	12.4394	0.254177	7.97053	0.210864	3.99886	0.0706357	0.71989	0.14644	0.378093	0.228938	0.0355933	NaN	NaN	0.0106358	0.764998	NaN	NaN	NaN	NaN	NaN
fadL	0.139	0.126	50.95	189	7	H003	3.05684	0.252761	1.19183	0.0295039	3.13002	0.275258	2.68584	0.284549	11.0398	0.264282	7.31123	0.222141	4.13901	0.080181	0.750999	0.140409	0.41095	0.219949	0.0263091	NaN	NaN	0.00984926	0.786624	NaN	NaN	NaN	NaN	NaN
ompN	0.143	0.126	51.75	278	7	H004	3.17097	0.246218	1.17948	0.0347847	3.22705	0.272964	2.75284	0.288304	11.4011	0.264782	7.52099	0.2186	4.17778	0.0777013	0.732024	0.146688	0.392585	0.227332	0.0400373	1.55605	0.316547	0.0100209	0.751967	0.705655	0.350041	0.766187	0.68231	0.292419
fimE	0.133	0.129	52.65	187	7	H005	3.2053	0.228947	1.1445	0.0367244	3.17983	0.254037	2.63488	0.268579	11.1102	0.246871	7.55335	0.203006	4.24968	0.0727238	0.713469	0.140414	0.374398	0.214997	0.0326082	1.52414	0.29089	0.00980395	0.806991	0.597826	0.385052	0.73262	0.652406	0.331551
ygeF	0.131	0.126	53.6167	218	7	H006	3.1831	0.245748	1.16169	0.033944	3.21131	0.274219	2.70638	0.292053	11.3282	0.266475	7.55762	0.220949	4.21919	0.0708404	0.722366	0.150623	0.38474	0.220887	0.0357157	1.55603	0.314161	0.00995283	0.657715	0.726426	0.369415	0.720183	0.642202	0.348624
glpX	0.127	0.125	54.5167	218	7	H007	3.24511	0.236978	1.14279	0.0346645	3.21167	0.257895	2.65886	0.269387	11.2606	0.24334	7.62278	0.207168	4.27561	0.0782944	0.70849	0.14428	0.370698	0.224137	0.0727454	1.56039	0.288062	0.00864707	0.715566	0.586933	0.441289	0.752294	0.692661	0.302752
hypT	0.154	0.127	36	166	7	H008	3.00537	0.223462	1.21151	0.0429805	3.11256	0.243264	2.71346	0.25373	11.131	0.235346	7.21964	0.194177	4.13157	0.0796686	0.762967	0.132754	0.422155	0.216137	0.0452101	1.44403	0.292647	0.00937853	0.766321	0.653893	0.385753	0.789157	0.710843	0.283133
yoaA	0.159	0.123	36.85	411	7	H009	3.08691	0.236044	1.18577	0.0379414	3.16003	0.260714	2.7086	0.273359	11.0903	0.251802	7.35109	0.204635	4.12699	0.0789798	0.746814	0.13208	0.403	0.21334	0.0593361	1.4311	0.333864	0.00976621	0.728309	0.688485	0.38075	0.785888	0.695332	0.299754
lon	0.129	0.126	37.7667	235	7	H010	2.92188	0.221964	1.11201	0.0325049	2.80538	0.239228	2.24801	0.249076	9.9342	0.230835	6.98167	0.194453	4.44803	0.0670627	0.737005	0.140594	0.398456	0.211681	0.0351203	NaN	NaN	0.00778748	0.577597	NaN	NaN	NaN	NaN	NaN
hyaD	0.147	0.127	38.7167	217	7	H011	3.1468	0.221658	1.07508	0.0686796	2.94932	0.238554	2.30136	0.25247	10.3972	0.230614	7.39439	0.194842	4.55006	0.0668297	0.691494	0.14692	0.358169	0.22964	0.0562789	NaN	NaN	0.0102344	0.670762	NaN	NaN	NaN	NaN	NaN
ydcP	0.144	0.125	39.65	262	7	H012	3.28208	0.236868	1.18086	0.0428419	3.36742	0.257738	2.88158	0.274132	11.8244	0.251229	7.76857	0.208952	4.13348	0.0677156	0.716341	0.14976	0.379212	0.230603	0.0396728	NaN	NaN	0.00950814	0.649273	NaN	NaN	NaN	NaN	NaN
pqqL	0.137	0.123	2.63333	212	9	A001	3.02355	0.204381	1.17251	0.0448108	3.06568	0.223923	2.59615	0.237761	10.8405	0.207399	7.2293	0.177284	4.21819	0.0809167	0.747278	0.124805	0.403289	0.19867	0.0475769	1.419	0.257612	0.0100871	0.725242	0.701788	0.412885	0.768868	0.783019	0.216981
JW2321	0.151	0.122	4.2	164	9	A002	3.01737	0.218346	1.20354	0.0372302	3.14373	0.230004	2.73065	0.234522	11.0547	0.220327	7.26199	0.184524	4.06668	0.0644325	0.760836	0.126202	0.416118	0.200064	0.0391339	NaN	NaN	0.0107544	0.739628	NaN	NaN	NaN	NaN	NaN
nlpD	0.162	0.127	5.75	220	9	A003	3.21655	0.206551	1.16979	0.052755	3.29059	0.225018	2.80324	0.238153	11.5473	0.213794	7.61748	0.178672	4.15712	0.0776093	0.722751	0.128011	0.37897	0.208576	0.0343864	1.62653	0.288617	0.0113468	0.740376	0.639098	0.491685	0.795455	0.69863	0.283105
agaR	0.13	0.126	7.98333	238	9	A004	2.83213	0.243502	1.11887	0.0541834	2.73445	0.275719	2.21199	0.298905	9.64888	0.253045	6.78661	0.21141	4.43633	0.091404	0.756744	0.131131	0.4154	0.220478	0.10189	1.32911	0.332039	0.0100527	0.775312	0.816289	0.404586	0.840336	0.818565	0.177215
hslV	0.149	0.124	9.81667	735	9	A005	3.00384	0.257016	1.14297	0.0492637	2.96708	0.288421	2.45057	0.31082	10.4592	0.281259	7.15645	0.224326	4.32946	0.092671	0.741069	0.142697	0.402154	0.225067	0.0685397	1.42752	0.356188	0.0107127	0.790005	0.594364	0.44419	0.753741	0.740437	0.25
yhjJ	0.137	0.132	11.0333	149	9	A006	2.93097	0.203889	1.2138	0.0346033	3.0635	0.224894	2.68306	0.235218	10.9167	0.210616	7.09472	0.174431	4.10482	0.084618	0.773868	0.116341	0.430098	0.190088	0.0338479	1.55677	0.269889	0.0100732	0.7394	0.818433	0.344617	0.818792	0.756757	0.243243
hflK	0.146	0.127	0	254	9	A007	3.12069	0.216053	1.21339	0.0403005	3.27755	0.233551	2.87243	0.244583	11.5145	0.216859	7.46217	0.185355	4.042	0.0677048	0.750339	0.124852	0.405191	0.200592	0.0457401	1.47221	0.279636	0.0105981	0.777505	0.76394	0.389266	0.783465	0.683794	0.3083
yejG	0.143	0.128	1.31667	128	9	A008	3.12285	0.228922	1.23507	0.0402591	3.32778	0.250691	2.96513	0.259281	11.7822	0.227654	7.50025	0.198423	4.02558	0.0892804	0.755571	0.136202	0.41608	0.227241	0.0322101	1.53293	0.312746	0.00951683	0.704814	0.716348	0.336774	0.742188	0.622047	0.370079
yfaD	0.144	0.125	2.48333	366	9	A009	3.07064	0.226122	1.14642	0.0557073	3.04534	0.254213	2.52551	0.27561	10.6091	0.242874	7.28143	0.195602	4.25983	0.0918998	0.731946	0.135714	0.391455	0.221908	0.0627895	1.3138	0.364568	0.0104064	0.742465	0.581885	0.443526	0.797814	0.648725	0.328612
yfbP	0.141	0.128	4.08333	337	9	A010	3.12267	0.229668	1.175	0.051146	3.16678	0.258637	2.68782	0.281262	11.0112	0.242367	7.39862	0.198393	4.14708	0.0808596	0.737146	0.129449	0.393887	0.211623	0.0732505	1.13172	0.49417	0.0103359	0.738579	0.735942	0.310349	0.821958	0.697161	0.274448
yfdM	0.132	0.127	6.63333	180	9	A011	3.08948	0.194526	1.21299	0.0341799	3.25592	0.211782	2.86167	0.220838	11.464	0.208595	7.40679	0.166395	4.0254	0.0673747	0.754708	0.115805	0.407009	0.191713	0.039224	1.37235	0.32081	0.0107786	0.79719	0.789053	0.378479	0.822222	0.692737	0.296089
yfeD	0.168	0.123	7.65	362	9	A012	3.16699	0.215165	1.20472	0.0389058	3.31246	0.234888	2.88605	0.24605	11.5928	0.217936	7.54697	0.18628	4.05273	0.0749332	0.742037	0.129012	0.397172	0.209774	0.0512701	NaN	NaN	0.0108682	0.780963	NaN	NaN	NaN	NaN	NaN
sppA	0.173	0.126	13.0167	85	9	B001	2.98182	0.203206	1.14823	0.0430739	2.95945	0.221475	2.45043	0.233845	10.4287	0.214763	7.13386	0.177376	4.28709	0.076326	0.741646	0.127446	0.400074	0.197109	0.0462684	1.52187	0.249578	0.0104606	0.746201	0.792989	0.360711	0.741176	0.776471	0.223529
mepA	0.157	0.127	14.3667	291	9	B002	3.10748	0.210689	1.14009	0.0420354	3.0855	0.230104	2.54815	0.24252	10.7397	0.220221	7.37039	0.182764	4.25472	0.0786245	0.724463	0.132786	0.383666	0.220203	0.038276	1.5852	0.275793	0.010508	0.750302	0.751835	0.374041	0.735395	0.742268	0.257732
prlF	0.133	0.124	16.2833	220	9	B004	2.91199	0.216117	1.16698	0.0319856	2.92872	0.231972	2.46128	0.237099	10.3512	0.218613	7.01452	0.185474	4.2315	0.0716789	0.75991	0.129947	0.418561	0.20642	0.0381699	1.52263	0.310259	0.0110266	0.775334	0.716648	0.412102	0.781818	0.725581	0.274419
prlC	0.109	0.131	30.5833	121	9	B006	3.22771	0.22108	1.2639	0.0474009	3.51761	0.252436	3.22034	0.273787	12.4825	0.240157	7.71707	0.193184	3.92206	0.090073	0.752512	0.127474	0.408679	0.202716	0.128416	1.72383	0.280792	0.00916163	0.719483	0.591885	0.429763	0.801653	0.669421	0.330579
hflC	0.105	0.126	16.1	105	9	B007	3.11055	0.233276	1.24634	0.0503323	3.31904	0.269449	2.98391	0.29884	11.6369	0.254255	7.47628	0.203953	3.95505	0.0885148	0.75752	0.135415	0.420145	0.213495	0.0733166	NaN	NaN	0.0105859	0.783995	NaN	NaN	NaN	NaN	NaN
yfaP	0.139	0.134	14.1167	343	9	B008	3.06234	0.227503	1.1868	0.0365767	3.1483	0.246869	2.69674	0.258038	11.0649	0.238377	7.32653	0.194417	4.1317	0.071732	0.748625	0.131924	0.406552	0.217521	0.113852	1.5271	0.313413	0.00992633	0.744473	0.746308	0.332113	0.77551	0.697059	0.294118
ypaA	0.218	0.125	12.9	605	9	B009	3.2794	0.25672	1.12843	0.0405666	3.23286	0.27965	2.64769	0.293477	11.2062	0.262163	7.67713	0.224148	4.28174	0.075054	0.704385	0.15051	0.364366	0.232186	0.0560507	1.49924	0.330601	0.0104532	0.776118	0.758705	0.390693	0.786777	0.684909	0.305141
yfbR	0.14	0.13	11.7	353	9	B010	3.15682	0.227072	1.17314	0.0366694	3.22244	0.248262	2.73988	0.258409	11.2865	0.229619	7.48532	0.196249	4.1608	0.0766422	0.734738	0.135204	0.389902	0.215705	0.0383589	1.5289	0.298986	0.00997453	0.751517	0.728253	0.375085	0.818697	0.690341	0.306818
oweS	0.13	0.133	10.45	300	9	B011	3.05884	0.231275	1.19256	0.0372849	3.15882	0.250028	2.71895	0.259247	11.1432	0.235251	7.34147	0.200639	4.13288	0.0756008	0.749642	0.137685	0.409933	0.225107	0.0591492	1.51323	0.304724	0.00976385	0.72727	0.797772	0.399881	0.76	0.671141	0.315436
yfeK	0.128	0.131	9.1	337	9	B012	2.9362	0.221966	1.17453	0.0499393	2.97936	0.252041	2.52907	0.273658	10.4136	0.240476	7.05309	0.190934	4.16615	0.0832897	0.7617	0.123787	0.418257	0.210205	0.11292	1.45139	0.323221	0.0096798	0.756457	0.747751	0.315966	0.830861	0.668657	0.325373
htpX	0.127	0.13	18.4	470	9	C001	2.78978	0.248057	1.13499	0.0579279	2.71795	0.292304	2.22688	0.328235	9.59429	0.286882	6.72778	0.217557	4.38511	0.0962611	0.764017	0.13071	0.427563	0.211548	0.0766266	1.17943	0.442349	0.0104275	0.783987	0.516945	0.502411	0.757447	0.721627	0.259101
ypdF	0.134	0.126	20.1333	211	9	C002	2.87121	0.20548	1.18779	0.0348025	2.9316	0.22961	2.51362	0.241687	10.3397	0.226219	6.94166	0.176255	4.14153	0.0853984	0.772773	0.113728	0.429911	0.193313	0.0359242	1.52034	0.271904	0.0106815	0.748955	0.786978	0.314571	0.819905	0.795238	0.204762
ptrA	0.177	0.127	21.4	377	9	C003	3.15314	0.226564	1.14716	0.0340633	3.14171	0.239944	2.59988	0.244612	11.0357	0.226156	7.49464	0.197611	4.27334	0.0656366	0.717758	0.149368	0.383069	0.232734	0.0373383	1.58325	0.287798	0.0102969	0.739274	0.681398	0.477432	0.599469	0.586667	0.413333
yhbU	0.136	0.127	23.45	219	9	C004	3.02661	0.219194	1.18317	0.0459307	3.08994	0.238001	2.63615	0.253786	10.9178	0.228748	7.27379	0.191086	4.17367	0.0677131	0.746914	0.137789	0.408607	0.209664	0.0532565	NaN	NaN	0.0108129	0.753711	NaN	NaN	NaN	NaN	NaN
pepQ	0.142	0.132	24.7	195	9	C005	3.00524	0.244899	1.17098	0.0414526	3.03687	0.262686	2.56537	0.272709	10.7181	0.254473	7.21967	0.213081	4.20727	0.0710225	0.74743	0.144169	0.410456	0.221346	0.0406933	1.61008	0.293484	0.00959928	0.749227	0.606559	0.414623	0.702564	0.702564	0.287179
zntA	0.128	0.127	27.5333	276	9	C006	2.99792	0.229592	1.13373	0.0513004	2.95259	0.254779	2.42776	0.275238	10.4266	0.243873	7.15988	0.199851	4.34181	0.0791939	0.735608	0.135693	0.396511	0.217737	0.0448614	1.54311	0.321174	0.0104701	0.755377	0.574607	0.460943	0.757246	0.757353	0.238971
pepA	0.101	0.121	20.4833	117	9	C007	2.84284	0.228567	1.1906	0.0426743	2.89693	0.249521	2.48337	0.261989	10.4437	0.235358	6.90906	0.191786	4.24739	0.0854959	0.773681	0.133102	0.440656	0.229769	0.0484051	NaN	NaN	0.00882765	0.749623	NaN	NaN	NaN	NaN	NaN
yfaQ	0.117	0.13	22.1667	135	9	C008	3.09768	0.226137	1.28101	0.0624561	3.3717	0.245009	3.09198	0.258226	11.8241	0.241323	7.46296	0.190778	3.86024	0.102944	0.772355	0.134563	0.434824	0.232694	0.0631533	1.66226	0.303545	0.0104906	0.746125	0.477159	0.414023	0.807407	0.62963	0.355556
rhmA	0.16	0.126	23.5	248	9	C009	3.0886	0.243949	1.16428	0.0453049	3.12243	0.272942	2.63469	0.292651	11.0004	0.252112	7.33768	0.20973	4.22299	0.0762236	0.739405	0.124462	0.393458	0.194061	0.0374954	1.46734	0.303136	0.0105666	0.782756	0.785186	0.305278	0.826613	0.692308	0.291498
yfcD	0.138	0.133	24.6333	170	9	C010	2.82387	0.228259	1.17615	0.0428879	2.83933	0.253143	2.39821	0.269049	10.0911	0.243731	6.83609	0.195714	4.24664	0.0781141	0.774413	0.129284	0.436906	0.2158	0.0460164	1.33441	0.33506	0.00937664	0.7728	0.801809	0.257024	0.788235	0.75	0.25
yfdQ	0.143	0.125	25.7	186	9	C011	3.0407	0.231489	1.19266	0.0374741	3.13017	0.250735	2.6922	0.260671	11.0486	0.239387	7.28308	0.201361	4.13252	0.068805	0.754914	0.13348	0.410712	0.207745	0.067553	1.52254	0.289461	0.0106733	0.796366	0.724042	0.279379	0.817204	0.790323	0.198925
yfeY	0.154	0.122	26.95	293	9	C012	3.06701	0.237434	1.21702	0.0404243	3.21743	0.260059	2.8282	0.272023	11.3583	0.238235	7.34066	0.202446	4.05895	0.0797405	0.761967	0.128734	0.416233	0.209932	0.0434858	1.55415	0.306881	0.0107686	0.787018	0.709229	0.374668	0.856655	0.754266	0.242321
prc	0.153	0.124	36.2667	378	9	D001	3.06798	0.226572	1.22054	0.0384073	3.22793	0.250433	2.83892	0.263633	11.4271	0.243821	7.39106	0.197286	4.0602	0.0840746	0.75478	0.135313	0.416813	0.210797	0.0569442	1.43961	0.395728	0.0104609	0.743302	0.544089	0.467827	0.698413	0.628647	0.366048
hyfR	0.145	0.124	35.0333	231	9	D002	3.20561	0.220708	1.22537	0.0317972	3.39044	0.229155	2.99011	0.227499	12.0006	0.21713	7.68885	0.191739	4.03502	0.0754307	0.735191	0.141386	0.399716	0.208108	0.0345815	1.73613	0.264456	0.0105533	0.734784	0.618591	0.489974	0.61039	0.53913	0.456522
ygeY	0.153	0.126	33.9	303	9	D003	3.00052	0.233977	1.1768	0.0366756	3.0492	0.253017	2.58865	0.261704	10.7468	0.233152	7.20288	0.203487	4.18667	0.0767707	0.752155	0.135472	0.411005	0.211111	0.0492627	1.61312	0.293671	0.0107832	0.76375	0.714255	0.374575	0.752475	0.750831	0.245847
dacB	0.14	0.128	32.6833	278	9	D004	3.02441	0.223475	1.16705	0.0409653	3.06094	0.243075	2.58327	0.255014	10.8323	0.229254	7.25922	0.193208	4.23605	0.0836289	0.741957	0.13505	0.404165	0.212925	0.049756	1.60315	0.303383	0.0104067	0.736601	0.674245	0.363862	0.694245	0.67029	0.326087
JW3824	0.192	0.134	31.3167	457	9	D005	3.08257	0.267246	1.16936	0.0652951	3.10716	0.315904	2.63319	0.354286	10.9441	0.310719	7.33733	0.238806	4.23918	0.0933162	0.737012	0.145644	0.402242	0.232509	0.0835822	1.49804	0.428098	0.0102803	0.743624	0.493927	0.460049	0.719912	0.657016	0.325167
ggt	0.144	0.128	29.2167	305	9	D006	3.04138	0.227997	1.17294	0.0426072	3.08409	0.249619	2.61205	0.263741	10.8922	0.238851	7.28435	0.198116	4.2093	0.0746454	0.743105	0.140276	0.405588	0.226627	0.0394574	1.62558	0.294384	0.0105978	0.775049	0.65766	0.401236	0.721311	0.714754	0.27541
JW4267	0.139	0.132	38.5333	204	9	D007	3.00804	0.242057	1.21488	0.0480679	3.12642	0.280778	2.73661	0.308642	11.0489	0.271278	7.2065	0.210245	4.09002	0.0811019	0.766446	0.12853	0.425087	0.223841	0.0347817	1.48107	0.402458	0.0100933	0.746655	0.501848	0.514212	0.857843	0.747475	0.252525
yfaS	0.15	0.131	36.3333	273	9	D008	3.06523	0.238976	1.24636	0.0573908	3.2657	0.275343	2.93273	0.303556	11.495	0.258522	7.34017	0.204367	3.98852	0.100515	0.770386	0.126022	0.426847	0.212285	0.145962	1.56179	0.369965	0.0103657	0.74781	0.439485	0.45391	0.864469	0.744444	0.248148
JW2244	0.154	0.13	0	234	9	D009	3.20621	0.22337	1.19273	0.0328201	3.32107	0.244005	2.8776	0.251389	11.5765	0.236365	7.61061	0.193091	4.05109	0.079275	0.732506	0.137639	0.39079	0.223019	0.0511777	1.38873	0.274676	0.0105206	0.762372	0.705721	0.447144	0.75641	0.696581	0.303419
yfcI	0.139	0.132	34.8667	265	9	D010	3.0064	0.233707	1.23044	0.052275	3.17103	0.260593	2.81027	0.280824	11.2838	0.253878	7.2454	0.202162	4.06016	0.0898406	0.770266	0.127624	0.428043	0.203148	0.0340519	1.55091	0.330484	0.00949681	0.732704	0.620626	0.413885	0.826415	0.727273	0.261364
yfdR	0.152	0.127	33.3	310	9	D011	3.1013	0.236044	1.1847	0.0492666	3.18722	0.259174	2.73161	0.274486	11.1565	0.245467	7.39624	0.202419	4.12416	0.0798813	0.744324	0.136522	0.401814	0.226877	0.0434614	1.55862	0.327718	0.00960711	0.762383	0.733132	0.368138	0.812903	0.727273	0.269481
yfeZ	0.134	0.132	32.05	307	9	D012	3.03004	0.236079	1.21927	0.0602696	3.16846	0.271111	2.78564	0.297723	11.1443	0.265447	7.27085	0.204518	4.05071	0.0869733	0.763334	0.130384	0.421972	0.213451	0.0367485	1.4714	0.364799	0.0094067	0.755	0.757582	0.251592	0.824104	0.72549	0.261438
ptrB	0.158	0.131	37.5	364	9	E001	3.07775	0.234384	1.13182	0.0428325	3.02542	0.256818	2.47918	0.27351	10.5643	0.235683	7.28792	0.203661	4.30776	0.0727439	0.729196	0.141462	0.386758	0.221373	0.0478803	1.28454	0.401825	0.010082	0.803499	0.523723	0.511982	0.758242	0.671271	0.279006
pepB	0.135	0.131	46.4	233	9	E002	2.94459	0.23843	1.1705	0.0387244	2.96599	0.256688	2.50304	0.264236	10.5391	0.25315	7.09179	0.207174	4.23747	0.081722	0.755741	0.142169	0.41849	0.222044	0.0449225	1.49547	0.308358	0.0100961	0.731979	0.638549	0.435398	0.738197	0.711207	0.288793
loiP	0.145	0.129	48.0167	264	9	E003	2.98657	0.222824	1.16716	0.0414406	3.01295	0.240636	2.5383	0.249338	10.5482	0.232329	7.16246	0.192958	4.18343	0.0707021	0.750812	0.136218	0.409443	0.214373	0.0327437	1.60706	0.288215	0.0101689	0.750976	0.722072	0.320227	0.757576	0.749049	0.250951
degQ	0.23	0.129	54.3667	458	9	E004	3.1824	0.23135	1.17463	0.0368443	3.24089	0.248907	2.74491	0.258715	11.3961	0.232739	7.57804	0.202907	4.18682	0.0677577	0.723913	0.146639	0.388018	0.222542	0.0447112	1.68653	0.285873	0.0102053	0.758481	0.70278	0.362267	0.626638	0.625	0.368421
yifK	0.181	0.127	55.65	369	9	E005	3.16534	0.250287	1.1577	0.0427185	3.1726	0.265591	2.64736	0.27171	11.1713	0.255634	7.52532	0.218159	4.24847	0.0694849	0.721593	0.160382	0.388711	0.250651	0.0886255	NaN	NaN	0.0105118	0.802892	NaN	NaN	NaN	NaN	NaN
mrcA	0.158	0.13	64.3667	428	9	E006	3.05785	0.25154	1.16809	0.053395	3.08285	0.275633	2.59862	0.292107	10.8367	0.268168	7.30128	0.21843	4.21421	0.0808492	0.741336	0.148202	0.404581	0.237584	0.0335873	1.55628	0.346137	0.0104054	0.822164	0.676911	0.370334	0.712617	0.701878	0.298122
iadA	0.178	0.133	40.85	473	9	E007	3.25384	0.248811	1.22163	0.0519574	3.43777	0.279039	3.03607	0.302554	12.06	0.273989	7.71582	0.216216	4.02362	0.0880547	0.73734	0.134782	0.394892	0.218006	0.0375474	1.64381	0.363385	0.0108742	0.753426	0.695826	0.366088	0.805497	0.642553	0.348936
yfaS	0.211	0.126	42.15	457	9	E008	3.16611	0.228711	1.23846	0.0577428	3.36549	0.26461	3.00714	0.292626	11.8541	0.255469	7.54943	0.199274	3.99842	0.090577	0.75133	0.128832	0.409501	0.209078	0.0550617	1.56964	0.34331	0.0104276	0.745875	0.656474	0.405546	0.798687	0.627193	0.364035
arnD	0.144	0.131	43.1667	306	9	E009	3.15763	0.238122	1.25288	0.0526538	3.3957	0.270294	3.07161	0.291616	12.0179	0.265943	7.54833	0.206321	3.95747	0.0894188	0.759518	0.13085	0.416608	0.212693	0.0396352	1.66096	0.35535	0.0097125	0.731009	0.529247	0.42537	0.813725	0.663366	0.330033
yfcL	0.146	0.127	44.4667	255	9	E010	3.22416	0.212608	1.21295	0.0454709	3.37724	0.230674	2.95804	0.239894	11.8225	0.219229	7.64306	0.183261	4.02652	0.0766343	0.73784	0.130573	0.39278	0.210922	0.0491864	1.63503	0.300647	0.0103843	0.781772	0.728345	0.37157	0.803922	0.718254	0.281746
JW2360	0.142	0.133	45.6833	274	9	E011	3.22516	0.244129	1.2043	0.0460851	3.35376	0.26338	2.91441	0.274767	11.7374	0.25259	7.64631	0.212431	4.06142	0.075496	0.735633	0.144015	0.393616	0.224585	0.0567547	1.64608	0.316762	0.0100071	0.733818	0.621478	0.37853	0.79927	0.722628	0.273723
eutL	0.136	0.128	46.7833	197	9	E012	3.09038	0.237233	1.25309	0.0531385	3.30568	0.265893	2.97046	0.2883	11.7169	0.244658	7.41246	0.20271	3.99573	0.0868131	0.766747	0.127559	0.425351	0.220942	0.128801	1.61842	0.327655	0.00952622	0.757006	0.717886	0.26366	0.827411	0.744898	0.244898
JW1992	0.134	0.133	39.2667	439	9	F001	2.94298	0.2293	1.17135	0.0563453	2.96481	0.260766	2.50254	0.286854	10.4895	0.251709	7.07157	0.199827	4.25608	0.0947645	0.755662	0.134331	0.417788	0.219747	0.0440303	NaN	NaN	0.0096548	0.701499	NaN	NaN	NaN	NaN	NaN
recA	0.113	0.125	28.5667	112	9	F002	3.26313	0.314414	1.18327	0.0413565	3.34733	0.329008	2.86269	0.329812	11.6812	0.309923	7.72012	0.269297	4.11766	0.0853348	0.72617	0.15834	0.388151	0.238307	0.0355919	1.56803	0.328821	0.0096931	0.779551	0.830623	0.328388	0.732143	0.589286	0.383929
yggI	0.145	0.127	49.3833	235	9	F003	2.99921	0.248107	1.18277	0.0472062	3.04782	0.266922	2.59333	0.273973	10.8145	0.25305	7.20616	0.215159	4.20713	0.0794276	0.752968	0.148316	0.418045	0.24718	0.0737424	1.58939	0.310684	0.0102399	0.755935	0.720076	0.313359	0.73617	0.731915	0.26383
JW3214	0.159	0.13	52.9333	253	9	F004	3.09746	0.249516	1.21054	0.0352579	3.2249	0.268856	2.8042	0.278889	11.4741	0.255367	7.46297	0.219882	4.12826	0.0806926	0.744932	0.154266	0.413342	0.230209	0.0448075	NaN	NaN	0.00957834	0.754966	NaN	NaN	NaN	NaN	NaN
dgoK	0.152	0.126	56.9667	284	9	F005	2.87723	0.233126	1.16267	0.0545903	2.87748	0.266512	2.41637	0.288594	10.1637	0.262195	6.93283	0.202836	4.25312	0.0858638	0.762717	0.133091	0.424745	0.22305	0.0333183	1.46966	0.335486	0.0103458	0.771642	0.739531	0.338635	0.75	0.742958	0.257042
gspO	0.165	0.131	63.0333	475	9	F006	2.97244	0.254363	1.1801	0.0534204	3.01395	0.284803	2.5634	0.306824	10.5788	0.277079	7.13779	0.220721	4.17736	0.0877817	0.757015	0.145095	0.420264	0.232166	0.0345724	1.47591	0.368897	0.010367	0.751763	0.627908	0.381442	0.755789	0.704017	0.289641
radA	0.135	0.133	55.65	351	9	F007	3.14726	0.231042	1.25124	0.0590567	3.37654	0.256681	3.03943	0.276867	11.9165	0.247081	7.53838	0.20089	3.96406	0.0877998	0.758619	0.133884	0.416913	0.217921	0.0494092	1.66521	0.316076	0.00979648	0.743568	0.490921	0.461113	0.814815	0.716332	0.277937
yfaT	0.136	0.124	54.4167	148	9	F008	3.04079	0.257533	1.23856	0.0568684	3.22197	0.286715	2.87136	0.30755	11.4265	0.270844	7.31117	0.22235	4.03728	0.0866593	0.76912	0.133929	0.430378	0.232079	0.146795	NaN	NaN	0.010614	0.788385	NaN	NaN	NaN	NaN	NaN
arnE	0.137	0.127	53.0333	152	9	F009	3.00087	0.212823	1.24759	0.0484323	3.19253	0.244362	2.86433	0.267995	11.41	0.229881	7.21992	0.18229	4.03709	0.0949785	0.777402	0.116272	0.433279	0.204454	0.0478448	1.52807	0.313799	0.0101696	0.781369	0.760446	0.176545	0.835526	0.763158	0.236842
yfcP	0.149	0.129	51.6333	274	9	F010	3.04035	0.224964	1.23411	0.047188	3.2289	0.251244	2.87574	0.271313	11.4435	0.241554	7.32603	0.194111	4.02003	0.0836562	0.766883	0.128495	0.424917	0.211939	0.0356407	1.63153	0.311076	0.0103083	0.723449	0.699858	0.338004	0.813869	0.663004	0.32967
yfdX	0.137	0.135	50.2333	381	9	F011	3.21167	0.280816	1.17202	0.0571112	3.2621	0.318841	2.77057	0.34971	11.3497	0.307074	7.57637	0.246245	4.16946	0.0863566	0.728675	0.150688	0.388547	0.237492	0.0969164	1.5847	0.389714	0.00959034	0.725682	0.491155	0.412988	0.813648	0.671916	0.317585
eutA	0.13	0.131	48.9	160	9	F012	3.0427	0.271286	1.22983	0.0559939	3.19727	0.309631	2.83732	0.34113	11.1875	0.30531	7.3045	0.233003	3.99542	0.102436	0.764597	0.130122	0.425047	0.210259	0.0350378	1.55413	0.377992	0.00965378	0.721515	0.758118	0.320578	0.8	0.6625	0.33125
hisH	0.104	0.134	42.15	71	9	G001	3.14059	0.198126	1.25081	0.0378936	3.38426	0.212271	3.04379	0.22002	12.1503	0.214824	7.58777	0.17043	4.00893	0.0770609	0.749285	0.130995	0.415535	0.221579	0.0307652	NaN	NaN	0.00903693	0.67576	NaN	NaN	NaN	NaN	NaN
hycH	0.132	0.128	44.9167	191	9	G002	3.11703	0.237273	1.20575	0.0499465	3.22475	0.256853	2.79684	0.266735	11.3201	0.240442	7.45413	0.206424	4.08644	0.0832885	0.744022	0.146976	0.407965	0.23173	0.0342389	1.62684	0.304295	0.0102619	0.755389	0.642553	0.362641	0.680628	0.7	0.294737
yeiL	0.112	0.131	57.2333	115	9	G007	3.15674	0.311659	1.26216	0.0493196	3.39795	0.339177	3.07484	0.354995	12.1256	0.327356	7.59886	0.268228	3.97795	0.0803033	0.760516	0.163656	0.430548	0.259598	0.0750464	1.6609	0.430241	0.00995245	0.741625	0.512841	0.392796	0.782609	0.654867	0.336283
yfaA	0.092	0.128	60.7	64	9	G008	3.17696	0.217421	1.25169	0.0489734	3.4094	0.257537	3.08057	0.290536	11.9576	0.246956	7.55987	0.187347	3.92859	0.094625	0.756787	0.115518	0.409897	0.195179	0.0290332	1.79659	0.336484	0.0108059	0.80571	0.377505	0.457568	0.84375	0.6875	0.3125
JW2253	0.154	0.136	67.2667	226	9	G009	3.31612	0.253	1.19199	0.0588471	3.42018	0.285073	2.94717	0.311853	11.9073	0.270007	7.80833	0.224237	4.09506	0.0821495	0.718727	0.14527	0.379109	0.227021	0.0605281	1.70938	0.33317	0.00989056	0.744682	0.704284	0.258287	0.814159	0.663717	0.331858
yfcR	0.133	0.133	68.3667	202	9	G010	3.19753	0.219233	1.21678	0.0425711	3.35688	0.244169	2.9497	0.260514	11.7914	0.246531	7.61164	0.192789	4.02062	0.0761203	0.73957	0.131288	0.397867	0.211483	0.0419299	1.71899	0.273746	0.00938659	0.699916	0.490606	0.443382	0.80198	0.732673	0.267327
ypeC	0.14	0.128	69.4167	274	9	G011	3.24679	0.238538	1.2958	0.0554768	3.58132	0.265222	3.32622	0.286246	12.6339	0.257314	7.74607	0.205988	3.83762	0.0907903	0.761966	0.130935	0.418212	0.209973	0.0671146	1.82464	0.306855	0.00971389	0.770616	0.563552	0.464917	0.854015	0.721612	0.263736
eutT	0.129	0.127	70.5667	237	9	G012	3.13412	0.215325	1.27956	0.0500719	3.41843	0.240856	3.13613	0.260873	12.0025	0.235076	7.52603	0.183823	3.86631	0.0869729	0.767722	0.123063	0.426584	0.213792	0.0899957	1.72451	0.296016	0.0102651	0.76874	0.680339	0.28028	0.810127	0.711864	0.288136
hycI	0.139	0.128	43.45	303	9	H002	3.09952	0.219942	1.21288	0.068099	3.23831	0.248511	2.83556	0.278599	11.4751	0.241878	7.43477	0.193539	4.10505	0.0945407	0.74724	0.133812	0.408501	0.210042	0.0390637	1.6372	0.306292	0.010111	0.772399	0.648216	0.375429	0.689769	0.672185	0.327815
hslU	0.101	0.129	51.2333	119	9	H004	3.07459	0.250355	1.20786	0.0440327	3.17462	0.273927	2.75179	0.284215	11.3725	0.263249	7.43015	0.218201	4.17448	0.0891906	0.738728	0.160756	0.419118	0.2681	0.0462003	1.57683	0.366417	0.0092412	0.758798	0.714557	0.305961	0.554622	0.57265	0.42735
bcsE	0.135	0.127	58.35	204	9	H005	3.2016	0.230062	1.20323	0.0433251	3.31574	0.241491	2.87222	0.243207	11.6548	0.232234	7.64082	0.201109	4.07969	0.0741361	0.730298	0.156178	0.397179	0.245036	0.0360875	1.69359	0.286291	0.00994592	0.78275	0.686725	0.366131	0.647059	0.640394	0.35468
hflX	0.229	0.13	59.5667	880	9	H006	3.08133	0.263124	1.15947	0.0501502	3.08844	0.295784	2.5858	0.318888	10.8711	0.281697	7.34702	0.231667	4.26685	0.0885058	0.733976	0.151142	0.399057	0.233521	0.0578853	1.58024	0.352918	0.0101184	0.766214	0.578287	0.398442	0.684091	0.644242	0.345496
psuG	0.148	0.133	71.8833	311	9	H007	3.12406	0.247513	1.2658	0.0481366	3.38811	0.273161	3.08652	0.29036	11.9498	0.275926	7.51424	0.215283	3.9055	0.0896322	0.767774	0.136304	0.426569	0.218379	0.0665069	1.73935	0.330557	0.00918835	0.738145	0.564579	0.399407	0.823151	0.665595	0.33119
yfaH	0.127	0.13	73.1	280	9	H008	3.29018	0.248373	1.24081	0.0566799	3.51335	0.268797	3.14262	0.286797	12.2938	0.261393	7.82398	0.219417	3.94767	0.0780332	0.737126	0.144291	0.396459	0.213948	0.0915495	NaN	NaN	0.00941777	0.747828	NaN	NaN	NaN	NaN	NaN
yfbM	0.126	0.132	74.1167	204	9	H009	3.0937	0.231348	1.20919	0.056318	3.20002	0.261316	2.7865	0.288433	11.2669	0.26438	7.38937	0.206392	4.07727	0.0771524	0.74947	0.13591	0.408733	0.207378	0.0416459	1.57106	0.332261	0.0100124	0.746285	0.44234	0.429654	0.818627	0.766169	0.223881
yfdK	0.127	0.135	75.3833	191	9	H010	3.08872	0.218876	1.2827	0.0437705	3.37886	0.247832	3.11759	0.26773	12.0081	0.248697	7.44361	0.189484	3.8772	0.0823491	0.775876	0.119351	0.432362	0.19349	0.0721428	1.69299	0.312531	0.00986187	0.711026	0.622896	0.343997	0.811518	0.668421	0.315789
yfeC	0.131	0.132	76.7	202	9	H011	3.28979	0.240636	1.28163	0.0514598	3.61489	0.268918	3.33248	0.28678	12.7742	0.26029	7.83327	0.20905	3.87338	0.0811199	0.752335	0.134472	0.409749	0.219868	0.0509334	1.81896	0.361574	0.00970883	0.775471	0.591786	0.378975	0.831683	0.733668	0.266332
eutQ	0.124	0.128	78.4167	201	9	H012	3.19043	0.261891	1.25173	0.0465384	3.41922	0.288664	3.07662	0.310077	12.1257	0.275358	7.62454	0.228065	3.98834	0.0804519	0.754679	0.147346	0.416461	0.238861	0.148836	1.7529	0.34388	0.00958842	0.7609	0.222665	0.485824	0.820896	0.723618	0.261307
eutP	0.166	0.124	0	234	11	A001	3.23733	0.217049	1.16146	0.0361543	3.28928	0.231089	2.77013	0.238273	11.4639	0.219156	7.6503	0.187439	4.16527	0.0681971	0.718507	0.137318	0.376088	0.224546	0.0489262	1.53591	0.254515	0.0104266	0.74209	0.780607	0.327319	0.773504	0.643777	0.351931
JW2544	0.158	0.127	1.38333	240	11	A002	3.22092	0.21775	1.18462	0.0367123	3.31553	0.236662	2.83813	0.24568	11.5529	0.229575	7.64075	0.188056	4.09833	0.0713936	0.725039	0.135745	0.385728	0.224979	0.0773611	1.56099	0.255644	0.0100401	0.754585	0.528199	0.514631	0.716667	0.5875	0.4
yfjK	0.14	0.127	2.7	173	11	A003	3.29912	0.228628	1.27514	0.0526399	3.6224	0.253768	3.32728	0.273602	12.6968	0.246634	7.8684	0.196291	3.85409	0.0805187	0.74634	0.133213	0.405186	0.215405	0.0370192	1.62895	0.311312	0.0110306	0.767997	0.670938	0.456374	0.745665	0.552326	0.424419
yfjX	0.151	0.125	4.1	238	11	A004	3.0923	0.220702	1.16152	0.0339015	3.12603	0.238982	2.63361	0.247198	10.9241	0.229415	7.34677	0.189524	4.17175	0.0692964	0.739238	0.129977	0.392949	0.209642	0.0422378	NaN	NaN	0.0106914	0.80376	NaN	NaN	NaN	NaN	NaN
ygbA	0.133	0.124	5.23333	208	11	A005	3.18794	0.234934	1.16545	0.0447831	3.23212	0.259269	2.7325	0.273885	11.3067	0.247334	7.55178	0.20514	4.18375	0.0855924	0.725069	0.141495	0.384565	0.221944	0.0387385	1.511	0.300807	0.010242	0.781384	0.76868	0.436105	0.735577	0.625	0.355769
ydfX	0.125	0.129	6.33333	126	11	A006	3.15575	0.216958	1.23469	0.0399464	3.38089	0.233776	3.01988	0.242263	11.9243	0.230396	7.58183	0.186479	3.97247	0.0749565	0.750723	0.131555	0.409191	0.213058	0.0444458	1.62482	0.267943	0.00988916	0.735076	0.427518	0.547417	0.746032	0.611111	0.373016
ydgC	0.139	0.131	7.55	243	11	A007	3.1734	0.210693	1.19183	0.042436	3.29218	0.231106	2.84382	0.24508	11.5074	0.220927	7.56109	0.182615	4.08639	0.0823044	0.73388	0.128757	0.39166	0.205503	0.0330663	1.58168	0.265012	0.0101828	0.789784	0.745999	0.40942	0.736626	0.621399	0.374486
ydhT	0.148	0.125	0	323	11	A008	3.10732	0.22417	1.17569	0.0344126	3.17915	0.240847	2.7051	0.249931	11.1192	0.218976	7.39047	0.191074	4.15078	0.073652	0.743035	0.131323	0.396819	0.218839	0.0355541	1.41641	0.27132	0.00949496	0.767007	0.776573	0.398118	0.848297	0.786378	0.210526
JW1743	0.166	0.127	2.11667	292	11	A009	3.04164	0.229308	1.16065	0.033191	3.07138	0.246085	2.57422	0.255651	10.7345	0.2359	7.26438	0.195879	4.20302	0.0681309	0.743711	0.135879	0.40117	0.223428	0.0361883	1.39182	0.281685	0.0105034	0.807542	0.816493	0.380901	0.780822	0.667808	0.325342
yoaH	0.15	0.131	3.4	389	11	A010	2.91039	0.214737	1.22914	0.0405473	3.07706	0.23537	2.71955	0.249489	10.9592	0.226351	7.07237	0.182204	4.06776	0.0811076	0.782553	0.11964	0.440895	0.209107	0.0482973	1.36993	0.295806	0.00904229	0.726809	0.616954	0.404769	0.838046	0.742931	0.249357
yebE	0.14	0.126	4.56667	229	11	A011	2.92873	0.23235	1.13976	0.0359647	2.903	0.25147	2.3915	0.264218	10.2217	0.238292	7.02252	0.198095	4.3114	0.0675944	0.751919	0.13552	0.409603	0.226155	0.0559418	1.34849	0.302729	0.00996113	0.752104	0.678674	0.388003	0.812227	0.723684	0.276316
yecH	0.17	0.133	5.58333	347	11	A012	2.93312	0.222384	1.21441	0.0366181	3.06893	0.242601	2.68423	0.253601	10.8977	0.226336	7.09293	0.187688	4.09746	0.0755147	0.776643	0.123	0.433392	0.212165	0.040098	1.36295	0.282177	0.00980399	0.773507	0.781919	0.398299	0.832853	0.789625	0.207493
eutS	0.169	0.129	9.51667	273	11	B001	3.45936	0.226478	1.24163	0.0371263	3.74593	0.240296	3.36314	0.246639	13.0105	0.226923	8.18768	0.196115	3.89679	0.0728028	0.715869	0.141656	0.376428	0.216488	0.0304916	1.79811	0.272015	0.0101963	0.72924	0.442611	0.544922	0.70696	0.549451	0.421245
JW2567	0.121	0.121	10.7333	155	11	B002	3.25193	0.234719	1.17384	0.0369221	3.32862	0.250846	2.82794	0.257649	11.656	0.237285	7.71963	0.203879	4.15812	0.0831118	0.716215	0.147861	0.380471	0.232442	0.0321548	NaN	NaN	0.0106218	0.73202	NaN	NaN	NaN	NaN	NaN
yfjL	0.13	0.126	12.2833	82	11	B003	3.17947	0.204418	1.16514	0.0321253	3.21498	0.220203	2.7113	0.224514	11.1338	0.226687	7.52857	0.178468	4.1121	0.064961	0.723887	0.129581	0.381632	0.204615	0.0352973	1.51571	0.253028	0.0101293	0.781055	0.707834	0.449983	0.743902	0.621951	0.378049
ypjF	0.116	0.131	14.7333	91	11	B004	3.13045	0.205561	1.21586	0.0337406	3.28823	0.221407	2.88008	0.228327	11.5096	0.211587	7.51771	0.177811	4.02821	0.0822034	0.741937	0.131654	0.406353	0.23036	0.0624464	1.60196	0.253548	0.00975488	0.764029	0.633185	0.449455	0.703297	0.626374	0.373626
ygbE	0.115	0.131	16.2333	83	11	B005	3.21047	0.221003	1.12874	0.040953	3.15301	0.2425	2.59911	0.253744	10.9305	0.227441	7.57467	0.195502	4.24427	0.087334	0.70337	0.143931	0.368162	0.21725	0.0432408	1.39448	0.297932	0.0086239	0.804787	0.753735	0.373414	0.698795	0.674699	0.325301
ydfA	0.117	0.125	6.95	122	11	B006	3.07722	0.201838	1.21573	0.0308991	3.24321	0.218214	2.85593	0.222395	11.4419	0.200556	7.39344	0.170995	4.0361	0.0755002	0.754774	0.119398	0.411068	0.202053	0.0399256	NaN	NaN	0.00975561	0.818948	NaN	NaN	NaN	NaN	NaN
cnu	0.127	0.128	19.0833	150	11	B007	3.17566	0.26745	1.19809	0.0313153	3.29912	0.286839	2.85519	0.294629	11.6825	0.266602	7.58202	0.230972	4.13208	0.0759262	0.738468	0.15446	0.401509	0.239697	0.0330225	1.60113	0.34589	0.0102053	0.720656	0.627604	0.400233	0.673333	0.653333	0.34
ynjH	0.163	0.133	8.33333	233	11	B009	3.08329	0.208278	1.20728	0.034909	3.23093	0.227448	2.82029	0.23819	11.4309	0.21057	7.38896	0.179342	4.09022	0.0748669	0.753609	0.123773	0.408319	0.206421	0.0370568	1.51102	0.262263	0.0100286	0.763266	0.783225	0.451089	0.811159	0.72103	0.27897
yobD	0.145	0.131	9.5	361	11	B010	2.84756	0.238651	1.16773	0.0436281	2.86413	0.262224	2.40907	0.279676	10.0896	0.249263	6.88847	0.205286	4.22865	0.0746205	0.77062	0.130965	0.430566	0.216517	0.0759274	1.31038	0.316204	0.00973508	0.779084	0.628105	0.353843	0.803324	0.706371	0.282548
yebG	0.165	0.131	10.6167	386	11	B011	3.02237	0.228772	1.11287	0.0390607	2.92838	0.247617	2.36043	0.260257	10.1968	0.234108	7.15793	0.196221	4.35852	0.0703218	0.730466	0.137028	0.387053	0.225597	0.0479855	1.03298	0.365182	0.00801754	0.762998	0.597364	0.460567	0.834197	0.74026	0.241558
yecF	0.145	0.123	12.0167	237	11	B012	2.96215	0.224335	1.20164	0.0395948	3.05813	0.247261	2.64669	0.259776	10.8172	0.237866	7.13067	0.192647	4.12628	0.0892587	0.766558	0.126881	0.424526	0.209274	0.0548202	1.40499	0.300716	0.00971614	0.800813	0.751298	0.357608	0.805907	0.755274	0.232068
ypfG	0.152	0.126	21.0333	319	11	C001	3.09839	0.229826	1.17214	0.0405114	3.14266	0.254058	2.66433	0.265717	11.0732	0.240274	7.37722	0.199942	4.19551	0.0759849	0.737738	0.137083	0.397728	0.225083	0.0420798	1.54923	0.288202	0.010478	0.806014	0.672166	0.417496	0.746082	0.645768	0.351097
yfiM	0.157	0.121	22.4833	477	11	C002	3.04409	0.242041	1.17758	0.0404181	3.08663	0.269577	2.62087	0.284696	10.8579	0.252045	7.26383	0.209241	4.18908	0.0788031	0.747439	0.139692	0.408679	0.232976	0.047845	1.4412	0.329497	0.0105281	0.799896	0.753161	0.421056	0.773585	0.687631	0.301887
yfjM	0.124	0.122	23.8833	177	11	C003	3.2005	0.21411	1.21961	0.0489149	3.36778	0.229138	2.95837	0.233899	11.945	0.216833	7.64785	0.18553	4.0612	0.0685695	0.736301	0.138263	0.399382	0.233395	0.0415539	1.62391	0.288335	0.0105665	0.751279	0.687268	0.399269	0.711864	0.653409	0.335227
ygaQ	0.112	0.13	25.3	99	11	C004	3.00717	0.232132	1.25725	0.0465644	3.23446	0.259766	2.92877	0.272003	11.4882	0.254499	7.31026	0.200343	3.9711	0.111511	0.771302	0.134804	0.440101	0.232893	0.0473783	1.49308	0.347066	0.0101433	0.736751	0.778163	0.424793	0.666667	0.55102	0.428571
JW2724	0.12	0.134	26.7667	141	11	C005	3.0156	0.250769	1.19588	0.0351779	3.11753	0.280445	2.69846	0.29641	11.0468	0.261147	7.2442	0.215148	4.13876	0.0808508	0.759337	0.138175	0.418966	0.228112	0.0507628	1.44352	0.372767	0.0100467	0.753363	0.702932	0.35006	0.744681	0.741007	0.244604
ydfC	0.147	0.13	27.9	256	11	C006	3.24362	0.236239	1.18467	0.0384345	3.33786	0.259743	2.86683	0.272013	11.6463	0.239151	7.66484	0.205383	4.10457	0.0734444	0.726564	0.138306	0.384199	0.222248	0.0421505	1.61347	0.3435	0.0100236	0.727948	0.741892	0.341756	0.796875	0.662698	0.329365
ydgK	0.12	0.124	29.15	159	11	C007	3.12551	0.228464	1.17313	0.0357808	3.1764	0.250176	2.69205	0.259849	11.1731	0.243166	7.46993	0.200517	4.17504	0.0681778	0.729136	0.144824	0.394413	0.223253	0.0369527	1.53469	0.291433	0.00994584	0.733189	0.718957	0.438106	0.660377	0.544304	0.443038
ydiH	0.111	0.129	13.9333	94	11	C008	2.93824	0.1824	1.27907	0.0417957	3.19658	0.197136	2.94084	0.202686	11.5478	0.195087	7.16889	0.154154	3.94825	0.0879215	0.789569	0.109567	0.449778	0.186553	0.0382259	1.44236	0.28318	0.00971713	0.734244	0.779854	0.388487	0.797872	0.652174	0.347826
JW1751	0.154	0.129	16.8333	214	11	C009	2.9797	0.218112	1.22584	0.0400956	3.14458	0.232026	2.77423	0.23753	11.1952	0.216455	7.19804	0.183634	4.06352	0.0712491	0.77391	0.127369	0.431048	0.219911	0.032532	NaN	NaN	0.00962332	0.763597	NaN	NaN	NaN	NaN	NaN
yebO	0.157	0.121	17.95	274	11	C010	2.99538	0.239142	1.21329	0.039724	3.13462	0.263869	2.74081	0.277792	11.1774	0.245571	7.22572	0.204822	4.12811	0.0873669	0.766386	0.133059	0.426027	0.21857	0.051443	1.3824	0.337223	0.0103687	0.814469	0.704639	0.387266	0.766423	0.698529	0.294118
JW1851	0.146	0.126	19.05	219	11	C011	3.09057	0.263511	1.17385	0.0332523	3.14363	0.286453	2.66433	0.297511	11.0129	0.269693	7.37206	0.227128	4.16918	0.070531	0.74271	0.148457	0.402876	0.232976	0.0422149	1.45804	0.33848	0.00999339	0.751783	0.757089	0.398009	0.757991	0.701835	0.279817
yedD	0.141	0.132	20.2	213	11	C012	3.10665	0.224045	1.25382	0.0371835	3.36202	0.242262	3.0361	0.251067	11.9339	0.238472	7.50469	0.192811	3.95029	0.0724953	0.76266	0.133518	0.422929	0.215425	0.0323086	1.67111	0.278242	0.00976029	0.684154	0.582883	0.486355	0.755869	0.633803	0.352113
ypfN	0.165	0.122	30.5167	464	11	D001	2.95679	0.227414	1.17748	0.0524986	2.98839	0.247008	2.53203	0.258629	10.4645	0.235756	7.08679	0.195025	4.16795	0.0795273	0.759747	0.131877	0.417453	0.217065	0.0504046	1.40565	0.284114	0.00976175	0.805936	0.795436	0.262026	0.788793	0.784483	0.209052
JW2583	0.118	0.13	31.9167	189	11	D002	3.19137	0.250176	1.16732	0.04489	3.22264	0.272904	2.72224	0.284799	11.3332	0.266511	7.55542	0.218808	4.19995	0.0798169	0.72452	0.149977	0.388456	0.257486	0.0650647	1.51798	0.344433	0.0104479	0.758215	0.444716	0.563364	0.767196	0.688172	0.290323
rnlA	0.14	0.122	33.1333	336	11	D003	3.07241	0.232525	1.17812	0.0435813	3.13687	0.257168	2.66863	0.274934	10.9914	0.244723	7.34731	0.201678	4.16183	0.0783818	0.742615	0.138053	0.402964	0.221437	0.0801776	1.2129	0.433336	0.01043	0.788361	0.502942	0.502073	0.741071	0.561562	0.384384
JW2634	0.109	0.125	34.9667	60	11	D004	3.2481	0.219401	1.1715	0.0402483	3.28603	0.243588	2.78044	0.257079	11.5673	0.224309	7.72582	0.195864	4.2091	0.078029	0.705328	0.152466	0.378888	0.232913	0.0400745	1.55713	0.306485	0.0105255	0.783239	0.664546	0.45206	0.483333	0.45	0.533333
ygbT	0.12	0.127	36.4167	181	11	D005	3.18344	0.251306	1.22026	0.0417868	3.35439	0.277579	2.95757	0.294584	11.7919	0.272815	7.61362	0.218862	4.02734	0.0792192	0.740784	0.143587	0.40524	0.232485	0.0372174	1.66563	0.346126	0.01053	0.698232	0.717444	0.364259	0.707182	0.566667	0.416667
ydfD	0.119	0.132	37.55	123	11	D006	3.16097	0.246486	1.28626	0.0411097	3.4893	0.270736	3.24216	0.282181	12.4069	0.26914	7.61204	0.213606	3.85188	0.0805288	0.769739	0.129688	0.426335	0.205458	0.0834738	NaN	NaN	0.010181	0.696687	NaN	NaN	NaN	NaN	NaN
mliC	0.115	0.129	39.25	159	11	D007	3.14863	0.251428	1.21733	0.0536031	3.31005	0.28208	2.91243	0.306252	11.692	0.274471	7.54972	0.220036	4.06666	0.0955472	0.744359	0.151657	0.410085	0.243984	0.0391885	1.56504	0.382057	0.0097385	0.694906	0.6201	0.393915	0.710692	0.641509	0.339623
yeaC	0.159	0.131	21.6333	313	11	D009	3.14902	0.225238	1.22392	0.0448636	3.32095	0.244866	2.9273	0.258132	11.7322	0.23552	7.51235	0.192219	4.04173	0.0782829	0.751057	0.132529	0.407665	0.22005	0.0369077	1.60139	0.306461	0.00998676	0.748476	0.607951	0.427232	0.808307	0.711974	0.28479
JW1825	0.106	0.122	23.8833	71	11	D010	3.08932	0.212382	1.25321	0.05012	3.32358	0.224696	2.99966	0.231517	11.8251	0.210364	7.46561	0.183787	3.97409	0.0886163	0.761987	0.132999	0.423102	0.21065	0.0459196	1.65573	0.234471	0.0102391	0.793625	0.677802	0.401879	0.760563	0.633803	0.352113
yecE	0.155	0.128	25.1	364	11	D011	3.2588	0.230793	1.196	0.0346156	3.38581	0.252769	2.92883	0.265484	11.7897	0.240795	7.71251	0.201534	4.05977	0.0684898	0.728227	0.13931	0.385537	0.218941	0.0353787	1.5617	0.305207	0.00993647	0.743832	0.731964	0.408041	0.785714	0.69146	0.305785
yedE	0.11	0.124	26.3333	149	11	D012	2.91315	0.310203	1.2296	0.0441389	3.06872	0.341907	2.72106	0.358911	11.0477	0.298758	7.0832	0.258849	4.12558	0.088675	0.782622	0.135398	0.448357	0.227642	0.0377368	1.31294	0.375275	0.00991064	0.770582	0.637794	0.334807	0.778523	0.671141	0.295302
JW2458	0.16	0.12	41	388	11	E001	3.12552	0.250515	1.19856	0.0445887	3.2187	0.270539	2.78165	0.279776	11.3685	0.258749	7.44888	0.21672	4.12258	0.0809964	0.744378	0.148411	0.406183	0.238355	0.089003	1.50773	0.336156	0.0102567	0.798396	0.669523	0.429677	0.734536	0.647668	0.334197
yfiR	0.157	0.128	42.0167	271	11	E002	3.30003	0.26637	1.24579	0.042471	3.5518	0.280539	3.19242	0.283496	12.52	0.266052	7.85834	0.228045	3.95096	0.0740854	0.739941	0.152578	0.401769	0.246019	0.0570882	NaN	NaN	0.0115965	0.697866	NaN	NaN	NaN	NaN	NaN
JW2612	0.12	0.127	43.3	207	11	E003	2.69381	0.266111	1.23481	0.0534697	2.79178	0.293068	2.45142	0.309898	10.1028	0.291108	6.65797	0.224862	4.16685	0.108525	0.805282	0.142852	0.487514	0.24087	0.0613249	1.12368	0.437475	0.00869629	0.731224	0.581016	0.389232	0.671498	0.665049	0.325243
alaE	0.14	0.127	44.6	231	11	E004	3.10966	0.232845	1.2576	0.0423942	3.35487	0.254334	3.03449	0.265182	11.9382	0.25159	7.50606	0.200195	3.95743	0.0778452	0.761279	0.136636	0.424943	0.222011	0.0494553	1.65066	0.309505	0.0101988	0.748971	0.630653	0.410125	0.727273	0.621739	0.369565
casE	0.135	0.126	47.3	103	11	E005	3.11738	0.25671	1.24861	0.0387883	3.34626	0.284426	3.01177	0.298313	12.0459	0.279086	7.52018	0.221998	4.03887	0.092653	0.758214	0.148229	0.424957	0.235959	0.0296863	1.45756	0.409226	0.0100836	0.75573	0.739073	0.349547	0.68932	0.679612	0.320388
ynfB	0.134	0.129	48.4	185	11	E006	3.0812	0.226076	1.26387	0.0394538	3.34543	0.251139	3.05628	0.266905	11.9301	0.243402	7.43499	0.195193	3.93987	0.0895082	0.771129	0.124403	0.428729	0.203527	0.0488931	NaN	NaN	0.0102986	0.756958	NaN	NaN	NaN	NaN	NaN
ydhK	0.181	0.127	49.45	407	11	E007	3.1695	0.239871	1.23359	0.0384803	3.3591	0.262745	2.99153	0.273981	11.9368	0.260506	7.55589	0.207859	4.01296	0.0786738	0.752945	0.136891	0.409308	0.218162	0.0354093	1.63052	0.298735	0.0105611	0.762862	0.60325	0.434565	0.80344	0.706897	0.285714
ydiV	0.14	0.129	83.7333	296	11	E008	3.11053	0.257186	1.26818	0.0568079	3.37823	0.283842	3.08802	0.306321	12.0515	0.279791	7.48836	0.221829	3.94074	0.0876492	0.771064	0.13759	0.430286	0.223525	0.0418394	1.70845	0.327032	0.00944596	0.755082	0.700327	0.384951	0.837838	0.743243	0.246622
yeaK	0.148	0.129	27.9333	215	11	E009	3.07426	0.232258	1.18796	0.0362108	3.16013	0.253931	2.71269	0.26587	11.1494	0.242498	7.3575	0.201	4.1449	0.0771668	0.746229	0.13803	0.406672	0.227653	0.065375	1.49062	0.282753	0.00966803	0.734776	0.805209	0.282757	0.75814	0.719626	0.275701
JW1826	0.142	0.125	29.2667	191	11	E010	3.11017	0.217754	1.21444	0.0360887	3.26806	0.2385	2.86512	0.249831	11.564	0.220452	7.46788	0.191168	4.07139	0.0730143	0.748662	0.133018	0.407988	0.208935	0.0306662	1.54885	0.275695	0.010137	0.770912	0.699597	0.379561	0.732984	0.664921	0.329843
JW1858	0.138	0.13	30.5667	239	11	E011	3.06907	0.218482	1.22346	0.0358619	3.23651	0.238413	2.85446	0.246959	11.4955	0.218993	7.36739	0.188669	4.06394	0.0746661	0.76056	0.127383	0.416536	0.209082	0.0290765	1.56224	0.288619	0.00959839	0.737043	0.759593	0.363672	0.807531	0.740586	0.25523
JW1937	0.142	0.123	31.7	237	11	E012	3.0202	0.209062	1.17526	0.0336434	3.0682	0.2276	2.60463	0.23598	10.8393	0.219078	7.22453	0.1811	4.18835	0.067249	0.749722	0.128538	0.406063	0.20806	0.0422553	1.37566	0.274968	0.0101579	0.776513	0.860163	0.319653	0.780591	0.755274	0.244726
yfhM	0.179	0.116	51.45	435	11	F001	3.18088	0.252232	1.21224	0.0428089	3.31596	0.272606	2.90294	0.279973	11.6868	0.252707	7.55354	0.216495	4.07071	0.0854093	0.74423	0.141285	0.40321	0.234661	0.0415954	1.54026	0.322583	0.010516	0.794855	0.724464	0.352886	0.795402	0.727483	0.267898
ratA	0.124	0.133	52.95	185	11	F002	3.26733	0.288393	1.15548	0.0396577	3.26164	0.315813	2.72688	0.327738	11.3484	0.289767	7.6832	0.254208	4.20527	0.0763222	0.713583	0.163183	0.378242	0.248875	0.0742869	1.51013	0.361661	0.00918556	0.722992	0.779259	0.296347	0.681081	0.708108	0.286486
yfjQ	0.127	0.134	54.1167	187	11	F003	3.02172	0.236638	1.18733	0.0417632	3.08082	0.254511	2.62998	0.261907	10.8488	0.23955	7.24025	0.205358	4.15927	0.0709189	0.752664	0.140071	0.412885	0.215558	0.0416108	1.54102	0.273784	0.00930409	0.71955	0.882532	0.293997	0.737968	0.679144	0.320856
ygaC	0.138	0.124	55.3	204	11	F004	3.14066	0.237779	1.20103	0.0476028	3.2475	0.257382	2.82011	0.265555	11.4179	0.245376	7.47084	0.205827	4.08693	0.0883532	0.744333	0.137324	0.402054	0.218733	0.0970916	NaN	NaN	0.0099474	0.771012	NaN	NaN	NaN	NaN	NaN
JW2727	0.124	0.131	56.5167	287	11	F005	3.13627	0.252773	1.20534	0.0423141	3.26066	0.279923	2.83659	0.296014	11.4975	0.268142	7.48564	0.219454	4.09532	0.0814872	0.745509	0.14537	0.406857	0.235632	0.0327273	1.60902	0.334202	0.00927348	0.759173	0.700152	0.33084	0.745645	0.715789	0.284211
JW1577	0.124	0.135	57.7167	194	11	F006	3.24491	0.247637	1.25223	0.0516595	3.49258	0.279963	3.15416	0.304361	12.3968	0.275542	7.76897	0.218793	3.97537	0.0896885	0.74154	0.150486	0.408408	0.239052	0.04124	1.73534	0.344851	0.00927121	0.72953	0.395369	0.469081	0.659794	0.611399	0.378238
JW1640	0.117	0.13	59.0667	117	11	F007	3.16058	0.310297	1.23538	0.0912456	3.35121	0.371073	3.00268	0.447006	11.9535	0.354759	7.58543	0.269387	4.0885	0.103978	0.748912	0.165803	0.420611	0.266218	0.053331	1.62528	0.345113	0.00977127	0.734765	0.796314	0.301804	0.700855	0.681034	0.301724
ydiY	0.157	0.127	32.9833	335	11	F008	3.24199	0.226136	1.18641	0.0397081	3.34699	0.24335	2.86963	0.253352	11.6796	0.226477	7.70286	0.196058	4.10563	0.0717482	0.722309	0.142905	0.384326	0.224274	0.0440468	1.56309	0.286136	0.0103364	0.786245	0.731117	0.329858	0.695522	0.58806	0.376119
yoaF	0.163	0.124	34.1833	247	11	F009	3.06313	0.201673	1.19919	0.045518	3.17239	0.220713	2.74701	0.234841	11.1304	0.219122	7.3359	0.174257	4.08144	0.0787287	0.750444	0.121683	0.406583	0.197046	0.0553488	1.3875	0.30815	0.010322	0.788458	0.681369	0.338267	0.777328	0.696721	0.282787
yebY	0.129	0.123	36.15	257	11	F010	3.01188	0.236121	1.20692	0.0407354	3.13475	0.258887	2.7269	0.27297	11.1027	0.246981	7.26182	0.203713	4.10775	0.075883	0.760019	0.137242	0.421092	0.216164	0.0374036	1.43191	0.33637	0.0103861	0.783029	0.710019	0.35991	0.727626	0.66537	0.315175
JW1864	0.148	0.127	38.5833	277	11	F011	3.04201	0.238206	1.14213	0.0370323	3.01166	0.260967	2.48556	0.272946	10.4718	0.251328	7.23221	0.207033	4.24496	0.0630927	0.737085	0.141478	0.395401	0.223977	0.046116	1.3874	0.317439	0.0101055	0.783709	0.806641	0.368032	0.768953	0.677536	0.318841
yodC	0.135	0.127	39.6333	199	11	F012	2.91963	0.231857	1.18835	0.0358811	2.97748	0.253336	2.54619	0.262824	10.5672	0.242124	7.03524	0.20012	4.17971	0.0711837	0.768683	0.132657	0.427011	0.212823	0.0452691	NaN	NaN	0.0103577	0.789144	NaN	NaN	NaN	NaN	NaN
hcaT	0.171	0.121	62.75	355	11	G001	3.23037	0.253812	1.22235	0.0398163	3.39371	0.272506	2.98991	0.278137	11.9926	0.252597	7.66963	0.220906	4.04855	0.0812824	0.741192	0.148262	0.400559	0.233201	0.0514174	1.66302	0.32275	0.0101423	0.789065	0.789001	0.314696	0.766197	0.688385	0.294618
yfjH	0.126	0.134	64.1167	337	11	G002	3.05798	0.211772	1.25649	0.0450995	3.29627	0.233793	2.98281	0.246542	11.6925	0.226697	7.37669	0.181406	3.95253	0.0876913	0.770938	0.121774	0.428559	0.20707	0.0412899	1.49132	0.365401	0.00938297	0.699467	0.5035	0.426333	0.818991	0.71131	0.282738
yfjW	0.124	0.129	65.8167	176	11	G003	3.0123	0.232585	1.23456	0.0414516	3.19371	0.264064	2.844	0.285824	11.4003	0.257944	7.26507	0.201969	4.04945	0.0896628	0.77116	0.126329	0.428825	0.205516	0.137994	1.51541	0.330947	0.0095344	0.741626	0.81364	0.270524	0.806818	0.804598	0.189655
ygaM	0.125	0.134	67.3667	207	11	G004	3.01678	0.253689	1.26133	0.0524985	3.24297	0.28556	2.94706	0.30616	11.5415	0.27208	7.27596	0.217648	3.97502	0.109168	0.781102	0.131184	0.440834	0.218865	0.0394574	NaN	NaN	0.00949687	0.666957	NaN	NaN	NaN	NaN	NaN
ydfR	0.117	0.127	68.8167	121	11	G005	3.14378	0.296913	1.2056	0.0347021	3.25682	0.337421	2.84061	0.362819	11.5497	0.344606	7.51114	0.265431	4.11086	0.0875065	0.744709	0.163144	0.411709	0.248149	0.099264	1.57302	0.40414	0.00937325	0.718766	0.620435	0.378182	0.702479	0.677686	0.305785
ydgD	0.182	0.125	69.8833	377	11	G006	3.63754	0.275318	1.3231	0.0453028	4.15498	0.303945	3.97404	0.322351	14.5022	0.292774	8.55587	0.238722	3.69759	0.091167	0.728239	0.149262	0.387643	0.243061	0.128525	2.25537	0.37186	0.011049	0.667149	0.631944	0.349049	0.811671	0.702413	0.27882
ydhR	0.12	0.132	71.0833	202	11	G007	3.14897	0.25719	1.23187	0.0444025	3.33084	0.289937	2.96172	0.310404	11.7558	0.275712	7.52409	0.226546	4.03049	0.0974698	0.753053	0.140513	0.413234	0.223462	0.039317	1.66472	0.33626	0.0101742	0.742084	0.640495	0.318419	0.80198	0.766169	0.218905
yniB	0.139	0.121	82.7333	245	11	G008	3.06862	0.239863	1.26473	0.039616	3.30098	0.264821	3.00032	0.278323	11.681	0.252939	7.38496	0.208672	3.92926	0.0839466	0.773154	0.129467	0.432291	0.209268	0.0558951	1.64877	0.31467	0.0105959	0.713907	0.56386	0.422847	0.812245	0.734694	0.257143
yoaG	0.151	0.131	40.85	343	11	G009	3.14446	0.21811	1.2673	0.0439006	3.42427	0.231554	3.1215	0.23753	12.203	0.214984	7.56364	0.185277	3.94161	0.0819419	0.764107	0.130586	0.421943	0.217235	0.0663283	1.67919	0.274089	0.00976566	0.671124	0.779185	0.318233	0.793003	0.687135	0.30117
yebZ	0.166	0.12	41.8667	310	11	G010	3.20926	0.221826	1.21199	0.0405596	3.36224	0.236236	2.94065	0.242833	11.7613	0.223357	7.6323	0.190783	4.02709	0.077598	0.73806	0.134915	0.395132	0.211994	0.0691157	1.53619	0.297048	0.0101886	0.780998	0.812377	0.300501	0.764516	0.698052	0.292208
yecJ	0.125	0.122	42.9667	281	11	G011	3.07831	0.231288	1.18152	0.0428987	3.14235	0.248421	2.68106	0.25931	11.0975	0.23624	7.34889	0.200175	4.17309	0.0733263	0.744695	0.138015	0.40263	0.214069	0.0505143	1.41937	0.297547	0.0103303	0.800822	0.836145	0.306475	0.758007	0.717857	0.278571
yedR	0.131	0.125	44.1833	141	11	G012	3.21635	0.24453	1.20844	0.0355168	3.36427	0.263419	2.93642	0.270352	11.9983	0.241967	7.67833	0.212104	4.12468	0.0723967	0.732249	0.149621	0.397184	0.234137	0.0347355	1.58293	0.324566	0.0105255	0.790292	0.674448	0.406121	0.673759	0.638298	0.35461
yfhG	0.126	0.124	73.0667	225	11	H001	3.02106	0.261149	1.24284	0.0381143	3.21338	0.28632	2.87941	0.297948	11.4022	0.267982	7.29389	0.223927	4.0059	0.0930166	0.773379	0.139254	0.435322	0.225258	0.0353499	1.56483	0.339011	0.00924443	0.735637	0.724279	0.373316	0.777778	0.711111	0.284444
yfjI	0.136	0.126	74.2667	227	11	H002	3.26889	0.280732	1.21645	0.0380127	3.42295	0.298928	2.99467	0.304723	12.0491	0.28391	7.77132	0.244248	4.06276	0.0849935	0.733014	0.169857	0.40004	0.265868	0.0437429	NaN	NaN	0.0101597	0.801769	NaN	NaN	NaN	NaN	NaN
JW2623.5	0.127	0.129	75.4333	241	11	H003	3.14179	0.247329	1.20759	0.0420063	3.26805	0.274584	2.85204	0.293491	11.4261	0.270153	7.48723	0.214999	4.04229	0.0797341	0.746088	0.139913	0.405126	0.222285	0.0420465	1.64013	0.319346	0.00910895	0.723414	0.711059	0.245067	0.804979	0.766667	0.225
ygaH	0.129	0.123	76.7333	239	11	H004	3.05437	0.243099	1.18714	0.0414714	3.11437	0.274423	2.67009	0.294232	10.8389	0.264676	7.27081	0.211978	4.10639	0.0885598	0.752077	0.133399	0.408974	0.220683	0.134529	1.4717	0.334726	0.00981012	0.841422	0.606414	0.368924	0.841004	0.803347	0.188285
ydfU	0.132	0.13	77.8	279	11	H005	3.08779	0.234128	1.27526	0.0424529	3.36183	0.261784	3.07878	0.282079	11.9718	0.254932	7.44304	0.202684	3.92427	0.0879443	0.774144	0.124782	0.43138	0.198121	0.0379514	1.73607	0.31004	0.00966312	0.685041	0.574898	0.372582	0.83871	0.731183	0.265233
ydgH	0.179	0.121	78.85	366	11	H006	3.42048	0.246678	1.24643	0.0508606	3.67082	0.271657	3.30024	0.289565	12.8312	0.259204	8.0389	0.215792	3.9342	0.0862812	0.72748	0.141359	0.383661	0.218644	0.0352674	1.88685	0.326886	0.0109572	0.770283	0.482763	0.457082	0.84153	0.722527	0.271978
ydhS	0.138	0.125	80.1	227	11	H007	3.30375	0.302303	1.22656	0.0464815	3.49611	0.327693	3.09625	0.345127	12.3531	0.320478	7.84304	0.261499	4.0354	0.0823029	0.733268	0.161061	0.398598	0.251248	0.0439835	1.69108	0.387379	0.010375	0.78417	0.713983	0.358407	0.722467	0.684444	0.306667
chbG	0.152	0.126	81.5333	332	11	H008	3.24524	0.253275	1.24076	0.0452131	3.45745	0.279524	3.09385	0.297575	12.1525	0.269268	7.71093	0.220943	3.97255	0.0851709	0.745317	0.143443	0.403911	0.224889	0.0418167	1.71587	0.319276	0.0101397	0.787694	0.695799	0.303282	0.774096	0.752266	0.238671
yeaR	0.196	0.123	45.4	388	11	H009	3.16042	0.224947	1.26259	0.0413732	3.43125	0.253185	3.12569	0.271757	12.2239	0.238556	7.5918	0.195854	3.95345	0.0810201	0.759206	0.128831	0.41756	0.203652	0.104238	1.60718	0.29429	0.00986062	0.763762	0.641711	0.354002	0.755155	0.677003	0.312661
yobB	0.15	0.131	46.5167	281	11	H010	3.20096	0.229882	1.26229	0.0356795	3.48379	0.253946	3.16997	0.266479	12.3034	0.245077	7.67411	0.200203	3.91289	0.07565	0.755933	0.136585	0.414459	0.221912	0.0386112	1.7066	0.307086	0.00950448	0.691996	0.66032	0.420612	0.758007	0.642857	0.353571
yecR	0.155	0.125	47.65	338	11	H011	3.18496	0.247788	1.24631	0.0416923	3.42039	0.269617	3.07038	0.281109	12.105	0.249994	7.62138	0.213937	3.98621	0.0791198	0.754427	0.143073	0.4134	0.228022	0.0339274	1.6728	0.319909	0.00912584	0.74494	0.74088	0.361938	0.763314	0.712166	0.275964
yeeW	0.138	0.125	49.5333	245	11	H012	3.15601	0.226762	1.26996	0.0389845	3.45196	0.251978	3.1631	0.266446	12.2326	0.238184	7.5988	0.196837	3.90787	0.0801437	0.762859	0.13332	0.42223	0.216818	0.0324839	1.67538	0.290957	0.00962949	0.710178	0.733778	0.383404	0.746939	0.612245	0.383673
yeeA	0.197	0.12	0	496	13	A001	3.28197	0.222015	1.24615	0.0385013	3.54191	0.241914	3.18885	0.254921	12.3646	0.231182	7.79734	0.189623	3.90835	0.0745893	0.742921	0.127089	0.396824	0.205826	0.063318	1.65425	0.290387	0.0104323	0.740028	0.590915	0.507255	0.820565	0.629555	0.360324
yehE	0.15	0.122	1.81667	331	13	A002	3.44778	0.235441	1.23516	0.0378832	3.69762	0.253444	3.30134	0.263893	12.9431	0.238227	8.13853	0.205439	3.95094	0.0738097	0.715413	0.141471	0.375954	0.216679	0.0617595	1.72924	0.287384	0.0101577	0.7586	0.590302	0.455278	0.685801	0.634441	0.347432
yehS	0.2	0.126	3.68333	454	13	A003	3.4257	0.226463	1.19489	0.0354761	3.57593	0.245666	3.09648	0.258209	12.4668	0.234983	8.06051	0.197814	4.05838	0.0695303	0.704495	0.140039	0.365549	0.214222	0.0825004	1.67835	0.278661	0.0108698	0.770285	0.735564	0.501787	0.698238	0.602649	0.390728
JW1036	0.143	0.124	11.8667	229	13	A005	3.01538	0.227139	1.29702	0.0348012	3.32235	0.244112	3.06916	0.251578	11.8894	0.240227	7.35335	0.19601	3.89462	0.0747708	0.785074	0.130864	0.449849	0.204039	0.0429518	1.66892	0.270613	0.00949516	0.762634	0.663124	0.468746	0.707424	0.567686	0.423581
ycfT	0.156	0.121	13.0833	328	13	A006	3.30497	0.236395	1.19929	0.0368128	3.45146	0.251828	2.99473	0.259671	12.0326	0.239887	7.81693	0.203807	4.04644	0.0668636	0.723774	0.142473	0.382372	0.23076	0.0335703	1.72712	0.295887	0.00912904	0.737884	0.675704	0.422134	0.768293	0.691131	0.302752
JW1159	0.106	0.124	0	83	13	A007	2.93162	0.212512	1.18033	0.0450065	3.01504	0.247129	2.58922	0.277397	10.6198	0.232776	7.08548	0.181862	4.16123	0.0804297	0.761769	0.118039	0.419465	0.202157	0.057173	1.36358	0.275657	0.00961048	0.712049	0.643724	0.431356	0.819277	0.662651	0.337349
yciF	0.314	0.131	1.31667	484	13	A008	3.12494	0.218137	1.213	0.0375396	3.28985	0.235865	2.88376	0.246207	11.5658	0.222208	7.46646	0.185122	4.03844	0.0635497	0.751809	0.121216	0.40443	0.199785	0.0470586	1.61745	0.265223	0.00893549	0.750275	0.601056	0.488464	0.847107	0.747934	0.25
ycjY	0.211	0.127	14.85	629	13	A009	3.39727	0.241935	1.17274	0.0389168	3.47941	0.259526	2.95364	0.270469	12.078	0.247836	7.97403	0.211667	4.12564	0.072518	0.702514	0.147179	0.363623	0.223407	0.0628229	1.77473	0.296092	0.00958397	0.758061	0.602733	0.456997	0.761526	0.624204	0.361465
ydaU	0.277	0.127	3.4	493	13	A010	3.24039	0.219733	1.18971	0.0358815	3.36127	0.237671	2.8965	0.249842	11.7528	0.228028	7.67817	0.19008	4.08715	0.0664712	0.728087	0.131357	0.383906	0.20998	0.0488979	1.46822	0.286404	0.00955488	0.774667	0.740028	0.431314	0.817444	0.70122	0.294715
ynbD	0.314	0.126	4.65	485	13	A011	3.17944	0.238343	1.18579	0.0426978	3.28247	0.261415	2.81631	0.278834	11.4909	0.25332	7.55809	0.205377	4.11714	0.0744179	0.734363	0.136786	0.392095	0.218972	0.0607874	NaN	NaN	0.00979604	0.761715	NaN	NaN	NaN	NaN	NaN
JW1429	0.281	0.123	6.28333	461	13	A012	3.1905	0.211265	1.19098	0.0375253	3.30373	0.229753	2.84415	0.2418	11.5091	0.219194	7.57171	0.182219	4.07522	0.0679853	0.734827	0.126131	0.389015	0.202689	0.0581534	1.53342	0.265426	0.00995513	0.734889	0.653062	0.477794	0.83731	0.657267	0.338395
yeeE	0.158	0.124	16.2667	286	13	B001	3.09053	0.222338	1.17114	0.0421627	3.13721	0.244883	2.65804	0.25924	11.0303	0.231114	7.35014	0.192844	4.19052	0.0777823	0.741097	0.130942	0.396351	0.208983	0.0536613	NaN	NaN	0.0104513	0.795528	NaN	NaN	NaN	NaN	NaN
yehI	0.157	0.126	17.5333	273	13	B002	3.39388	0.237463	1.20135	0.0362577	3.55113	0.255665	3.08941	0.265592	12.3427	0.241591	7.99809	0.208094	4.02615	0.0698371	0.712664	0.148004	0.372777	0.224922	0.064757	NaN	NaN	0.00953262	0.76738	NaN	NaN	NaN	NaN	NaN
JW2123	0.173	0.125	18.6167	406	13	B003	3.25509	0.227421	1.1981	0.0391451	3.38368	0.24572	2.92884	0.254917	11.8061	0.231781	7.71623	0.198265	4.06403	0.0721582	0.727748	0.140921	0.386215	0.217201	0.0429174	1.7124	0.289943	0.00983374	0.774058	0.643466	0.396183	0.719212	0.650246	0.344828
yccJ	0.15	0.127	19.8833	264	13	B004	3.31928	0.234851	1.20192	0.0419122	3.46079	0.250614	3.00269	0.257323	12.1267	0.24097	7.87149	0.2058	4.06249	0.0638897	0.717877	0.153009	0.381745	0.231852	0.0439667	1.74175	0.299464	0.0104507	0.732065	0.66493	0.41633	0.640152	0.583333	0.412879
JW1047	0.136	0.129	20.9667	205	13	B005	3.13576	0.221264	1.20355	0.036538	3.25901	0.235091	2.82563	0.239245	11.5041	0.221262	7.5088	0.191129	4.10021	0.0768558	0.739687	0.137771	0.401649	0.212054	0.0436699	1.63589	0.283826	0.00930209	0.764511	0.728567	0.375592	0.678049	0.647059	0.348039
JW1108	0.184	0.128	22.05	419	13	B006	3.29844	0.23961	1.16166	0.0398847	3.34343	0.258711	2.81423	0.269731	11.6175	0.249022	7.77689	0.209696	4.15887	0.0672941	0.709316	0.146404	0.370553	0.222317	0.0579511	1.66603	0.290565	0.00920511	0.782654	0.774972	0.41285	0.694511	0.602871	0.389952
pliG	0.153	0.131	23.2333	364	13	B007	3.37678	0.242396	1.24789	0.0419656	3.64757	0.261112	3.28579	0.269529	12.8095	0.247739	8.00991	0.210087	3.93223	0.0812693	0.729465	0.148822	0.390586	0.234421	0.0356	1.78837	0.309378	0.00971076	0.728999	0.54833	0.459966	0.714286	0.631868	0.35989
yciG	0.269	0.125	7.78333	451	13	B008	3.20717	0.238035	1.18697	0.0502624	3.31711	0.263772	2.85431	0.285878	11.609	0.254889	7.60581	0.206394	4.11208	0.0780975	0.732704	0.137722	0.389811	0.231753	0.0728309	1.57375	0.314425	0.00999372	0.782418	0.681348	0.411134	0.822616	0.654102	0.337029
ynaJ	0.311	0.127	8.95	458	13	B009	3.12901	0.231122	1.21731	0.0385751	3.29757	0.248651	2.89575	0.25969	11.6298	0.236254	7.48734	0.198273	4.04939	0.072252	0.751554	0.131954	0.408097	0.215665	0.0757687	1.50091	0.286651	0.00991709	0.750309	0.732459	0.453383	0.812227	0.717105	0.276316
JW1356	0.271	0.129	10.0833	500	13	B010	3.20235	0.229339	1.19186	0.0343764	3.31489	0.248889	2.85528	0.25902	11.5604	0.234365	7.59502	0.198327	4.08305	0.0694072	0.734677	0.135675	0.390624	0.215728	0.0522892	NaN	NaN	0.00942385	0.776602	NaN	NaN	NaN	NaN	NaN
ydcF	0.293	0.126	11.1167	432	13	B011	3.26772	0.228934	1.21489	0.0368988	3.44256	0.249089	3.02039	0.260249	12.0212	0.244658	7.74972	0.197987	4.0084	0.0776691	0.732527	0.13405	0.389635	0.21432	0.0768177	NaN	NaN	0.0100878	0.756371	NaN	NaN	NaN	NaN	NaN
yncJ	0.25	0.129	12.2833	504	13	B012	3.2248	0.222663	1.2252	0.0380296	3.42271	0.241743	3.02767	0.25129	12.0405	0.224927	7.66891	0.191117	4.01407	0.0755366	0.742939	0.13265	0.398356	0.218131	0.0346682	1.55841	0.289295	0.00936109	0.749654	0.654488	0.489433	0.799603	0.660679	0.333333
yegL	0.286	0.125	24.6333	548	13	C001	3.27475	0.267944	1.1489	0.0407757	3.28148	0.298475	2.73172	0.318363	11.3835	0.285179	7.71369	0.236062	4.22108	0.0810561	0.708635	0.153585	0.372671	0.234141	0.0708269	1.5554	0.355944	0.0100067	0.785161	0.74399	0.380166	0.709854	0.65625	0.330882
yehK	0.169	0.123	26.1333	376	13	C002	3.24874	0.266517	1.18042	0.056751	3.31962	0.303756	2.83555	0.333558	11.6731	0.291942	7.66611	0.233082	4.18622	0.0961722	0.723493	0.15098	0.386578	0.246999	0.0983965	1.4358	0.417184	0.0100221	0.80506	0.627072	0.400599	0.744681	0.642667	0.317333
JW2127	0.165	0.123	27.5833	293	13	C003	3.26817	0.234006	1.19579	0.0412698	3.39631	0.25419	2.93452	0.268131	11.9008	0.240345	7.75332	0.203775	4.09528	0.0743978	0.723669	0.143764	0.384815	0.223104	0.0536622	1.48354	0.380212	0.0100055	0.802452	0.521376	0.430084	0.699659	0.506849	0.452055
JW0990	0.16	0.119	28.85	295	13	C004	3.2995	0.250814	1.21352	0.045014	3.47641	0.276962	3.06221	0.293112	12.1919	0.263396	7.80956	0.218202	4.02327	0.0873514	0.72964	0.136833	0.385903	0.20585	0.05939	1.64506	0.330199	0.00959926	0.786695	0.612435	0.428763	0.779661	0.718644	0.274576
ymfL	0.138	0.132	30.6833	223	13	C006	3.25366	0.223323	1.22568	0.0414269	3.4504	0.237647	3.05299	0.245801	12.1113	0.23623	7.75059	0.193194	3.98814	0.0714513	0.73514	0.139331	0.394936	0.21805	0.0441955	1.66415	0.285145	0.00974151	0.747402	0.710034	0.352757	0.717489	0.662162	0.337838
ycgR	0.132	0.131	31.8333	265	13	C007	3.26908	0.233474	1.17179	0.0341141	3.3308	0.25357	2.82464	0.264554	11.6302	0.250865	7.73303	0.205505	4.14297	0.0631648	0.714604	0.14827	0.377228	0.224571	0.0551668	1.64692	0.299137	0.00904149	0.75271	0.716499	0.382005	0.690566	0.647727	0.348485
JW1260	0.31	0.123	13.6167	523	13	C008	3.11915	0.229252	1.20896	0.0395095	3.26826	0.248126	2.85405	0.259124	11.5384	0.234071	7.46664	0.197931	4.07926	0.0760171	0.749283	0.133318	0.406029	0.209375	0.0468737	1.50261	0.296743	0.0100938	0.775382	0.7398	0.427639	0.785851	0.661538	0.326923
JW1330	0.31	0.128	14.6667	521	13	C009	3.20065	0.237457	1.19786	0.0523226	3.32911	0.255505	2.88486	0.270691	11.6629	0.244423	7.61474	0.205321	4.08041	0.0764631	0.735325	0.142082	0.393708	0.222352	0.056905	1.51056	0.296776	0.00956291	0.725174	0.700063	0.412036	0.765835	0.66474	0.325626
ynaK	0.267	0.127	15.8167	475	13	C010	3.26177	0.248173	1.18576	0.038474	3.36971	0.266538	2.89338	0.275842	11.7493	0.249456	7.71229	0.214496	4.1021	0.0751398	0.726123	0.142435	0.383524	0.224645	0.0505463	1.56295	0.313978	0.00981325	0.775594	0.688051	0.447513	0.797895	0.654737	0.336842
ydcA	0.312	0.123	16.8667	510	13	C011	3.18505	0.251604	1.15343	0.0392454	3.20158	0.277247	2.6778	0.293352	11.1869	0.268209	7.52682	0.21933	4.21796	0.075038	0.724226	0.144053	0.382303	0.22303	0.0608521	1.40576	0.316546	0.0094926	0.802495	0.814983	0.376052	0.788235	0.734252	0.259843
hicB	0.247	0.132	18.0167	451	13	C012	3.16849	0.22637	1.26481	0.0562152	3.45471	0.251754	3.15041	0.271656	12.1288	0.236185	7.59733	0.194116	3.8964	0.0862241	0.76242	0.127177	0.417541	0.209322	0.0545256	1.82028	0.314153	0.00946436	0.785692	0.706825	0.376244	0.840355	0.654709	0.334081
JW2065	0.168	0.127	33.3167	410	13	D001	3.34588	0.234529	1.21065	0.0366756	3.51141	0.25412	3.07229	0.262684	12.2396	0.242855	7.90021	0.20461	4.01527	0.0738167	0.720601	0.141452	0.38011	0.215736	0.0371146	1.72442	0.299382	0.00942368	0.791969	0.733127	0.357314	0.729268	0.625917	0.366748
JW2107	0.162	0.121	34.4667	387	13	D002	3.25152	0.219266	1.15473	0.0380808	3.27174	0.234999	2.73797	0.242712	11.407	0.222181	7.65931	0.191354	4.19503	0.067493	0.713749	0.138462	0.371676	0.213788	0.0384223	NaN	NaN	0.0102007	0.760792	NaN	NaN	NaN	NaN	NaN
JW0935	0.134	0.128	35.7333	245	13	D003	3.20373	0.211227	1.25684	0.0754904	3.46007	0.229462	3.13928	0.254314	12.2126	0.225248	7.67789	0.180892	3.93138	0.0854244	0.748859	0.134912	0.410303	0.226601	0.0388961	1.68851	0.275387	0.00977395	0.747946	0.66234	0.411116	0.734694	0.665306	0.330612
JW1000	0.138	0.125	36.8167	231	13	D004	3.13558	0.204196	1.2222	0.0420085	3.30363	0.221539	2.91035	0.232557	11.5332	0.218985	7.5095	0.177509	3.98804	0.0799882	0.747206	0.129144	0.406226	0.209472	0.109755	1.63373	0.266132	0.00961745	0.696708	0.738552	0.313537	0.744589	0.726087	0.273913
ymfM	0.157	0.129	38.0333	307	13	D006	3.28728	0.224642	1.2407	0.0462617	3.52932	0.247774	3.16371	0.263515	12.3341	0.237999	7.81752	0.195859	3.93775	0.0793635	0.737955	0.136815	0.395603	0.215978	0.0379016	1.73813	0.286829	0.00987124	0.762129	0.736552	0.332457	0.758958	0.669935	0.326797
ychH	0.131	0.129	19.5333	207	13	D007	3.12391	0.196846	1.21777	0.0356691	3.29535	0.216425	2.90009	0.226014	11.6366	0.204036	7.4785	0.17167	4.04384	0.0738247	0.749957	0.121883	0.404944	0.197489	0.0353652	1.59532	0.242724	0.00963739	0.720241	0.789446	0.418634	0.772947	0.652174	0.347826
yciN	0.285	0.128	20.7333	558	13	D008	3.34546	0.244884	1.19764	0.055173	3.481	0.266688	3.01656	0.284977	12.1493	0.256333	7.88925	0.214466	4.06516	0.0734367	0.717635	0.14766	0.377528	0.230618	0.0760519	1.52771	0.303891	0.0100306	0.78973	0.750279	0.433632	0.740143	0.666068	0.319569
smrA	0.329	0.128	21.7167	549	13	D009	3.16341	0.23669	1.2026	0.0389172	3.29644	0.257886	2.86279	0.271522	11.6575	0.244361	7.54121	0.204414	4.10855	0.0725101	0.741356	0.137434	0.399525	0.217321	0.0498348	NaN	NaN	0.00976547	0.776947	NaN	NaN	NaN	NaN	NaN
ydaY	0.226	0.124	22.7667	373	13	D010	3.38871	0.248316	1.20617	0.0396583	3.5642	0.271607	3.11309	0.287562	12.4588	0.2608	7.9972	0.218009	4.04134	0.0736663	0.715181	0.14846	0.375853	0.229669	0.0574547	NaN	NaN	0.00996136	0.799087	NaN	NaN	NaN	NaN	NaN
JW1416.5	0.279	0.125	23.95	494	13	D011	3.29327	0.227049	1.22936	0.0494637	3.50456	0.252713	3.11095	0.273139	12.2807	0.242021	7.8099	0.197229	3.99377	0.0821873	0.733405	0.135787	0.391493	0.218502	0.0418562	1.63592	0.301363	0.00998583	0.762115	0.723474	0.44098	0.775304	0.608519	0.385396
ydcY	0.329	0.12	25.1	509	13	D012	2.98797	0.238089	1.15566	0.0374633	2.99231	0.263249	2.50165	0.280284	10.4473	0.251035	7.13306	0.206197	4.21983	0.0791688	0.750971	0.130318	0.405657	0.208907	0.0573624	NaN	NaN	0.00995282	0.759446	NaN	NaN	NaN	NaN	NaN
JW2068	0.172	0.126	39.5833	456	13	E001	3.44267	0.253346	1.21107	0.0407282	3.62661	0.27551	3.17829	0.288446	12.613	0.260542	8.10269	0.22141	4.01157	0.0748134	0.709464	0.152412	0.372651	0.235661	0.0413189	1.77965	0.322407	0.00964668	0.773351	0.721204	0.370738	0.690789	0.622807	0.364035
yehM	0.159	0.128	40.7	301	13	E002	3.32129	0.226882	1.20053	0.0574534	3.46395	0.249663	3.01317	0.268988	12.0739	0.229117	7.83648	0.197306	4.05638	0.0754935	0.721691	0.144514	0.380244	0.233537	0.0406276	1.68185	0.304631	0.00996749	0.742222	0.76593	0.315981	0.767442	0.726667	0.27
pgaD	0.167	0.128	42.3833	363	13	E004	3.24033	0.252654	1.2349	0.0414897	3.45184	0.279016	3.07915	0.293907	12.1477	0.262807	7.7056	0.220022	3.9857	0.0809085	0.744552	0.141108	0.402214	0.223654	0.0656567	1.69716	0.329506	0.00999004	0.737804	0.691483	0.415595	0.790634	0.703601	0.282548
ycfL	0.154	0.132	46.65	288	13	E005	3.44824	0.243231	1.21369	0.0415566	3.63723	0.265136	3.19695	0.275547	12.7471	0.239981	8.10097	0.214072	4.03452	0.0738014	0.711762	0.151232	0.371793	0.231176	0.0387451	1.77823	0.306181	0.00945408	0.767432	0.632371	0.440036	0.763889	0.637631	0.358885
ymfR	0.131	0.119	47.9833	162	13	E006	3.11309	0.240633	1.2512	0.0382001	3.32423	0.263465	2.99322	0.272296	11.7932	0.242767	7.48089	0.210176	3.9859	0.0961159	0.761003	0.143782	0.423973	0.227396	0.134578	1.60497	0.306919	0.0102066	0.797726	0.74302	0.375826	0.722222	0.716049	0.283951
JW1277	0.251	0.128	26.45	502	13	E008	3.23817	0.234007	1.20741	0.0360718	3.38457	0.253909	2.94554	0.264542	11.8656	0.244599	7.68263	0.203535	4.06003	0.0696755	0.734009	0.139672	0.391775	0.21722	0.0382639	NaN	NaN	0.00908504	0.757205	NaN	NaN	NaN	NaN	NaN
ydaC	0.294	0.126	27.55	771	13	E009	3.04519	0.223505	1.15371	0.054743	3.04957	0.257611	2.54873	0.288193	10.647	0.253593	7.23874	0.194256	4.22983	0.0810245	0.740507	0.127473	0.396251	0.212242	0.0594078	1.45191	0.305919	0.0100331	0.74349	0.70419	0.349694	0.832685	0.644531	0.35026
tfaR	0.231	0.127	28.8	452	13	E010	3.38787	0.238694	1.24018	0.0364932	3.65402	0.259158	3.27675	0.271244	12.8704	0.253112	8.0403	0.208843	3.9594	0.0740411	0.724495	0.144267	0.38548	0.224223	0.0976535	1.7484	0.299284	0.00987866	0.719169	0.537964	0.518443	0.705752	0.561947	0.422566
JW1421	0.2	0.128	30.3833	285	13	E011	3.09319	0.240893	1.17093	0.0398701	3.13755	0.260317	2.65093	0.26968	10.9306	0.247271	7.36668	0.207972	4.15394	0.0661194	0.740672	0.143432	0.399582	0.230936	0.031874	1.5235	0.313264	0.00982713	0.752602	0.6563	0.485496	0.757895	0.683099	0.316901
ydcZ	0.28	0.125	31.4167	560	13	E012	3.20063	0.24637	1.16443	0.0593261	3.22908	0.276377	2.72039	0.30354	11.1905	0.263359	7.54665	0.214126	4.17604	0.0858647	0.724535	0.141258	0.3836	0.226683	0.0699959	1.47051	0.339108	0.00954034	0.744728	0.686006	0.354947	0.8125	0.717352	0.277281
JW2089	0.176	0.121	49.5167	340	13	F001	3.30522	0.251647	1.27586	0.0495781	3.62524	0.277188	3.33291	0.295772	12.6632	0.269174	7.86428	0.216616	3.83459	0.0832544	0.750102	0.138065	0.406943	0.222535	0.0505497	1.74387	0.361363	0.0104091	0.766553	0.691105	0.320389	0.823529	0.773134	0.21194
JW2109	0.19	0.124	50.6167	428	13	F002	3.41512	0.245323	1.23445	0.0392087	3.65213	0.269087	3.26085	0.281159	12.7503	0.255143	8.04985	0.214573	3.94691	0.0773797	0.722511	0.144564	0.38117	0.223122	0.0993249	1.7996	0.316761	0.00970788	0.798668	0.727717	0.399417	0.768692	0.672131	0.318501
gfcC	0.184	0.125	51.7167	549	13	F003	3.14066	0.248384	1.213	0.0495646	3.28506	0.284164	2.88253	0.310499	11.5236	0.268664	7.48111	0.217871	4.05089	0.0871185	0.7494	0.132159	0.405363	0.207116	0.0446681	1.63734	0.336621	0.00955975	0.800928	0.757552	0.292825	0.808743	0.725777	0.263254
JW1008	0.148	0.131	52.9333	306	13	F004	3.2216	0.260171	1.22073	0.0474253	3.4015	0.281812	3.00362	0.294117	12.0071	0.267483	7.67492	0.225667	4.04118	0.0830221	0.741404	0.149416	0.402253	0.238793	0.0459411	1.69625	0.333146	0.00963564	0.748716	0.710483	0.307697	0.797386	0.684211	0.305921
JW1091	0.144	0.134	53.9833	184	13	F005	3.11428	0.24014	1.25029	0.0538045	3.3394	0.263421	3.00692	0.279932	11.772	0.258753	7.49635	0.2075	3.95092	0.0836663	0.759878	0.137191	0.422084	0.218162	0.0768018	1.67773	0.321928	0.00903945	0.713408	0.632551	0.345946	0.744565	0.668478	0.331522
JW1227.5	0.161	0.125	58.1833	356	13	F007	3.39231	0.245031	1.21682	0.0445837	3.58069	0.263841	3.1534	0.276403	12.5072	0.252791	7.98922	0.213688	3.99791	0.0718771	0.719921	0.143906	0.377364	0.215418	0.1102	1.75743	0.314758	0.0100221	0.775383	0.663137	0.386709	0.772472	0.730878	0.260623
ymjA	0.192	0.13	32.7167	344	13	F008	3.50808	0.243354	1.21645	0.0419625	3.71836	0.260285	3.27318	0.269694	13	0.254222	8.23844	0.212385	4.00155	0.0733262	0.704037	0.153769	0.366903	0.240414	0.0714744	NaN	NaN	0.00945686	0.755431	NaN	NaN	NaN	NaN	NaN
ydaE	0.178	0.124	59.4667	380	13	F009	3.5971	0.253985	1.24263	0.041523	3.89276	0.277073	3.50142	0.290388	13.5545	0.258359	8.44666	0.223668	3.91454	0.0763857	0.702232	0.158208	0.366423	0.239536	0.0407217	1.92439	0.320824	0.00967233	0.743834	0.752858	0.346332	0.707895	0.640212	0.351852
JW1373	0.222	0.125	33.85	489	13	F010	3.25241	0.239374	1.229	0.0407988	3.45938	0.258461	3.06823	0.268869	12.1431	0.245502	7.72945	0.206705	3.99317	0.0777259	0.741234	0.139493	0.397832	0.222217	0.037424	1.68356	0.297664	0.0094827	0.742618	0.670146	0.429824	0.795501	0.633197	0.360656
JW1422	0.178	0.125	35.1667	186	13	F011	3.37869	0.245961	1.2605	0.0439253	3.68658	0.266216	3.36519	0.2785	12.9434	0.249036	8.00853	0.212369	3.88768	0.0855351	0.736197	0.14032	0.392907	0.222188	0.0398038	1.82313	0.298466	0.00879	0.679467	0.575332	0.401462	0.817204	0.664865	0.318919
yncE	0.234	0.121	37.4167	388	13	F012	3.08283	0.232491	1.14092	0.0577757	3.04275	0.262551	2.51109	0.289847	10.6097	0.255592	7.29235	0.204676	4.28267	0.0893158	0.730362	0.134888	0.387767	0.212721	0.066808	NaN	NaN	0.0100052	0.69158	NaN	NaN	NaN	NaN	NaN
JW2094	0.166	0.125	61.0167	353	13	G001	3.46446	0.265013	1.25125	0.0392309	3.74455	0.287495	3.38058	0.297589	13.0072	0.273556	8.17345	0.232244	3.88304	0.0795144	0.721655	0.156013	0.383892	0.237534	0.0705283	NaN	NaN	0.00954663	0.785075	NaN	NaN	NaN	NaN	NaN
yehQ	0.167	0.13	62.1667	313	13	G002	3.54801	0.262451	1.26709	0.0442229	3.88296	0.287331	3.54798	0.303868	13.6374	0.266635	8.352	0.23056	3.89078	0.0814901	0.715966	0.156054	0.379307	0.240074	0.0403761	1.86058	0.335621	0.0093395	0.796135	0.688416	0.381659	0.702875	0.612179	0.378205
gnsA	0.156	0.13	63.45	255	13	G003	3.45305	0.266996	1.23933	0.0528043	3.70781	0.302779	3.32546	0.331982	12.9201	0.284472	8.1306	0.234113	3.95258	0.0919201	0.719559	0.152947	0.38112	0.236834	0.0419249	1.8062	0.383731	0.009462	0.75943	0.859066	0.180722	0.772549	0.719368	0.272727
JW1019	0.205	0.128	64.5833	400	13	G004	3.25496	0.241422	1.21076	0.0511378	3.39131	0.273999	2.96507	0.297667	11.7863	0.257602	7.67644	0.211118	4.03431	0.0892229	0.734755	0.137482	0.391536	0.222479	0.0818489	1.62673	0.360522	0.00940961	0.806755	0.669993	0.290476	0.81	0.722922	0.274559
JW1094	0.197	0.128	65.9333	411	13	G005	3.24837	0.243626	1.21414	0.0448705	3.39943	0.271064	2.97746	0.290107	11.8209	0.25885	7.67833	0.211775	4.01194	0.0766031	0.736991	0.136273	0.393385	0.221129	0.0922456	1.65195	0.354535	0.00928443	0.811297	0.473284	0.42732	0.851582	0.699267	0.290954
ymfQ	0.153	0.117	67.1	298	13	G006	3.31059	0.233529	1.23727	0.0453151	3.53349	0.256779	3.15631	0.271014	12.4351	0.24423	7.8286	0.202172	3.97591	0.0745888	0.736722	0.134491	0.392046	0.212181	0.100875	1.80648	0.307037	0.0100203	0.770539	0.71517	0.385138	0.848993	0.747475	0.249158
yciC	0.152	0.119	68.35	273	13	G007	3.27063	0.252692	1.23759	0.0455478	3.48198	0.28303	3.10977	0.30615	12.2281	0.27273	7.7451	0.218015	3.98448	0.0857614	0.741545	0.137255	0.399733	0.227401	0.070826	1.71819	0.347273	0.0106379	0.769949	0.663198	0.431907	0.849817	0.78022	0.208791
mpaA	0.28	0.122	38.6333	485	13	G008	3.40316	0.266849	1.16783	0.042002	3.4622	0.291212	2.92635	0.307592	11.9366	0.278496	7.96826	0.234184	4.12223	0.0732012	0.70215	0.157758	0.364583	0.235444	0.061262	NaN	NaN	0.00968855	0.790978	NaN	NaN	NaN	NaN	NaN
ydaF	0.226	0.127	69.4667	461	13	G009	3.70717	0.290712	1.21822	0.0452372	3.93539	0.316173	3.47347	0.331755	13.6143	0.300446	8.62032	0.25625	3.96763	0.0767187	0.686262	0.177376	0.354567	0.271109	0.0672244	NaN	NaN	0.00970854	0.81432	NaN	NaN	NaN	NaN	NaN
ydbH	0.272	0.125	39.8	637	13	G010	3.36116	0.245377	1.20583	0.0452985	3.51525	0.27173	3.06318	0.289391	12.2479	0.256109	7.92291	0.215701	4.04454	0.0792503	0.718146	0.148219	0.378731	0.229434	0.0406754	1.61379	0.306205	0.0103663	0.783945	0.757798	0.327368	0.729984	0.684458	0.309262
ydcK	0.281	0.12	41.3833	373	13	G011	3.12455	0.21333	1.23489	0.0425254	3.30893	0.239693	2.93958	0.255485	11.6205	0.225465	7.45396	0.182864	3.99349	0.080946	0.757261	0.120862	0.412352	0.207452	0.108595	1.51661	0.31069	0.0106415	0.784966	0.588299	0.357207	0.83378	0.726287	0.273713
ydcD	0.299	0.122	42.4	779	13	G012	3.076	0.236462	1.19015	0.0594275	3.15358	0.270765	2.71012	0.299526	11.05	0.259466	7.32911	0.205364	4.13608	0.087419	0.748281	0.132391	0.40595	0.216425	0.0856384	1.47637	0.332859	0.010257	0.741514	0.685479	0.388742	0.802311	0.673127	0.319121
yehA	0.168	0.126	71.6667	211	13	H001	3.52593	0.231308	1.25719	0.0433162	3.85497	0.255069	3.512	0.269299	13.4959	0.236842	8.28261	0.20032	3.88175	0.0749892	0.71842	0.13846	0.37493	0.227269	0.0367655	1.99981	0.331557	0.00945701	0.788869	0.595429	0.420818	0.843602	0.703349	0.291866
JW2111	0.148	0.124	72.9833	256	13	H002	3.22281	0.250495	1.26823	0.04209	3.51351	0.274585	3.20367	0.290423	12.3747	0.261368	7.7156	0.216621	3.90495	0.0811007	0.755566	0.140796	0.41555	0.224714	0.0319725	1.7219	0.330286	0.00921027	0.768201	0.608949	0.364905	0.792969	0.765625	0.226562
cbpM	0.221	0.125	74.1167	491	13	H003	3.46159	0.273728	1.21908	0.045333	3.66859	0.299472	3.23994	0.316652	12.8121	0.284123	8.13347	0.240166	4.00561	0.0809544	0.714401	0.159201	0.375861	0.246961	0.0693033	1.84334	0.343926	0.00999002	0.803235	0.643565	0.339823	0.765784	0.676171	0.311609
opgC	0.118	0.129	75.6667	256	13	H004	3.25546	0.268352	1.23142	0.0482643	3.46543	0.302141	3.09267	0.324851	12.2324	0.280775	7.73922	0.232639	4.01206	0.0896174	0.740979	0.14328	0.400887	0.234558	0.0311405	1.59917	0.442323	0.0124095	0.775014	0.167788	0.62676	0.792969	0.702381	0.285714
bhsA	0.149	0.128	77.1333	343	13	H005	3.36558	0.27155	1.22439	0.0458162	3.55912	0.293158	3.14277	0.305694	12.3949	0.276018	7.94622	0.234811	3.98579	0.0802817	0.725852	0.156593	0.387362	0.242517	0.0429128	1.7964	0.345686	0.00982861	0.74909	0.771546	0.273186	0.760933	0.666667	0.321637
ymgC	0.156	0.123	78.2	408	13	H006	3.33472	0.253084	1.23783	0.0440495	3.57061	0.275309	3.19218	0.288615	12.5454	0.265561	7.89102	0.219204	3.96752	0.0794537	0.734435	0.140221	0.391683	0.229244	0.0640989	1.7348	0.358773	0.0101543	0.7837	0.553206	0.425176	0.816176	0.723457	0.266667
yciE	0.171	0.129	79.45	507	13	H007	3.00579	0.270452	1.12303	0.0615128	2.91452	0.310469	2.36999	0.343169	10.1788	0.298269	7.11799	0.236969	4.37233	0.0957495	0.736151	0.145684	0.39649	0.233106	0.0813241	1.16038	0.533632	0.00948291	0.795485	0.513611	0.513214	0.800789	0.725051	0.260692
ymjC	0.244	0.124	43.75	511	13	H008	3.39107	0.256438	1.21936	0.0444347	3.59398	0.283438	3.17236	0.302243	12.5113	0.26992	7.99132	0.224617	3.99025	0.0776692	0.722298	0.150182	0.381338	0.238195	0.0431784	1.73008	0.335202	0.00963726	0.77451	0.537478	0.458006	0.780822	0.598425	0.387795
ynbE	0.279	0.127	46.45	636	13	H010	3.19952	0.255203	1.17959	0.0485303	3.27283	0.282421	2.79111	0.303189	11.3966	0.271917	7.58178	0.223845	4.12677	0.0731489	0.73034	0.14587	0.38939	0.226432	0.0883407	1.58981	0.334411	0.00995058	0.778779	0.716904	0.367907	0.767296	0.648819	0.338583
ydcL	0.263	0.126	47.6333	521	13	H011	3.21437	0.252221	1.14277	0.0551024	3.1952	0.287325	2.65009	0.317265	11.0825	0.270419	7.54751	0.221866	4.2495	0.0841083	0.717418	0.142534	0.375456	0.230005	0.0421694	1.49266	0.354683	0.00996067	0.786975	0.588184	0.377646	0.829175	0.724272	0.267961
yncI	0.28	0.125	48.9833	569	13	H012	3.31188	0.242387	1.21671	0.0441271	3.48233	0.267612	3.0568	0.283776	12.182	0.260583	7.82584	0.212586	4.01982	0.0718367	0.728243	0.141955	0.38684	0.223172	0.0494501	NaN	NaN	0.00998912	0.788347	NaN	NaN	NaN	NaN	NaN
pptA	0.153	0.122	0	253	15	A001	3.14927	0.239736	1.29201	0.0674946	3.48791	0.269362	3.24392	0.299135	12.5371	0.25014	7.59595	0.206108	3.93402	0.103326	0.770514	0.130091	0.430029	0.208992	0.0651545	1.6588	0.31044	0.00961588	0.766252	0.678413	0.529561	0.802372	0.641434	0.354582
JW1543	0.204	0.125	1.35	441	15	A002	3.29937	0.212417	1.20068	0.038482	3.4438	0.23155	2.99932	0.241215	12.1017	0.217892	7.7875	0.183011	4.06866	0.0773305	0.72415	0.130352	0.380321	0.212313	0.0406791	1.47222	0.263379	0.0107953	0.777201	0.643674	0.410237	0.782313	0.685649	0.312073
ykgJ	0.163	0.114	2.83333	222	15	A003	3.1084	0.213564	1.19271	0.0381323	3.20884	0.229396	2.75866	0.237005	11.3554	0.216681	7.41582	0.182997	4.14579	0.0732958	0.744572	0.131441	0.401456	0.215994	0.0575228	1.49293	0.261206	0.0110925	0.765192	0.577602	0.520576	0.792793	0.769231	0.230769
yaiO	0.156	0.133	4.58333	156	15	A004	3.07598	0.223558	1.21388	0.0351448	3.22244	0.241148	2.81928	0.249332	11.4042	0.226414	7.37384	0.191427	4.07947	0.0750354	0.756842	0.134513	0.414556	0.225328	0.0397247	1.55121	0.276738	0.00885961	0.753723	0.735872	0.499528	0.769231	0.716129	0.283871
yaiE	0.147	0.13	5.9	292	15	A005	3.3046	0.277586	1.21135	0.043603	3.48836	0.300928	3.05961	0.317198	12.2039	0.290394	7.84984	0.242219	4.02589	0.0750177	0.728592	0.151655	0.389089	0.23086	0.0680618	1.77474	0.326943	0.00884559	0.65393	0.685577	0.445353	0.743151	0.713793	0.275862
JW0490	0.148	0.126	7.06667	210	15	A006	3.11931	0.220707	1.14896	0.0335328	3.12445	0.235714	2.59915	0.242485	11.007	0.226624	7.41382	0.190898	4.25897	0.0686514	0.726978	0.136593	0.385781	0.217907	0.0319388	1.57471	0.272025	0.00932974	0.679575	0.777355	0.449678	0.742857	0.746411	0.253589
JW0550	0.151	0.114	9.01667	93	15	A007	3.0577	0.227122	1.19616	0.0319194	3.17694	0.253771	2.7548	0.267813	11.2415	0.232318	7.31319	0.194034	4.12518	0.0652385	0.756148	0.126009	0.410363	0.215922	0.0327038	1.57523	0.323397	0.0106011	0.726386	0.692075	0.413518	0.849462	0.846154	0.153846
ybeL	0.166	0.127	0	300	15	A008	3.16079	0.219171	1.17565	0.0526918	3.2343	0.248202	2.75601	0.272967	11.3417	0.246384	7.49863	0.190969	4.16014	0.0776054	0.732661	0.128801	0.388523	0.20818	0.041827	1.42687	0.301123	0.0105205	0.778863	0.657214	0.47548	0.813333	0.751678	0.248322
ybfB	0.144	0.126	1.93333	237	15	A009	3.25006	0.190762	1.20159	0.037127	3.40484	0.204137	2.96071	0.212704	11.9736	0.192534	7.71391	0.166121	4.07405	0.0733164	0.728947	0.121851	0.382969	0.190463	0.0461051	1.65203	0.262132	0.00961744	0.658529	0.552613	0.473551	0.797468	0.652361	0.347639
ybiA	0.153	0.126	3.06667	254	15	A010	3.31315	0.213731	1.1571	0.0363665	3.3648	0.229582	2.8286	0.239723	11.6854	0.224762	7.79495	0.186342	4.15188	0.0601133	0.707788	0.133737	0.364391	0.205301	0.0468757	1.63189	0.254608	0.00922325	0.732707	0.778811	0.415767	0.787402	0.671937	0.328063
ybjO	0.154	0.13	4.63333	249	15	A011	3.26597	0.220436	1.17558	0.0339645	3.36436	0.23619	2.87179	0.245514	11.8142	0.221454	7.73687	0.19125	4.14662	0.0628004	0.719056	0.139585	0.377409	0.219723	0.0412902	1.54936	0.284886	0.0101916	0.745301	0.604991	0.478803	0.75502	0.681452	0.314516
ycdY	0.185	0.122	5.73333	390	15	A012	3.24239	0.240127	1.15162	0.0382933	3.26055	0.261702	2.71935	0.277212	11.2899	0.244569	7.64732	0.209002	4.19763	0.0730013	0.714151	0.143272	0.374046	0.223191	0.054088	1.51892	0.324729	0.00967999	0.764119	0.722522	0.398737	0.776923	0.694087	0.293059
yddL	0.137	0.131	10.3167	232	15	B001	3.13796	0.237975	1.1644	0.032093	3.17885	0.248437	2.67167	0.251676	11.2321	0.233495	7.48537	0.205564	4.22989	0.0626922	0.728628	0.147236	0.390486	0.221291	0.0464994	1.63414	0.279319	0.00980745	0.654943	0.582836	0.450446	0.681034	0.675325	0.316017
rzpQ	0.14	0.131	11.7167	243	15	B002	3.09813	0.236639	1.16574	0.0411644	3.13498	0.256638	2.64132	0.271185	11.0904	0.24974	7.39105	0.205013	4.23738	0.073358	0.734507	0.141489	0.395891	0.22197	0.0531446	1.5528	0.311212	0.00860654	0.800393	0.739652	0.393015	0.699588	0.695833	0.3
JW0283	0.151	0.128	12.9833	172	15	B003	3.08883	0.223041	1.22654	0.0395202	3.26404	0.245898	2.88268	0.259164	11.6524	0.237376	7.41664	0.194479	4.07361	0.0681562	0.757703	0.130186	0.414358	0.197353	0.0367103	1.71515	0.281082	0.0100111	0.674979	0.761983	0.427618	0.738372	0.71345	0.28655
yaiP	0.155	0.129	14.4	222	15	B004	3.0969	0.220869	1.16383	0.0434835	3.13133	0.239283	2.63261	0.252323	11.0835	0.23013	7.38066	0.190595	4.24333	0.0711907	0.734584	0.136089	0.393311	0.212754	0.0366273	1.58612	0.273568	0.00928099	0.743139	0.686588	0.439904	0.738739	0.733032	0.266968
acpH	0.182	0.128	15.7167	324	15	B005	3.26784	0.222326	1.13749	0.0304551	3.256	0.235602	2.68554	0.242101	11.3762	0.222862	7.69109	0.194224	4.26424	0.0624048	0.705344	0.141025	0.364545	0.212614	0.0356356	1.70667	0.267242	0.0100116	0.781586	0.739577	0.43908	0.725309	0.724458	0.275542
allE	0.146	0.129	17.0667	209	15	B006	3.00229	0.23617	1.17309	0.0327549	3.04808	0.249703	2.57327	0.255643	10.8039	0.223855	7.21809	0.20142	4.23887	0.0712079	0.749617	0.144711	0.412675	0.23724	0.0377951	1.59487	0.278244	0.00852839	0.741952	0.771266	0.413629	0.722488	0.703349	0.296651
ybcH	0.148	0.127	18.6	141	15	B007	3.16718	0.245668	1.20562	0.0320143	3.3076	0.264005	2.87235	0.273499	11.6415	0.251169	7.56898	0.211552	4.08526	0.0632455	0.739764	0.143314	0.401769	0.228421	0.0438447	1.70957	0.281667	0.0100076	0.713131	0.572378	0.443973	0.687943	0.64539	0.35461
ybeR	0.171	0.127	7.56667	263	15	B008	3.23052	0.232835	1.15246	0.0327378	3.26068	0.246043	2.72472	0.251786	11.3811	0.235054	7.63665	0.201228	4.20335	0.060282	0.716794	0.144624	0.37584	0.22973	0.0390997	NaN	NaN	0.0103121	0.77748	NaN	NaN	NaN	NaN	NaN
ybfC	0.155	0.127	8.75	181	15	B009	3.17347	0.203846	1.18899	0.0380129	3.28468	0.217075	2.82309	0.224323	11.5061	0.204558	7.56366	0.176462	4.10306	0.0657174	0.733015	0.131987	0.390722	0.213363	0.0300347	1.61247	0.252852	0.0102246	0.779205	0.784149	0.485227	0.751381	0.666667	0.333333
ybiJ	0.16	0.13	9.91667	297	15	B010	3.38997	0.229722	1.21774	0.0361993	3.59371	0.244027	3.161	0.249691	12.575	0.232065	8.027	0.201049	4.00514	0.0723158	0.715954	0.149941	0.378372	0.2311	0.0489815	1.79048	0.269563	0.00964885	0.76455	0.595292	0.523614	0.690236	0.606061	0.387205
ybjD	0.151	0.126	11.0833	191	15	B011	3.28148	0.215933	1.20031	0.0333619	3.42789	0.226978	2.97648	0.23053	11.9977	0.224004	7.78325	0.18864	4.04519	0.0656543	0.724541	0.13677	0.381726	0.203575	0.0463638	1.73091	0.254632	0.00994107	0.755852	0.639793	0.504376	0.732984	0.659686	0.335079
JW1038	0.174	0.127	12.35	265	15	B012	3.48657	0.244968	1.16536	0.0408797	3.57358	0.266376	3.03221	0.280248	12.3121	0.25085	8.14562	0.215528	4.10365	0.0711065	0.691853	0.151974	0.353095	0.233104	0.0387378	1.78054	0.298039	0.0111059	0.801311	0.475612	0.52482	0.743396	0.627376	0.365019
ylbE	0.142	0.137	19.9833	248	15	C006	3.29247	0.240031	1.14494	0.0322008	3.29756	0.253076	2.73306	0.260207	11.5937	0.241753	7.78403	0.20994	4.26907	0.065237	0.700231	0.152755	0.366144	0.22059	0.0522971	1.75007	0.282857	0.00897093	0.764132	0.729546	0.40639	0.596774	0.582996	0.408907
ybfQ	0.13	0.13	16.9833	74	15	C009	3.09332	0.194284	1.25458	0.0602493	3.34263	0.212791	3.02614	0.236025	11.8505	0.218617	7.49308	0.168572	3.95393	0.0894161	0.758082	0.127567	0.421661	0.213246	0.0370503	1.71634	0.233192	0.00880472	0.667557	0.591812	0.508872	0.716216	0.621622	0.378378
ycbJ	0.136	0.129	18.2333	174	15	C011	3.16069	0.203189	1.24823	0.0499666	3.39697	0.209807	3.04802	0.214324	12.0888	0.202291	7.60996	0.174901	3.98942	0.0751362	0.749633	0.133083	0.411187	0.208378	0.0640371	1.79796	0.248261	0.0101384	0.679972	0.706246	0.434444	0.712644	0.618497	0.375723
JW1476	0.136	0.126	21.3833	220	15	D001	3.2703	0.204369	1.17963	0.0299308	3.35983	0.215506	2.86118	0.221828	11.8556	0.201804	7.77858	0.17943	4.16938	0.0679132	0.71054	0.137422	0.375508	0.20232	0.058748	1.69831	0.24214	0.0101438	0.723741	0.762009	0.381291	0.559091	0.563636	0.431818
yafZ	0.15	0.128	22.6	227	15	D002	3.09866	0.217164	1.21491	0.0381988	3.2455	0.228411	2.83661	0.231199	11.4853	0.213823	7.43252	0.185977	4.07781	0.0801501	0.750829	0.133932	0.410676	0.220647	0.0631291	1.62707	0.263459	0.00971209	0.694642	0.520359	0.414738	0.744493	0.722467	0.277533
ecpB	0.143	0.123	23.8167	250	15	D003	3.02074	0.215828	1.21961	0.0404659	3.16577	0.235699	2.77457	0.246183	11.3487	0.22125	7.27327	0.185059	4.12662	0.0806467	0.762755	0.127548	0.422205	0.215378	0.039858	1.64928	0.272635	0.0102611	0.660724	0.813501	0.367247	0.756	0.764	0.236
yaiV	0.145	0.125	25.2833	225	15	D004	3.18242	0.226456	1.15497	0.0348115	3.20078	0.241032	2.67109	0.248321	11.1973	0.228368	7.56318	0.197115	4.22134	0.064873	0.716919	0.142093	0.380247	0.212636	0.0452777	1.66151	0.286995	0.00996967	0.699027	0.751015	0.38383	0.657778	0.638393	0.361607
JW0447	0.156	0.128	26.3833	375	15	D005	3.07408	0.23564	1.1354	0.0344845	3.02982	0.256841	2.48247	0.269934	10.5742	0.243795	7.3124	0.206459	4.29602	0.0707606	0.726175	0.144449	0.388521	0.221057	0.0595978	1.61736	0.305472	0.0095517	0.698016	0.732827	0.37111	0.685333	0.672043	0.319892
ylbF	0.155	0.125	27.5667	296	15	D006	3.19062	0.247022	1.16144	0.0333975	3.22783	0.261504	2.70853	0.266864	11.3003	0.242844	7.57815	0.213427	4.2044	0.068545	0.721928	0.147583	0.383598	0.224096	0.0439206	1.70083	0.300073	0.0101127	0.716731	0.678622	0.45262	0.695946	0.688136	0.311864
JW0568	0.139	0.128	28.8333	160	15	D007	3.03779	0.242293	1.20055	0.0405854	3.134	0.266784	2.70658	0.284856	11.1445	0.250631	7.30481	0.212757	4.16755	0.0847696	0.752408	0.142644	0.415873	0.217662	0.0816798	1.56093	0.311956	0.00979654	0.670418	0.744054	0.312133	0.7	0.68125	0.30625
ybeU	0.155	0.133	19.55	198	15	D008	3.14184	0.232298	1.14125	0.031735	3.1189	0.251179	2.57386	0.261394	10.9048	0.236064	7.42341	0.201641	4.27129	0.0643111	0.724015	0.136079	0.381185	0.215592	0.0603758	1.49809	0.290594	0.00937274	0.668358	0.800303	0.353666	0.808081	0.732323	0.262626
JW0706	0.151	0.129	20.85	269	15	D009	3.35062	0.253433	1.18428	0.0379824	3.46441	0.270437	2.97176	0.28185	12.1239	0.266863	7.9174	0.222605	4.10781	0.0609166	0.711983	0.157017	0.374465	0.236076	0.0589016	1.73821	0.316222	0.00917726	0.684813	0.65245	0.468792	0.70632	0.644195	0.340824
JW0792	0.137	0.131	21.9667	247	15	D010	3.23209	0.213514	1.21956	0.0341592	3.41971	0.224576	3.00519	0.229197	11.9658	0.21299	7.72238	0.185285	4.005	0.0635803	0.733854	0.137873	0.394305	0.211238	0.0367239	1.70353	0.266987	0.00854468	0.675989	0.783729	0.404213	0.672065	0.632653	0.367347
elfG	0.162	0.13	23.2	333	15	D011	3.37353	0.243764	1.22669	0.0443077	3.60358	0.263431	3.20016	0.275806	12.7163	0.252688	8.00581	0.212985	4.00956	0.0745213	0.721505	0.147176	0.383168	0.224204	0.0599921	1.89709	0.300651	0.0102853	0.686443	0.597357	0.417924	0.711712	0.626506	0.361446
yceJ	0.154	0.126	24.45	306	15	D012	3.44468	0.23477	1.26413	0.0342415	3.78801	0.249991	3.45539	0.257513	13.2966	0.241007	8.20519	0.206039	3.87241	0.0718531	0.721748	0.141669	0.38426	0.206628	0.0496643	1.94269	0.278194	0.0099148	0.610989	0.571708	0.500951	0.647059	0.519608	0.457516
yneG	0.193	0.129	30.1167	409	15	E001	3.22813	0.228754	1.20262	0.0356094	3.36702	0.245114	2.91641	0.253915	11.9448	0.235607	7.69643	0.197802	4.12103	0.0651494	0.727757	0.140248	0.391009	0.219338	0.0431946	1.71554	0.274779	0.00997097	0.803282	0.476693	0.504882	0.623472	0.599022	0.398533
ybgE	0.141	0.128	25.9	221	15	E009	3.05109	0.225776	1.12937	0.032731	2.99531	0.242166	2.44593	0.249303	10.4403	0.225149	7.26345	0.196938	4.30416	0.0666351	0.727015	0.141435	0.388858	0.226624	0.0387604	1.57691	0.27442	0.0101418	0.750114	0.797191	0.36559	0.701357	0.581818	0.413636
ybiU	0.137	0.132	27.1	289	15	E010	3.25976	0.2288	1.16028	0.0327156	3.30358	0.244492	2.77393	0.254305	11.4939	0.236363	7.71566	0.199958	4.1708	0.0665072	0.711016	0.141339	0.373163	0.215774	0.0390683	1.68463	0.28807	0.0104557	0.69451	0.683553	0.464376	0.67128	0.58885	0.400697
ycbU	0.147	0.134	28.3667	236	15	E011	3.16399	0.232829	1.20236	0.0376524	3.29566	0.248188	2.85771	0.255999	11.6491	0.238415	7.55684	0.202643	4.10599	0.0693116	0.739851	0.143851	0.399783	0.222765	0.0605916	1.70701	0.280297	0.00905898	0.784763	0.744635	0.377553	0.758475	0.652542	0.34322
yneK	0.153	0.126	31.3667	263	15	F001	3.42848	0.216415	1.19226	0.0373637	3.57084	0.22088	3.07621	0.221439	12.5958	0.201612	8.09339	0.187198	4.1212	0.0605796	0.699261	0.144715	0.363939	0.216727	0.0399345	1.84579	0.256021	0.0101064	0.744483	0.511381	0.43866	0.596958	0.603053	0.39313
yagJ	0.158	0.131	32.5	279	15	F002	3.18503	0.228457	1.18822	0.036037	3.27952	0.243114	2.8056	0.250532	11.66	0.228795	7.58934	0.198738	4.18818	0.0665739	0.729747	0.14393	0.392044	0.222499	0.043601	1.68883	0.311524	0.0096641	0.762284	0.480488	0.43766	0.677419	0.644928	0.347826
yahE	0.157	0.127	33.6	221	15	F003	3.19949	0.225477	1.19931	0.0398748	3.32069	0.244835	2.86895	0.2565	11.8011	0.232791	7.6236	0.196666	4.15252	0.0803808	0.730914	0.140236	0.393291	0.220114	0.0509395	1.66505	0.287133	0.00986896	0.791574	0.623755	0.454147	0.656109	0.647059	0.352941
yaiY	0.149	0.127	34.9	288	15	F004	3.22177	0.262332	1.21759	0.0389345	3.39518	0.280317	2.97849	0.287798	11.9894	0.270104	7.70238	0.227966	4.05565	0.0711366	0.736151	0.152726	0.400843	0.236491	0.0541487	1.73483	0.325761	0.00996321	0.72086	0.614985	0.403791	0.663194	0.672474	0.317073
ybaN	0.156	0.129	36.45	287	15	F005	3.36874	0.217391	1.14009	0.0321382	3.35401	0.231757	2.76342	0.241523	11.6527	0.221571	7.92348	0.19177	4.24293	0.0600943	0.685332	0.147771	0.354089	0.213897	0.0657616	1.6505	0.293749	0.0097342	0.758921	0.659038	0.396563	0.533101	0.554386	0.445614
ybcN	0.139	0.13	38.1667	144	15	F006	3.02995	0.25348	1.19863	0.0434792	3.11726	0.271319	2.6827	0.279666	10.9587	0.257287	7.2695	0.217877	4.12167	0.0832359	0.755573	0.139467	0.417207	0.225898	0.0758128	1.61608	0.315666	0.00998394	0.671418	0.587135	0.405818	0.729167	0.706294	0.286713
ybdD	0.147	0.134	39.3667	219	15	F007	3.07528	0.247436	1.17894	0.0372581	3.1243	0.273058	2.64756	0.289555	11.0034	0.258562	7.34355	0.214711	4.20861	0.0796845	0.741916	0.147057	0.406228	0.239415	0.0429699	1.57683	0.339853	0.0092874	0.74128	0.417339	0.526348	0.680365	0.639269	0.360731
JW0670	0.146	0.136	29.9167	328	15	F008	2.98514	0.239843	1.12164	0.0366876	2.908	0.256377	2.35363	0.265566	10.201	0.242121	7.12863	0.208212	4.36986	0.0686306	0.734179	0.147934	0.397208	0.239057	0.0429985	1.37083	0.313816	0.00836041	0.731893	0.886687	0.195011	0.734756	0.772308	0.221538
ybgS	0.147	0.131	31.0833	288	15	F009	3.16985	0.23283	1.15675	0.0448266	3.19532	0.256097	2.67917	0.272839	11.1384	0.243092	7.50639	0.202938	4.20407	0.0775109	0.725229	0.139889	0.383619	0.222686	0.0402099	1.59226	0.300836	0.0101341	0.720722	0.814735	0.413435	0.78125	0.674825	0.318182
ybjH	0.144	0.131	32.9	275	15	F010	3.17745	0.232297	1.18041	0.0381893	3.25799	0.252845	2.77995	0.265383	11.4237	0.23774	7.56302	0.203954	4.14471	0.0697362	0.729939	0.142522	0.389793	0.213265	0.0482514	1.54479	0.306367	0.0094619	0.791471	0.761626	0.369407	0.712727	0.647059	0.349265
JW0926	0.172	0.128	34.0167	317	15	F011	3.41175	0.261622	1.1875	0.0337486	3.53662	0.279278	3.03817	0.287172	12.317	0.264494	8.04059	0.229766	4.08093	0.0615186	0.704879	0.155266	0.367926	0.224545	0.0409494	1.72832	0.312412	0.00968893	0.73649	0.777866	0.395688	0.671924	0.599369	0.394322
roxA	0.155	0.126	35.9167	323	15	F012	3.16625	0.25919	1.17979	0.0403632	3.23895	0.276523	2.75531	0.286845	11.3833	0.264845	7.54458	0.224102	4.16255	0.0664741	0.731048	0.148175	0.393425	0.227931	0.04518	1.6338	0.309077	0.00945685	0.736206	0.743134	0.380338	0.708978	0.64486	0.352025
ydfZ	0.154	0.126	40.6667	325	15	G001	3.32956	0.241581	1.13583	0.0393811	3.30453	0.257213	2.71349	0.265611	11.5854	0.246678	7.8375	0.212219	4.29903	0.0704801	0.691406	0.151628	0.359158	0.228079	0.0491412	1.78069	0.287493	0.00953355	0.767766	0.565986	0.428941	0.566154	0.537037	0.459877
yagK	0.157	0.129	41.8	291	15	G002	3.24886	0.257538	1.17517	0.040437	3.31059	0.278216	2.80317	0.290205	11.6148	0.267824	7.71077	0.226254	4.18181	0.0721211	0.717101	0.1594	0.384092	0.241078	0.0614551	1.72869	0.320975	0.00963989	0.768292	0.607985	0.437079	0.621993	0.603448	0.37931
yahG	0.167	0.128	43.0667	237	15	G003	3.15448	0.242693	1.19585	0.0436721	3.25011	0.265597	2.7929	0.281369	11.5114	0.250871	7.52637	0.210945	4.16878	0.0833131	0.734811	0.145668	0.400273	0.235762	0.0476846	1.6489	0.322002	0.0101739	0.794342	0.617268	0.378546	0.628692	0.627119	0.364407
JW0371	0.145	0.128	44.7333	179	15	G004	3.36758	0.229895	1.19398	0.0324989	3.50451	0.24634	3.01981	0.255588	12.3022	0.235713	7.99441	0.20032	4.10361	0.0682945	0.70326	0.152148	0.374811	0.252462	0.0354261	1.7795	0.287568	0.0100544	0.808877	0.602892	0.398332	0.513966	0.522472	0.47191
ybaP	0.147	0.13	46.1833	181	15	G005	3.31138	0.23116	1.15234	0.0290436	3.32624	0.245461	2.76535	0.252622	11.6232	0.235423	7.8403	0.202793	4.23005	0.0619154	0.69561	0.155939	0.366829	0.232808	0.0363163	1.66104	0.29842	0.0101143	0.740784	0.613211	0.417906	0.508287	0.5	0.5
ybcO	0.138	0.126	47.95	168	15	G006	3.25884	0.211473	1.22406	0.0385107	3.43231	0.226378	3.01816	0.232155	12.1107	0.20969	7.78125	0.186001	4.04004	0.0673473	0.725963	0.141895	0.392313	0.211573	0.0401855	1.73472	0.270767	0.0104349	0.733753	0.654888	0.400743	0.577381	0.562874	0.437126
ybdM	0.152	0.126	49.3167	225	15	G007	2.99614	0.251666	1.17182	0.0370781	3.0214	0.283779	2.54975	0.302342	10.7468	0.261079	7.17533	0.220277	4.28575	0.0917509	0.749983	0.141946	0.414321	0.236832	0.057094	1.49432	0.351719	0.0102579	0.789744	0.456255	0.448056	0.702222	0.678571	0.316964
JW0672	0.161	0.127	37.2833	323	15	G008	3.56088	0.259768	1.18666	0.0344562	3.71152	0.274417	3.20633	0.279352	12.9425	0.253681	8.31109	0.226637	4.06931	0.0677453	0.692238	0.15369	0.35298	0.234106	0.0433251	1.82404	0.343904	0.00983861	0.795567	0.733007	0.426857	0.764706	0.698113	0.289308
JW0745	0.156	0.129	38.45	271	15	G009	3.35752	0.235596	1.21517	0.0389942	3.55301	0.255206	3.12793	0.267669	12.4714	0.235834	7.94581	0.203982	4.02578	0.0756332	0.720687	0.141785	0.380582	0.222484	0.0433562	1.7613	0.297089	0.00960558	0.795052	0.756041	0.348748	0.738007	0.715867	0.284133
ybjC	0.139	0.128	39.55	304	15	G010	3.20427	0.236144	1.17182	0.0374093	3.27034	0.254323	2.77291	0.264042	11.4175	0.242651	7.60422	0.205908	4.14996	0.0672273	0.725062	0.144531	0.384811	0.221399	0.0364811	1.66231	0.295452	0.0098293	0.736844	0.78629	0.328902	0.740132	0.703947	0.292763
JW0929	0.143	0.129	40.7333	283	15	G011	3.39165	0.221751	1.18099	0.0318667	3.50782	0.234499	3.00675	0.240714	12.2345	0.227053	7.99162	0.194383	4.08812	0.0605106	0.70422	0.142654	0.364524	0.212849	0.0321208	1.74832	0.283097	0.0103056	0.681868	0.76603	0.405728	0.717314	0.648936	0.340426
JW1138	0.157	0.125	41.8833	332	15	G012	3.38303	0.237878	1.23656	0.0704318	3.6126	0.262751	3.22681	0.292441	12.5837	0.258431	8.00198	0.20817	3.95037	0.0947736	0.723232	0.14873	0.384409	0.224412	0.0435407	1.73801	0.306403	0.0101906	0.739104	0.627522	0.454833	0.73494	0.614458	0.355422
tfaQ	0.159	0.123	50.9333	314	15	H001	3.40965	0.233524	1.18689	0.0464945	3.52153	0.247343	3.01314	0.259358	12.3273	0.23614	8.06206	0.203901	4.12084	0.0622558	0.696551	0.156063	0.366976	0.236613	0.0504928	1.85826	0.278743	0.00927602	0.764656	0.551305	0.378446	0.496815	0.514377	0.469649
yagU	0.157	0.128	52.0333	280	15	H002	3.26788	0.246587	1.18957	0.0368803	3.37247	0.260777	2.88777	0.268793	11.8453	0.247228	7.77095	0.214974	4.1318	0.0680129	0.718784	0.155575	0.384919	0.234657	0.0500867	1.75169	0.30331	0.00962472	0.778069	0.60408	0.427503	0.610714	0.579137	0.413669
yahO	0.162	0.125	53.0833	291	15	H003	3.33386	0.240587	1.1897	0.0409863	3.43803	0.258646	2.94915	0.269149	12.0931	0.239347	7.88361	0.211839	4.14232	0.0776797	0.711275	0.153509	0.376062	0.225726	0.0515629	1.79624	0.293342	0.00965005	0.776048	0.505173	0.457804	0.628866	0.61512	0.378007
yaiA	0.162	0.125	54.2167	255	15	H004	3.53801	0.260761	1.15111	0.0451592	3.56518	0.27852	2.97169	0.293114	12.3569	0.269059	8.28711	0.231215	4.19703	0.0693341	0.671571	0.175005	0.347134	0.255503	0.0573548	1.89759	0.33118	0.0108661	0.783775	0.554631	0.429272	0.462745	0.468504	0.523622
ybbD	0.152	0.129	55.2833	309	15	H005	3.38663	0.230425	1.16725	0.0354504	3.44222	0.242025	2.89779	0.247289	11.9674	0.234378	7.99751	0.201965	4.15144	0.0621015	0.692247	0.156089	0.362948	0.229871	0.0346378	1.76881	0.277065	0.00929008	0.73207	0.66829	0.409362	0.498382	0.454545	0.545455
quuD	0.162	0.127	56.5833	266	15	H006	3.11687	0.245652	1.16887	0.0419094	3.14533	0.274448	2.64815	0.292689	11.0985	0.2604	7.41701	0.215422	4.24865	0.0856048	0.731991	0.145423	0.395921	0.226784	0.0443747	1.5438	0.365955	0.00976345	0.78218	0.643875	0.378813	0.665414	0.616858	0.37931
JW0681	0.165	0.129	43.7167	388	15	H008	3.62068	0.26132	1.17901	0.0449516	3.73355	0.278216	3.18815	0.289985	12.8567	0.266891	8.4395	0.231357	4.06685	0.0673469	0.677831	0.170172	0.346641	0.248533	0.0518384	1.8851	0.31594	0.0107151	0.798617	0.742857	0.401689	0.646907	0.57513	0.417098
ybhP	0.154	0.127	44.85	302	15	H009	3.34094	0.257253	1.23446	0.0382147	3.58022	0.27858	3.1969	0.287976	12.6267	0.261845	7.9291	0.223658	3.9874	0.0824678	0.731356	0.148608	0.391476	0.236362	0.051207	1.73587	0.33389	0.0105088	0.80299	0.745373	0.355987	0.741722	0.671096	0.318937
ybjN	0.172	0.125	46.0833	459	15	H010	3.38092	0.234988	1.21676	0.0321451	3.57998	0.253165	3.15073	0.261019	12.5764	0.236202	7.99012	0.205672	4.026	0.071922	0.719316	0.146318	0.378968	0.224109	0.0631698	1.73075	0.3088	0.0106098	0.80806	0.770498	0.411389	0.714597	0.66302	0.334792
efeB	0.15	0.122	47.1667	323	15	H011	3.25698	0.236726	1.22839	0.0463637	3.45595	0.259285	3.05894	0.275806	12.1843	0.248118	7.77693	0.207444	4.0247	0.0794032	0.732671	0.149579	0.397837	0.233755	0.0457376	1.7143	0.300391	0.00914711	0.78639	0.82592	0.292878	0.656347	0.68323	0.310559
stfP	0.186	0.13	48.3	492	15	H012	3.2801	0.244294	1.23576	0.0409526	3.5053	0.268516	3.12807	0.283287	12.3777	0.259954	7.80192	0.212878	3.99133	0.0763562	0.737733	0.143601	0.397286	0.224051	0.0501558	1.73628	0.328256	0.0097348	0.716376	0.683061	0.426411	0.752033	0.605317	0.388548
JW1170	0.137	0.13	0	216	17	A001	3.03597	0.198644	1.18266	0.0497158	3.10807	0.214963	2.65243	0.226761	10.9463	0.205364	7.27551	0.170997	4.16009	0.0763868	0.747801	0.124429	0.405232	0.206879	0.0999638	1.51985	0.23614	0.0108317	0.739439	0.522271	0.517596	0.763889	0.643519	0.356481
ycjX	0.158	0.132	1.05	229	17	A002	3.01371	0.226024	1.17795	0.044075	3.08344	0.246889	2.63027	0.260585	10.8263	0.235438	7.22713	0.194022	4.15419	0.0762816	0.753234	0.129831	0.408971	0.208868	0.0299946	1.52962	0.270051	0.00995995	0.840068	0.584643	0.529149	0.80786	0.71179	0.28821
rsxG	0.179	0.127	2.15	260	17	A003	3.09609	0.221687	1.19776	0.0411721	3.20773	0.235139	2.77224	0.240782	11.2548	0.227146	7.38844	0.187523	4.08706	0.0852043	0.749943	0.130148	0.405483	0.219873	0.0444226	1.61547	0.266169	0.0112761	0.877678	0.770738	0.471269	0.826923	0.683398	0.312741
yejK	0.17	0.13	3.16667	264	17	A004	3.16445	0.225489	1.18227	0.0479011	3.2651	0.261751	2.8037	0.306477	11.4459	0.252467	7.52235	0.19212	4.12055	0.0695524	0.734751	0.125605	0.389372	0.200579	0.0369054	1.59103	0.254867	0.0107261	0.876297	0.629766	0.457821	0.82197	0.729008	0.270992
ygcP	0.154	0.129	7.38333	251	17	A006	3.16908	0.210852	1.23024	0.0378741	3.38411	0.230621	3.00915	0.242923	12.0035	0.218959	7.58978	0.181469	4.01809	0.0630257	0.748641	0.126679	0.404932	0.206415	0.0267839	1.68996	0.249549	0.00994529	0.828259	0.620186	0.472287	0.768924	0.669323	0.326693
yacH	0.166	0.126	8.48333	222	17	A007	3.04694	0.209121	1.21951	0.0404662	3.20046	0.225463	2.80541	0.236004	11.2918	0.210212	7.32684	0.17785	4.05992	0.0773427	0.759721	0.127329	0.41848	0.222826	0.0343206	1.59308	0.274378	0.010371	0.829891	0.698225	0.411155	0.774775	0.722727	0.277273
JW0199	0.162	0.125	0	230	17	A008	3.10765	0.225473	1.22446	0.0429994	3.2827	0.252891	2.90305	0.272229	11.621	0.243341	7.42043	0.191932	4.05165	0.0814023	0.758058	0.122731	0.412619	0.212948	0.0346399	1.47048	0.286669	0.0104582	0.831492	0.424615	0.516919	0.86087	0.756522	0.23913
yafW	0.166	0.126	1.16667	217	17	A009	3.12435	0.197434	1.2323	0.0380245	3.3257	0.215268	2.95932	0.22518	11.7701	0.204285	7.48278	0.169464	4.0046	0.0707939	0.755803	0.120805	0.41012	0.203685	0.0337635	1.44938	0.232111	0.0106379	0.832456	0.672891	0.373712	0.801843	0.737327	0.262673
rhmR	0.206	0.128	2.13333	329	17	A010	3.3301	0.213808	1.18627	0.0362505	3.44746	0.22963	2.9659	0.236601	12.0441	0.216375	7.84313	0.185055	4.0858	0.0645548	0.716012	0.132746	0.372065	0.210112	0.0368232	NaN	NaN	0.010879	0.833465	NaN	NaN	NaN	NaN	NaN
JW0158	0.171	0.124	3.18333	237	17	A011	3.27618	0.218474	1.24487	0.0365588	3.54209	0.237482	3.1857	0.248721	12.4651	0.231116	7.80916	0.187177	3.94123	0.0690094	0.741037	0.132879	0.398618	0.225835	0.0594392	1.56798	0.27277	0.0108676	0.84483	0.653691	0.436825	0.776371	0.635593	0.360169
ybgL	0.156	0.126	4.2	195	17	A012	3.2086	0.228786	1.21515	0.0371726	3.38467	0.250464	2.97863	0.263153	11.9316	0.237038	7.63342	0.197338	4.04697	0.0770211	0.741418	0.132028	0.397172	0.2152	0.0616705	1.55508	0.290032	0.010652	0.784804	0.59524	0.471241	0.789744	0.680412	0.314433
ycgB	0.13	0.122	10.1167	116	17	B001	3.00558	0.237697	1.14703	0.0391592	2.98992	0.257828	2.47855	0.268791	10.5606	0.256697	7.18905	0.20493	4.29581	0.0867202	0.739865	0.14101	0.402021	0.224797	0.0483177	1.50825	0.290485	0.0110215	0.885606	0.776844	0.428545	0.75	0.62931	0.37069
ycjF	0.173	0.129	11.2833	214	17	B002	3.05596	0.225685	1.18782	0.0344135	3.15147	0.246493	2.70647	0.257551	11.0513	0.234776	7.32351	0.194741	4.11934	0.0766676	0.749808	0.130579	0.407227	0.21288	0.0562337	1.61958	0.299759	0.010589	0.82067	0.659004	0.451369	0.766355	0.668246	0.327014
yniA	0.138	0.127	12.4667	111	17	B003	3.16168	0.290818	1.19265	0.0553939	3.28964	0.34402	2.85634	0.411459	11.6868	0.317432	7.55629	0.246973	4.16346	0.0803904	0.737289	0.147214	0.400124	0.230411	0.0928553	1.69756	0.323825	0.0105668	0.815111	0.345194	0.540572	0.72973	0.648649	0.324324
yejL	0.141	0.127	14.5667	196	17	B004	3.00073	0.230294	1.16504	0.0419184	3.03484	0.251173	2.55731	0.263907	10.6707	0.23654	7.19603	0.198047	4.2193	0.0844823	0.748268	0.13626	0.40849	0.227793	0.0479715	1.55001	0.290953	0.0104813	0.820858	0.618491	0.464277	0.744898	0.635897	0.358974
JW2351	0.142	0.13	15.6333	162	17	B005	3.0715	0.218058	1.19425	0.0388709	3.17276	0.23462	2.73341	0.243029	11.2319	0.220968	7.36095	0.188825	4.14147	0.0722202	0.748215	0.133146	0.406272	0.207648	0.0333266	1.61409	0.283068	0.00994888	0.837479	0.712667	0.355864	0.759259	0.708075	0.291925
JW2749	0.173	0.129	16.7333	285	17	B006	3.10631	0.225159	1.18244	0.0341746	3.17963	0.239055	2.71426	0.242878	11.212	0.228381	7.40559	0.19469	4.15302	0.0668797	0.742241	0.138004	0.399058	0.214499	0.0415369	1.59983	0.262718	0.0102821	0.825173	0.607625	0.521359	0.733333	0.65614	0.340351
yacC	0.137	0.121	17.7833	236	17	B007	3.0686	0.232967	1.22624	0.0446844	3.23173	0.24839	2.84414	0.254502	11.4612	0.242517	7.38261	0.19926	4.0553	0.0729733	0.758773	0.140508	0.421116	0.232196	0.0422279	1.59514	0.283542	0.0105605	0.852	0.743566	0.374361	0.720339	0.699153	0.29661
yafS	0.16	0.126	5.61667	228	17	B008	3.03288	0.206488	1.22097	0.0397767	3.19778	0.222736	2.81415	0.230249	11.3896	0.205018	7.29652	0.17384	4.07911	0.0725049	0.764257	0.121688	0.420227	0.21359	0.0391066	1.49667	0.249143	0.0102912	0.852062	0.583032	0.460612	0.802632	0.675439	0.320175
ykfH	0.164	0.125	6.66667	213	17	B009	2.99127	0.251777	1.23057	0.0470704	3.15627	0.271238	2.78789	0.282714	11.2422	0.253024	7.22114	0.213925	4.07874	0.0879483	0.774655	0.143133	0.437493	0.252882	0.0299953	1.42527	0.317227	0.0103491	0.861317	0.659859	0.383893	0.798122	0.70892	0.28169
JW2423	0.15	0.135	7.85	129	17	B010	3.05595	0.197219	1.23099	0.0387615	3.2519	0.218245	2.89386	0.232348	11.5511	0.204456	7.35334	0.168862	4.02479	0.0820507	0.763849	0.110494	0.416755	0.18064	0.0561239	NaN	NaN	0.00934903	0.836611	NaN	NaN	NaN	NaN	NaN
JW0211	0.224	0.122	8.9	207	17	B011	3.18436	0.238971	1.20987	0.0363938	3.34627	0.260993	2.93031	0.273476	11.7606	0.244928	7.57633	0.204472	4.05994	0.0810087	0.744644	0.135152	0.400167	0.223324	0.0498389	1.4877	0.303035	0.0114328	0.855685	0.713387	0.403995	0.826087	0.743961	0.256039
elyC	0.158	0.129	9.91667	189	17	B012	3.27156	0.209463	1.2744	0.0510052	3.59137	0.226553	3.29678	0.237995	12.5888	0.207782	7.80515	0.180815	3.85172	0.075088	0.751465	0.123768	0.405773	0.206909	0.0581246	1.64782	0.254865	0.00986044	0.844197	0.601424	0.417436	0.846561	0.645503	0.349206
JW1190	0.154	0.126	19.2667	143	17	C001	3.19069	0.227197	1.26882	0.0387763	3.49049	0.243754	3.18619	0.249746	12.4894	0.222882	7.67123	0.194826	3.95764	0.0761128	0.758188	0.136768	0.418021	0.224599	0.0408252	1.76801	0.286341	0.0102653	0.776772	0.500501	0.431788	0.755245	0.711268	0.274648
ydcJ	0.19	0.127	20.35	286	17	C002	3.20796	0.211596	1.18518	0.0320568	3.31443	0.234832	2.85183	0.246864	11.623	0.227818	7.60724	0.184291	4.10562	0.0726374	0.729927	0.127566	0.385432	0.203744	0.0369435	1.54887	0.283602	0.0109304	0.860352	0.781808	0.419149	0.762238	0.693662	0.299296
yeaO	0.129	0.121	21.45	167	17	C003	3.03646	0.227263	1.2334	0.0356133	3.21642	0.244188	2.85602	0.252233	11.5149	0.235317	7.33933	0.195646	4.0641	0.0844603	0.763892	0.139768	0.427324	0.22664	0.0568856	1.57509	0.293924	0.0106234	0.8547	0.671183	0.396374	0.724551	0.656627	0.343373
yfbK	0.14	0.126	23.2833	219	17	C004	3.01635	0.216638	1.23363	0.0407285	3.20921	0.232602	2.85197	0.241803	11.3933	0.221533	7.28927	0.184399	4.02741	0.0774925	0.769967	0.126696	0.427591	0.210869	0.0445655	1.56635	0.279998	0.0102305	0.856358	0.804969	0.430401	0.789954	0.741935	0.258065
JW2401	0.145	0.126	24.5833	183	17	C005	3.0845	0.204676	1.2375	0.0331536	3.2962	0.222687	2.94475	0.232553	11.7345	0.216375	7.42388	0.175922	4.00648	0.0676128	0.761743	0.121816	0.417346	0.199915	0.0404413	1.60974	0.259377	0.0103855	0.855937	0.645553	0.381895	0.775956	0.736264	0.263736
yqcC	0.144	0.131	25.85	195	17	C006	3.11874	0.206681	1.22472	0.0469545	3.30624	0.224462	2.92552	0.237855	11.6682	0.215458	7.48979	0.177474	4.01671	0.0691348	0.751005	0.126149	0.409013	0.205524	0.0320192	1.54451	0.309335	0.0102105	0.791463	0.544116	0.446495	0.723077	0.623711	0.371134
JW0128	0.174	0.135	26.9	290	17	C007	3.26083	0.227284	1.19497	0.044689	3.38528	0.243765	2.92268	0.253949	11.8265	0.230366	7.73512	0.197411	4.08032	0.0716313	0.724781	0.144298	0.385553	0.232537	0.0647389	1.57602	0.30546	0.0107859	0.786103	0.464362	0.526595	0.706897	0.626298	0.356401
yafT	0.147	0.133	11.3333	139	17	C008	3.04297	0.231552	1.20675	0.0426422	3.17678	0.247037	2.76435	0.252145	11.2227	0.229582	7.31719	0.197295	4.0957	0.0882338	0.757857	0.131501	0.416006	0.220272	0.0525682	1.51749	0.304966	0.0103158	0.84585	0.700947	0.434983	0.791367	0.731884	0.268116
JW0237	0.153	0.141	12.4833	177	17	C009	3.12231	0.214802	1.20901	0.0337544	3.2598	0.231708	2.84158	0.236343	11.372	0.218312	7.46152	0.185329	4.02893	0.0755266	0.747569	0.132493	0.405095	0.214639	0.0419885	1.53116	0.26728	0.0101603	0.804816	0.844214	0.330614	0.745763	0.630682	0.363636
yffB	0.145	0.13	13.55	174	17	C010	3.27178	0.232621	1.17729	0.0502606	3.36149	0.254627	2.87325	0.270676	11.7892	0.250859	7.74049	0.203611	4.13099	0.0660818	0.718696	0.14604	0.379225	0.234556	0.046743	1.60107	0.292078	0.0102364	0.788238	0.543763	0.516426	0.735632	0.666667	0.327586
frmR	0.156	0.13	14.6167	185	17	C011	3.11177	0.235904	1.21587	0.0374672	3.27393	0.254473	2.87391	0.26193	11.6053	0.243988	7.44677	0.202204	4.07067	0.0718888	0.754541	0.135233	0.411067	0.22008	0.0398041	1.53223	0.324078	0.0102775	0.874065	0.829505	0.342599	0.805405	0.672131	0.31694
JW0943	0.122	0.129	28.7667	83	17	C012	3.34601	0.210688	1.19729	0.0377038	3.48503	0.229221	3.02901	0.239526	12.3081	0.222519	7.87196	0.183225	4.0895	0.0713917	0.717324	0.127617	0.37228	0.195606	0.0376381	1.67302	0.268956	0.0101441	0.859111	0.78939	0.342427	0.783133	0.686747	0.313253
JW1191	0.163	0.122	30.2333	276	17	D001	3.24913	0.252026	1.2492	0.0423048	3.51397	0.280595	3.17166	0.298272	12.3931	0.27039	7.77031	0.221394	3.94779	0.0731844	0.745352	0.1443	0.406298	0.226809	0.0636687	1.76365	0.334896	0.0107909	0.822934	0.540095	0.422595	0.717391	0.637363	0.336996
insP	0.167	0.129	31.3	277	17	D002	3.3349	0.258094	1.19298	0.0387089	3.46492	0.275459	2.98986	0.286221	12.126	0.270537	7.89664	0.224232	4.08193	0.0687131	0.715169	0.154137	0.378503	0.232097	0.0381092	1.71929	0.321025	0.0105966	0.838819	0.669285	0.456253	0.649819	0.606498	0.386282
yedP	0.142	0.127	32.3667	241	17	D003	3.29115	0.222521	1.20282	0.0380408	3.44118	0.240068	2.98994	0.251771	12.0602	0.231584	7.82567	0.19477	4.06343	0.0703668	0.719342	0.141518	0.383028	0.219326	0.0377909	1.74301	0.273808	0.0109286	0.845254	0.695332	0.423354	0.626556	0.589212	0.39834
yfbV	0.156	0.129	35.9833	542	17	D004	2.89122	0.222731	1.14386	0.0432894	2.86165	0.244921	2.36125	0.262612	10.0485	0.234631	6.93918	0.19052	4.2953	0.0716166	0.757447	0.128051	0.414101	0.21257	0.0402227	1.42837	0.290514	0.0103813	0.810577	0.772817	0.316175	0.821033	0.761553	0.238447
yfeX	0.153	0.127	37.1667	228	17	D005	3.19618	0.213175	1.21654	0.0354918	3.36668	0.229814	2.95427	0.239023	11.9544	0.217423	7.63661	0.186194	4.07801	0.0778565	0.737993	0.135657	0.397555	0.210018	0.0356743	1.71552	0.269219	0.010674	0.851204	0.764341	0.341173	0.692982	0.662281	0.333333
rlmM	0.122	0.133	38.85	95	17	D006	3.2167	0.235929	1.20201	0.0468892	3.34797	0.258285	2.90387	0.273445	11.8291	0.246764	7.69473	0.207257	4.10847	0.0718432	0.725357	0.149582	0.393358	0.225685	0.030017	1.66773	0.298503	0.0102932	0.806337	0.622256	0.407166	0.621053	0.589474	0.410526
yadK	0.126	0.13	40.0167	114	17	D007	2.94921	0.218165	1.2195	0.0449316	3.08654	0.231563	2.70404	0.239099	10.9614	0.22132	7.16108	0.185462	4.07939	0.0717983	0.768547	0.130744	0.432246	0.213776	0.0403544	1.48832	0.276022	0.0107833	0.839182	0.653636	0.33698	0.754386	0.684211	0.315789
yafK	0.152	0.132	15.7667	195	17	D008	3.10397	0.236338	1.2084	0.0424978	3.24521	0.257283	2.82804	0.268783	11.4371	0.24464	7.4354	0.20328	4.07897	0.0726279	0.750422	0.137258	0.409673	0.225467	0.0569652	1.60139	0.293775	0.0101803	0.825804	0.745587	0.366885	0.789744	0.682051	0.292308
JW0238	0.134	0.128	16.8333	149	17	D009	3.17337	0.213518	1.22263	0.0486808	3.35735	0.227743	2.96283	0.236828	11.7796	0.217333	7.59357	0.183732	4.00282	0.0698249	0.743587	0.132077	0.402511	0.214632	0.0261527	1.63186	0.276573	0.010548	0.815587	0.770063	0.444425	0.731544	0.644295	0.348993
tmcA	0.165	0.128	18.0833	191	17	D010	3.19696	0.227874	1.22088	0.0494347	3.37703	0.245116	2.97392	0.254768	11.9621	0.228529	7.62737	0.194551	4.05674	0.0787453	0.742176	0.139313	0.401651	0.231896	0.0406719	1.56655	0.310791	0.0102311	0.875183	0.628445	0.485328	0.73822	0.666667	0.322751
yaiI	0.22	0.13	19.15	358	17	D011	3.35538	0.253599	1.20428	0.0363184	3.51154	0.271042	3.06213	0.277257	12.2735	0.253051	7.90461	0.220486	4.04636	0.0777814	0.721044	0.14331	0.378676	0.221599	0.0712408	1.6022	0.325218	0.0106692	0.774125	0.735773	0.442232	0.765363	0.643258	0.342697
JW1428	0.123	0.13	41.3333	97	17	D012	3.69129	0.250321	1.16506	0.0285817	3.7793	0.271835	3.20493	0.283047	13.003	0.270011	8.54825	0.224762	4.0782	0.0592507	0.667418	0.164245	0.334299	0.237209	0.161128	NaN	NaN	0.00928385	0.800681	NaN	NaN	NaN	NaN	NaN
ychA	0.149	0.125	42.7	238	17	E001	3.31346	0.234034	1.22839	0.0399144	3.52451	0.251901	3.12713	0.261086	12.3068	0.2367	7.86329	0.203945	3.96879	0.0744991	0.730602	0.142899	0.389858	0.223236	0.0634241	1.71261	0.300322	0.0103708	0.80888	0.679122	0.415216	0.701681	0.648305	0.34322
JW1473	0.196	0.124	43.7333	331	17	E002	3.35657	0.24364	1.21388	0.0414468	3.54038	0.261992	3.10715	0.272855	12.3588	0.253289	7.94068	0.211587	4.0097	0.0747177	0.720527	0.148926	0.382172	0.236511	0.046054	1.68922	0.321514	0.010672	0.867278	0.697989	0.443931	0.719033	0.647416	0.349544
yedI	0.142	0.13	44.8667	211	17	E003	3.27742	0.244048	1.22237	0.0434253	3.47651	0.265181	3.06785	0.284106	12.2541	0.257862	7.814	0.210744	4.02413	0.0653334	0.730999	0.152696	0.395108	0.246824	0.0412373	1.76809	0.284153	0.0101138	0.851324	0.734236	0.369883	0.691943	0.654028	0.345972
yfcF	0.129	0.125	45.95	131	17	E004	3.25076	0.225954	1.20317	0.0476468	3.3878	0.244793	2.94935	0.253554	11.9198	0.239721	7.71097	0.196678	4.07275	0.0850875	0.728719	0.14005	0.389015	0.228922	0.051203	1.72946	0.305186	0.0106515	0.858726	0.780332	0.230396	0.778626	0.730769	0.261538
iscX	0.114	0.139	48.2667	135	17	E005	3.16453	0.214541	1.22159	0.0543554	3.31487	0.230846	2.91034	0.241063	11.7756	0.221067	7.60075	0.189383	4.07743	0.0782872	0.734713	0.143188	0.403521	0.214731	0.0257762	1.69735	0.281161	0.0100695	0.800744	0.681393	0.31001	0.607407	0.552239	0.447761
yaaX	0.103	0.163	53.3833	96	17	E006	3.22678	0.237971	1.23394	0.0499979	3.4098	0.257995	3.02113	0.268173	11.9504	0.248071	7.72327	0.206762	3.99476	0.0972379	0.733187	0.152342	0.403772	0.23611	0.0344568	1.63366	0.315199	0.00990903	0.865628	0.693447	0.405565	0.572917	0.53125	0.447917
yadL	0.134	0.122	54.4167	171	17	E007	3.15303	0.226232	1.25155	0.0400997	3.39651	0.252541	3.06948	0.26791	12.0631	0.246227	7.56638	0.19606	3.96426	0.0796828	0.756844	0.134372	0.416993	0.223882	0.024456	1.6632	0.280099	0.0104151	0.851504	0.771368	0.288856	0.760234	0.730994	0.269006
yafO	0.144	0.141	20.5167	172	17	E008	3.10334	0.238136	1.23618	0.0380109	3.3129	0.257644	2.95825	0.267511	11.6911	0.247896	7.45842	0.203192	3.98326	0.0741783	0.760775	0.132718	0.418981	0.221187	0.0416153	1.51979	0.311307	0.0105787	0.898991	0.719709	0.37292	0.80814	0.77193	0.22807
JW1663	0.148	0.132	21.4833	206	17	E009	3.15493	0.23574	1.18409	0.0595282	3.23391	0.259299	2.76829	0.284918	11.3213	0.252946	7.50639	0.204242	4.12892	0.0767885	0.734525	0.142954	0.395183	0.231122	0.0430572	1.5296	0.313627	0.00969339	0.838218	0.749726	0.379572	0.747573	0.718447	0.271845
yphA	0.144	0.123	22.6167	192	17	E010	3.16373	0.24065	1.18631	0.0454124	3.24291	0.273569	2.77831	0.295874	11.31	0.265887	7.51771	0.211742	4.11915	0.0808689	0.733305	0.141831	0.394946	0.221723	0.0355675	1.56732	0.321023	0.0112097	0.867305	0.75402	0.447797	0.723958	0.619792	0.375
ynfA	0.129	0.128	24.7333	171	17	E012	3.1356	0.205972	1.27216	0.0378569	3.4269	0.221167	3.14326	0.22717	12.2978	0.215373	7.55448	0.176575	3.93635	0.0792538	0.764992	0.121858	0.422352	0.202635	0.0437163	1.63375	0.283437	0.00842841	0.816677	0.851536	0.240869	0.818713	0.817647	0.182353
yciU	0.115	0.123	25.9167	80	17	F001	3.05611	0.224828	1.2161	0.0298923	3.20142	0.243872	2.80237	0.252649	11.3309	0.244002	7.35485	0.194821	4.06205	0.0686553	0.756362	0.13456	0.416576	0.208743	0.0491574	1.49556	0.286724	0.00915141	0.654176	0.714785	0.382914	0.725	0.6	0.4
JW1513	0.188	0.121	56.8833	406	17	F002	3.56031	0.238536	1.36631	0.0506365	4.18791	0.272353	4.13376	0.297599	14.68	0.256448	8.43564	0.203529	3.60578	0.0994298	0.749247	0.129555	0.403416	0.219036	0.0558078	2.30949	0.35802	0.00998464	0.726506	0.684137	0.13279	0.901478	0.765586	0.224439
mtfA	0.114	0.13	58.25	152	17	F003	3.24643	0.244062	1.22687	0.0404946	3.45108	0.266006	3.05637	0.279154	12.182	0.252597	7.74997	0.213101	4.02065	0.0687523	0.736912	0.148115	0.399499	0.237053	0.0492426	1.67802	0.330111	0.00949913	0.789024	0.725131	0.326067	0.723684	0.741722	0.258278
JW2323	0.123	0.128	59.4833	179	17	F004	3.09753	0.229305	1.13848	0.0441742	3.05196	0.252254	2.51341	0.265673	10.698	0.244306	7.34951	0.201738	4.28911	0.0753576	0.723747	0.144161	0.386128	0.222	0.0369126	1.53011	0.282132	0.0106231	0.851141	0.805068	0.30785	0.715084	0.703911	0.296089
ratB	0.133	0.132	60.6167	187	17	F005	3.04101	0.271599	1.15954	0.0419371	3.04382	0.30103	2.54957	0.318195	10.7159	0.300707	7.25925	0.238765	4.24738	0.0800519	0.742733	0.156996	0.407308	0.250874	0.0700928	1.45128	0.364656	0.0100178	0.832652	0.821017	0.223374	0.73262	0.751351	0.237838
yaaI	0.137	0.122	26.9667	155	17	F006	3.11446	0.211252	1.2403	0.0352784	3.32759	0.226109	2.97059	0.232193	11.757	0.218098	7.50057	0.181688	3.97995	0.0734246	0.755319	0.132056	0.41588	0.212703	0.0385716	1.61821	0.273075	0.0104933	0.852734	0.785	0.405606	0.748387	0.619355	0.380645
yaeH	0.118	0.137	62.0333	86	17	F007	3.0208	0.238382	1.21462	0.0487279	3.15214	0.260091	2.755	0.275145	11.2465	0.240108	7.29167	0.204302	4.14133	0.0884749	0.758043	0.145173	0.425971	0.248893	0.0333704	NaN	NaN	0.0107442	0.890956	NaN	NaN	NaN	NaN	NaN
ykfJ	0.126	0.131	63.1667	190	17	F008	3.33157	0.257305	1.2083	0.0376997	3.49492	0.281163	3.06232	0.294269	12.369	0.273054	7.8728	0.225234	4.07385	0.0763416	0.724002	0.149175	0.384558	0.237005	0.119706	1.76367	0.327382	0.0108312	0.908571	0.63929	0.339332	0.773684	0.747368	0.247368
sufE	0.126	0.132	74.35	221	17	F009	3.29246	0.255003	1.18525	0.0367806	3.38715	0.281806	2.90776	0.299235	11.8466	0.26992	7.76332	0.224599	4.1123	0.073491	0.72119	0.146363	0.380684	0.233048	0.0417735	1.70452	0.314874	0.0107854	0.84755	0.502035	0.429204	0.791855	0.705882	0.294118
yfjY	0.132	0.131	27.9833	181	17	F010	3.14778	0.232829	1.18118	0.0531331	3.22364	0.249467	2.75407	0.260961	11.2745	0.2411	7.50499	0.203591	4.12643	0.0745983	0.733924	0.144489	0.393859	0.215405	0.0379278	1.5673	0.295592	0.0101106	0.830508	0.753281	0.370103	0.712707	0.635359	0.359116
rlmH	0.135	0.134	29.1	136	17	F011	3.08815	0.21911	1.24085	0.0426693	3.2914	0.244141	2.93739	0.258355	11.6483	0.234942	7.42961	0.19166	4.00167	0.0738668	0.760753	0.132153	0.420248	0.213075	0.049768	NaN	NaN	0.0102795	0.811301	NaN	NaN	NaN	NaN	NaN
JW1685	0.139	0.119	75.5333	232	17	F012	3.41435	0.257894	1.21439	0.0413825	3.59438	0.282729	3.16138	0.295212	12.4198	0.272583	8.01533	0.224699	3.96661	0.0819586	0.718465	0.151938	0.377744	0.240423	0.058663	1.79225	0.356636	0.0108857	0.776189	0.514137	0.501999	0.806034	0.701754	0.280702
yciI	0.129	0.127	76.9333	241	17	G001	3.09757	0.249046	1.21155	0.0409776	3.24534	0.272573	2.83849	0.286749	11.5593	0.25951	7.43301	0.215643	4.11181	0.0739711	0.752403	0.142248	0.413077	0.228544	0.0479542	1.58168	0.34518	0.010382	0.851099	0.797995	0.266845	0.763485	0.763713	0.232068
ydeI	0.121	0.121	30.1667	102	17	G002	3.09082	0.226541	1.23787	0.031582	3.28892	0.24404	2.93013	0.249764	11.728	0.238063	7.4413	0.195824	4.02261	0.0758655	0.759787	0.137036	0.420229	0.217334	0.0306462	NaN	NaN	0.0103416	0.847856	NaN	NaN	NaN	NaN	NaN
yeeX	0.096	0.133	0	52	17	G003	2.98006	0.256799	1.25354	0.0475585	3.19527	0.289604	2.89279	0.304522	11.4902	0.291918	7.24367	0.231367	3.99974	0.084123	0.78026	0.139017	0.442753	0.214929	0.0923309	NaN	NaN	0.0095574	0.754656	NaN	NaN	NaN	NaN	NaN
JW0032	0.143	0.135	78.0833	196	17	G006	3.45081	0.243618	1.24766	0.0425949	3.7359	0.262604	3.37202	0.273639	13.1007	0.253109	8.16272	0.213892	3.91895	0.0780535	0.720095	0.147929	0.380805	0.219702	0.13198	1.9509	0.292398	0.012075	0.748067	0.531326	0.407495	0.760204	0.653061	0.341837
yaeP	0.114	0.149	79.75	123	17	G007	3.12574	0.229183	1.20412	0.0474167	3.24117	0.254029	2.81036	0.269782	11.5233	0.258054	7.48428	0.200488	4.12111	0.070688	0.739128	0.137989	0.404174	0.225435	0.0405639	1.58683	0.301267	0.00977524	0.842312	0.776385	0.311006	0.739837	0.674797	0.317073
frsA	0.111	0.146	2	69	17	G008	2.91494	0.318964	1.24081	0.0618107	3.08047	0.356978	2.74868	0.375838	10.9626	0.336307	7.08446	0.268471	4.05022	0.112327	0.785568	0.137421	0.451816	0.217032	0.0395741	1.52944	0.336134	0.0103202	0.654323	0.401358	0.421603	0.753623	0.768116	0.231884
ydjM	0.119	0.13	3.68333	128	17	G009	2.84309	0.227191	1.19465	0.0434121	2.91589	0.249051	2.50574	0.263872	10.3422	0.241179	6.9127	0.192055	4.16512	0.0815312	0.777767	0.130922	0.441573	0.22838	0.0334304	1.4214	0.280342	0.00941966	0.814072	0.642125	0.344833	0.757812	0.6875	0.3125
JW0639	0.106	0.129	4.86667	47	17	G011	2.86501	0.169222	1.28166	0.0487552	3.10922	0.202175	2.86845	0.234817	11.3047	0.20342	7.02856	0.144639	3.97865	0.0949163	0.79559	0.0959237	0.457596	0.145974	0.0688672	1.47996	0.256719	0.00953541	0.853012	0.872752	0.241552	0.787234	0.680851	0.319149
yeaL	0.121	0.129	31.2167	104	17	G012	3.16146	0.233168	1.25041	0.034487	3.39995	0.251243	3.0664	0.25949	12.1227	0.250638	7.60559	0.201819	3.97182	0.0764213	0.752572	0.141161	0.416012	0.223985	0.0527809	1.58172	0.319339	0.0102958	0.846664	0.708295	0.399135	0.673077	0.601942	0.398058
yciS	0.146	0.129	32.5333	192	17	H001	3.09225	0.214124	1.14285	0.0422567	3.0653	0.230629	2.52715	0.240682	10.6943	0.221721	7.33778	0.185856	4.26358	0.0689237	0.727269	0.13626	0.386961	0.222541	0.0365985	1.40421	0.280943	0.0117184	0.921706	0.649567	0.485908	0.755208	0.664921	0.335079
ydgA	0.125	0.126	33.65	138	17	H002	3.07938	0.235658	1.21708	0.044327	3.23269	0.262945	2.83732	0.281403	11.4325	0.246279	7.39955	0.205176	4.07691	0.0829615	0.753747	0.132872	0.414322	0.212102	0.0377659	1.53293	0.328651	0.0100697	0.840413	0.725454	0.453611	0.73913	0.605839	0.386861
yeiB	0.164	0.123	34.7667	224	17	H003	3.34608	0.24936	1.25732	0.0418507	3.63009	0.271611	3.28868	0.283818	12.8559	0.260821	7.97272	0.217788	3.94337	0.0789884	0.733236	0.152469	0.398282	0.239808	0.0459685	1.8162	0.318363	0.0103926	0.858277	0.615438	0.413457	0.660714	0.566964	0.424107
yfcZ	0.116	0.126	35.9667	107	17	H004	3.12951	0.256098	1.2136	0.0332621	3.27807	0.285156	2.87172	0.301548	11.6008	0.280926	7.5233	0.226344	4.07258	0.0796804	0.743987	0.15356	0.411216	0.235993	0.0381887	1.54319	0.359754	0.0107317	0.862234	0.735095	0.37578	0.64486	0.570093	0.411215
ygbK	0.151	0.124	37.0667	240	17	H005	3.25853	0.241954	1.23147	0.0522225	3.45746	0.265606	3.06754	0.281907	12.1796	0.259925	7.76747	0.212448	4.01597	0.0919611	0.734432	0.14787	0.398998	0.233385	0.0727001	1.69911	0.31277	0.0101694	0.813192	0.599625	0.496101	0.7125	0.57563	0.411765
zapD	0.119	0.128	81.1333	170	17	H006	3.06108	0.229042	1.27618	0.0356602	3.33853	0.248419	3.06081	0.256453	11.8157	0.243905	7.42363	0.196608	3.89023	0.0976762	0.773975	0.133602	0.43783	0.221501	0.042613	NaN	NaN	0.0103571	0.751784	NaN	NaN	NaN	NaN	NaN
yaeQ	0.145	0.127	38.3833	226	17	H007	3.25732	0.221593	1.26238	0.0384683	3.55965	0.242348	3.24879	0.255196	12.6396	0.229422	7.82612	0.193397	3.92468	0.0820011	0.743071	0.136991	0.405527	0.21122	0.112882	1.71136	0.314402	0.0103928	0.814809	0.748653	0.397942	0.69469	0.522321	0.459821
ykfI	0.144	0.129	39.6167	128	17	H008	3.1801	0.234194	1.22229	0.0325439	3.35532	0.258638	2.96229	0.273942	11.8165	0.250635	7.60034	0.206727	4.02119	0.0759017	0.743345	0.136812	0.403068	0.213426	0.0352196	1.60046	0.329986	0.0105703	0.816605	0.820597	0.349612	0.726562	0.626984	0.365079
yeeS	0.124	0.129	40.75	102	17	H009	3.45416	0.303711	1.18212	0.0319164	3.55371	0.340704	3.04955	0.361202	12.393	0.326824	8.12	0.271653	4.11823	0.0852557	0.698423	0.177455	0.369709	0.264092	0.079449	1.69737	0.380117	0.0106831	0.795681	0.595277	0.425972	0.598039	0.598039	0.392157
csdE	0.174	0.136	41.7667	256	17	H010	3.25999	0.249587	1.23935	0.0368343	3.49872	0.273708	3.13462	0.287203	12.2537	0.27112	7.76127	0.216175	3.94465	0.081386	0.743462	0.140724	0.401632	0.228912	0.0751398	1.66423	0.312254	0.0100882	0.847432	0.722143	0.420348	0.769531	0.671875	0.316406
ybeT	0.159	0.13	42.7333	227	17	H011	3.2359	0.226503	1.23737	0.039182	3.46294	0.246843	3.09485	0.257876	12.1512	0.234629	7.72262	0.197415	3.96296	0.0854164	0.74252	0.135972	0.400389	0.208893	0.0319178	1.66804	0.281303	0.0105646	0.737467	0.62161	0.433462	0.770925	0.687225	0.312775
yedK	0.111	0.127	6.5	79	17	H012	2.80873	0.215734	1.15188	0.0468975	2.79635	0.225008	2.32486	0.228836	9.89047	0.209905	6.82219	0.180475	4.28184	0.0755466	0.766765	0.129737	0.429214	0.221926	0.0420063	1.33114	0.273228	0.0111888	0.837173	0.108215	0.578507	0.746835	0.797468	0.202532
yedJ	0.243	0.123	0	423	19	A001	3.30826	0.202033	1.23032	0.0368076	3.54976	0.221408	3.17067	0.233815	12.4602	0.212765	7.84611	0.173742	3.95857	0.0709682	0.733561	0.118214	0.386031	0.1912	0.0397593	1.59332	0.246415	0.0103612	0.740114	0.565072	0.466063	0.817967	0.64539	0.347518
grcA	0.169	0.123	1.11667	290	19	A002	3.31805	0.21419	1.17615	0.033978	3.41795	0.233674	2.92238	0.244006	11.8957	0.21879	7.81124	0.185473	4.10416	0.0681604	0.71478	0.131766	0.370674	0.21393	0.0469736	1.51063	0.263085	0.0100825	0.744256	0.668133	0.503393	0.806897	0.657439	0.3391
ybdK	0.222	0.121	2.16667	452	19	A003	3.46703	0.239099	1.16828	0.0357351	3.55618	0.259915	3.02087	0.272234	12.2845	0.2505	8.09932	0.209975	4.09797	0.0670037	0.694523	0.139995	0.353708	0.215092	0.0615458	1.58544	0.287154	0.0105393	0.790853	0.585049	0.493564	0.789823	0.682927	0.305987
anmK	0.163	0.126	3.2	345	19	A004	3.14989	0.224119	1.14213	0.0468271	3.13062	0.242651	2.59387	0.252868	10.9425	0.223013	7.41704	0.192379	4.2555	0.0681997	0.726886	0.133978	0.380356	0.22279	0.0567571	1.37846	0.287795	0.0100751	0.755719	0.526991	0.51139	0.863768	0.809942	0.190058
yacL	0.186	0.124	4.4	363	19	A005	3.07341	0.232473	1.20041	0.0358802	3.19698	0.25502	2.77675	0.267733	11.3202	0.256799	7.35005	0.199611	4.10166	0.069884	0.755176	0.129533	0.409784	0.212834	0.0394243	1.44425	0.294187	0.0102912	0.800214	0.664279	0.44653	0.842975	0.801105	0.19337
allA	0.159	0.13	5.5	215	19	A006	3.13763	0.214113	1.23694	0.0376726	3.35731	0.241287	3.00569	0.25673	11.8984	0.235371	7.51361	0.188082	3.99018	0.0797844	0.757124	0.120096	0.410048	0.19256	0.0561625	NaN	NaN	0.00944224	0.666439	NaN	NaN	NaN	NaN	NaN
yliI	0.144	0.127	6.51667	210	19	A007	2.97127	0.201395	1.23251	0.0438181	3.15792	0.220047	2.81119	0.22943	11.3299	0.205226	7.17645	0.17004	4.06365	0.0814962	0.778955	0.11364	0.431311	0.201176	0.150167	1.51725	0.257733	0.00977975	0.64598	0.627752	0.461876	0.87619	0.755981	0.239234
sxy	0.171	0.129	0	254	19	A008	3.30923	0.245543	1.20301	0.0325705	3.48154	0.261783	3.03575	0.268736	12.1405	0.251823	7.85499	0.211975	4.02325	0.0649008	0.723592	0.142773	0.382883	0.220746	0.0377709	1.72717	0.295352	0.00975571	0.777202	0.642627	0.457894	0.700787	0.669291	0.318898
rsmH	0.162	0.129	1.06667	261	19	A009	3.01193	0.228238	1.17284	0.0350533	3.05175	0.243399	2.57956	0.249008	10.872	0.235525	7.21415	0.196536	4.23785	0.069359	0.750427	0.137585	0.408758	0.218553	0.0471875	1.46808	0.266775	0.00915315	0.772217	0.694535	0.409851	0.758621	0.754789	0.241379
JW1798	0.174	0.127	2.06667	256	19	A010	3.374	0.237063	1.17934	0.0354082	3.47357	0.255756	2.9734	0.263348	12.1241	0.24531	7.94805	0.208461	4.1038	0.068253	0.705813	0.148079	0.368004	0.224001	0.0543067	1.66225	0.312422	0.0093568	0.803642	0.715173	0.405305	0.675781	0.656126	0.335968
sufA	0.17	0.12	3.06667	260	19	A011	3.4217	0.219704	1.21914	0.0358339	3.6352	0.235662	3.20626	0.243514	12.7604	0.225317	8.09076	0.192388	4.0045	0.0650182	0.71123	0.14185	0.372945	0.213258	0.0387504	1.87415	0.257164	0.0102724	0.752448	0.497137	0.505983	0.646154	0.611538	0.376923
yfcA	0.171	0.122	4.1	264	19	A012	3.13018	0.222135	1.19355	0.0333722	3.23672	0.238486	2.78595	0.246107	11.4807	0.22359	7.48584	0.191944	4.15334	0.0728856	0.738714	0.13724	0.399543	0.214567	0.0354369	1.54285	0.290068	0.00938472	0.728944	0.569491	0.500369	0.693182	0.633588	0.366412
yegU	0.167	0.131	7.71667	311	19	B001	3.24766	0.215336	1.16497	0.0376581	3.30411	0.22675	2.78947	0.231767	11.4725	0.215062	7.67017	0.185558	4.13594	0.0636915	0.718501	0.137439	0.375644	0.22105	0.0424691	1.58353	0.261638	0.0099314	0.713637	0.552507	0.498943	0.797428	0.7411	0.2589
satP	0.166	0.128	8.73333	294	19	B002	3.19817	0.220289	1.18586	0.0436175	3.30141	0.2366	2.8328	0.247883	11.5378	0.226093	7.59118	0.190248	4.10315	0.0674116	0.731922	0.134015	0.388362	0.219441	0.0335707	1.64505	0.253692	0.00965177	0.771149	0.807094	0.352932	0.772109	0.619048	0.377551
dtpD	0.173	0.131	9.73333	380	19	B003	3.17302	0.246804	1.19425	0.0380392	3.29231	0.270211	2.84601	0.283769	11.5901	0.247768	7.54622	0.214015	4.12017	0.0762619	0.74021	0.140352	0.39697	0.222948	0.0681514	1.55542	0.308619	0.00964316	0.788112	0.605606	0.459177	0.778947	0.730871	0.258575
ydiU	0.159	0.129	10.7	246	19	B004	3.07049	0.207604	1.1711	0.0331942	3.118	0.225798	2.64021	0.233668	10.9718	0.207187	7.30704	0.178507	4.18949	0.0693147	0.743984	0.123778	0.397402	0.202006	0.0400672	1.45261	0.271067	0.00937915	0.762691	0.728918	0.378708	0.796748	0.75	0.245902
yadE	0.156	0.13	11.8167	300	19	B005	3.17523	0.221147	1.19503	0.0356071	3.29723	0.235538	2.84841	0.2425	11.6203	0.222688	7.55262	0.189443	4.1078	0.0654843	0.738609	0.133685	0.394268	0.214648	0.0448196	1.57413	0.279682	0.00931084	0.772605	0.641443	0.504616	0.786667	0.694631	0.298658
JW0539.5	0.157	0.122	12.8167	339	19	B006	3.22876	0.213587	1.17853	0.0357054	3.3155	0.232205	2.83645	0.239925	11.6322	0.223206	7.62867	0.183839	4.12757	0.0716084	0.726582	0.12928	0.381556	0.213073	0.0382744	1.5361	0.282032	0.0102162	0.812438	0.582507	0.448946	0.817109	0.747024	0.25
ybjL	0.14	0.129	13.8667	197	19	B007	3.19015	0.224704	1.23528	0.0337364	3.41433	0.242223	3.04658	0.246939	12.1507	0.231391	7.62932	0.193112	4.01366	0.0701435	0.749497	0.134481	0.406427	0.220602	0.0363184	NaN	NaN	0.00946223	0.740922	NaN	NaN	NaN	NaN	NaN
yccF	0.167	0.131	5.16667	247	19	B008	3.3127	0.231029	1.19545	0.0350944	3.44382	0.245308	2.97717	0.251831	12.0523	0.228957	7.8414	0.201678	4.0799	0.072612	0.718153	0.143052	0.378792	0.217093	0.0541465	1.72873	0.292046	0.009242	0.774535	0.689643	0.41984	0.696356	0.681633	0.310204
ybeY	0.165	0.13	6.21667	194	19	B009	3.27273	0.24175	1.1927	0.035507	3.39359	0.260806	2.92642	0.270164	11.9256	0.243852	7.7683	0.210394	4.11299	0.0692886	0.721711	0.15016	0.384947	0.232239	0.0461982	1.65839	0.31429	0.00985557	0.761544	0.523342	0.496075	0.639175	0.609375	0.385417
nrdF	0.178	0.131	7.23333	221	19	B010	3.36136	0.226827	1.1681	0.0353859	3.41944	0.243626	2.88577	0.25161	11.9462	0.236525	7.93267	0.200929	4.1679	0.0660893	0.698012	0.154357	0.365815	0.230938	0.0342342	1.70072	0.291746	0.00951556	0.779639	0.591689	0.467237	0.565611	0.568182	0.431818
ydjA	0.162	0.13	8.31667	232	19	B011	3.23451	0.207686	1.20139	0.0356275	3.38254	0.223106	2.94087	0.230866	11.9499	0.215878	7.69855	0.180569	4.08713	0.0705774	0.729015	0.131348	0.386669	0.200478	0.0380943	1.6964	0.257508	0.00913242	0.689114	0.227615	0.600393	0.715517	0.666667	0.329004
ygeA	0.152	0.128	9.3	243	19	B012	3.33766	0.218976	1.17472	0.0328709	3.4181	0.233238	2.90281	0.238489	11.8878	0.227416	7.88459	0.193032	4.11334	0.0628536	0.705218	0.147931	0.369353	0.224793	0.0300567	1.73811	0.288281	0.00936518	0.754663	0.47301	0.499496	0.63786	0.6	0.391667
rcnR	0.284	0.121	15.1167	604	19	C001	3.40343	0.255345	1.13653	0.0394528	3.39712	0.278918	2.81031	0.293706	11.7163	0.268505	7.94489	0.224394	4.20698	0.0705238	0.691505	0.150641	0.352892	0.22638	0.0464204	1.57096	0.311667	0.00980886	0.810376	0.657468	0.462893	0.733444	0.66335	0.3267
yadS	0.177	0.129	16.1167	335	19	C002	3.32125	0.243491	1.19686	0.0380277	3.46485	0.264275	3.00262	0.277118	12.0577	0.248727	7.84994	0.211687	4.04974	0.0685529	0.720802	0.143965	0.379678	0.2254	0.0506017	1.63993	0.297707	0.0095204	0.777227	0.643137	0.461843	0.746269	0.653731	0.334328
ybjE	0.159	0.132	17.1167	280	19	C003	3.21808	0.234201	1.18932	0.036946	3.31928	0.256764	2.85247	0.268382	11.6019	0.245576	7.62253	0.204225	4.10136	0.0733079	0.731249	0.142058	0.389139	0.225563	0.0470558	1.64983	0.293699	0.00954607	0.762671	0.654857	0.443116	0.771429	0.667857	0.325
msrC	0.139	0.128	18.1667	236	19	C004	2.95068	0.234897	1.16267	0.0510353	2.9524	0.256518	2.47549	0.270908	10.471	0.233124	7.05733	0.200273	4.28172	0.0790596	0.757069	0.13585	0.414775	0.226882	0.0564065	1.41768	0.299604	0.00972704	0.767607	0.809213	0.345275	0.822034	0.783898	0.211864
rayT	0.144	0.13	19.1333	203	19	C005	3.1468	0.233341	1.22158	0.0388263	3.31786	0.251398	2.91989	0.260369	11.7661	0.242746	7.54809	0.201203	4.06057	0.0770135	0.745471	0.143009	0.409332	0.235057	0.0381112	1.61248	0.299478	0.00922771	0.78467	0.745074	0.407533	0.714286	0.653465	0.346535
ybdZ	0.142	0.13	20.15	217	19	C006	3.10821	0.215235	1.18369	0.0377934	3.18884	0.231709	2.72987	0.238805	11.2881	0.221247	7.40571	0.185574	4.16405	0.0745381	0.742362	0.132649	0.398559	0.217277	0.043269	1.53548	0.290768	0.00956905	0.730935	0.733055	0.48098	0.792627	0.728972	0.271028
amiD	0.134	0.126	21.15	217	19	C007	3.09851	0.247264	1.22234	0.0348505	3.27574	0.269368	2.89394	0.278839	11.6008	0.259721	7.41973	0.210913	4.03979	0.0770676	0.760764	0.134713	0.415715	0.219111	0.0416747	NaN	NaN	0.0104809	0.8096	NaN	NaN	NaN	NaN	NaN
yccT	0.162	0.131	10.5833	280	19	C008	3.2617	0.248113	1.1521	0.0476943	3.27642	0.263726	2.73185	0.27309	11.4473	0.250659	7.7049	0.216148	4.22777	0.0748939	0.70986	0.154072	0.3733	0.2315	0.0514862	1.60327	0.316328	0.00955796	0.745012	0.650263	0.44983	0.671429	0.623656	0.37276
JW0754	0.129	0.128	11.7333	127	19	C009	3.16873	0.208799	1.19227	0.0384709	3.27074	0.22364	2.81007	0.234897	11.5961	0.224215	7.59647	0.18208	4.14568	0.0631573	0.725042	0.141518	0.3935	0.220361	0.0489366	1.54286	0.276125	0.00903442	0.758769	0.5892	0.462001	0.543307	0.527559	0.464567
JW2747	0.17	0.127	12.7167	196	19	C010	3.32956	0.221719	1.17036	0.0382546	3.39659	0.237009	2.87357	0.247341	11.9169	0.233741	7.87758	0.195396	4.16811	0.0626136	0.702244	0.147528	0.368295	0.220789	0.0545817	1.67947	0.263633	0.00940801	0.738351	0.576733	0.485774	0.581633	0.520408	0.464286
msrB	0.163	0.127	13.7167	198	19	C011	3.30998	0.231202	1.20427	0.035615	3.46529	0.245348	3.01504	0.24957	12.1173	0.233011	7.85159	0.201631	4.04409	0.0650665	0.721229	0.147121	0.382894	0.227295	0.0897993	1.75211	0.282442	0.00938063	0.775773	0.537527	0.468222	0.666667	0.626263	0.363636
btuF	0.157	0.126	14.8	203	19	C012	3.34788	0.221367	1.18202	0.0322198	3.44472	0.234802	2.94228	0.237601	12.1068	0.227527	7.92352	0.195968	4.13195	0.0618857	0.704625	0.149713	0.370275	0.218526	0.0338838	1.74765	0.27296	0.00889276	0.769573	0.63222	0.439834	0.605911	0.589109	0.405941
yohJ	0.176	0.126	22.4333	337	19	D001	3.30211	0.237859	1.20263	0.0395969	3.4585	0.255392	3.00952	0.265305	12.0343	0.241868	7.81527	0.205607	4.0297	0.0693261	0.725304	0.140248	0.382685	0.216604	0.0396344	1.73226	0.290045	0.00943413	0.769109	0.629667	0.47673	0.750742	0.649852	0.344214
yafQ	0.175	0.128	23.45	402	19	D002	3.13341	0.225017	1.17144	0.0380185	3.18297	0.247906	2.69638	0.26203	11.1206	0.236537	7.4311	0.195595	4.15916	0.0725005	0.735942	0.133264	0.391765	0.214703	0.0491364	1.59301	0.296722	0.00936846	0.783781	0.575781	0.461493	0.791045	0.6775	0.32
clpS	0.162	0.128	24.45	287	19	D003	3.30527	0.237406	1.17991	0.039977	3.40826	0.265653	2.92142	0.284375	11.8731	0.251368	7.78585	0.206203	4.11311	0.0786807	0.718508	0.141327	0.376722	0.234887	0.037156	1.69671	0.327072	0.00966276	0.810301	0.686402	0.391489	0.818815	0.692308	0.300699
yeiH	0.15	0.131	25.6	234	19	D004	3.00664	0.209439	1.18926	0.036396	3.08392	0.226352	2.64174	0.236292	10.8835	0.20905	7.19873	0.178458	4.15201	0.0688335	0.758069	0.123304	0.412199	0.202458	0.0380494	1.54939	0.271161	0.0100636	0.736593	0.647061	0.46684	0.816239	0.699571	0.300429
yafP	0.145	0.125	26.7333	218	19	D005	3.1851	0.242729	1.22741	0.0425034	3.38389	0.261642	3.00216	0.27301	11.9779	0.246275	7.61405	0.20973	4.025	0.0773397	0.747288	0.137129	0.405078	0.216774	0.0561509	1.61626	0.306602	0.00975083	0.77841	0.729462	0.430254	0.770642	0.697248	0.293578
JW0677	0.156	0.129	27.6833	267	19	D006	3.07344	0.199828	1.1519	0.0408365	3.07887	0.221893	2.56739	0.237114	10.868	0.219058	7.31406	0.174593	4.25937	0.068025	0.732832	0.123761	0.389246	0.195802	0.0540362	1.59852	0.25503	0.00968594	0.717374	0.368405	0.502977	0.7603	0.685393	0.303371
ybjX	0.149	0.128	28.6833	242	19	D007	3.15885	0.211108	1.22345	0.0320579	3.35324	0.22718	2.96557	0.233368	11.8782	0.220089	7.5827	0.18343	4.02862	0.0767925	0.744811	0.13227	0.404322	0.207123	0.0350975	1.72415	0.272042	0.0099484	0.748218	0.733188	0.454125	0.710744	0.560166	0.431535
efeO	0.192	0.129	16.0667	190	19	D008	3.44452	0.283238	1.20015	0.0495995	3.59234	0.306062	3.10929	0.319249	12.4875	0.284233	8.12209	0.248957	4.07129	0.0793203	0.704324	0.170893	0.373933	0.261461	0.0606473	1.77832	0.365701	0.00980575	0.804645	0.492379	0.481637	0.636842	0.608466	0.380952
rutC	0.156	0.123	17.05	148	19	D009	3.23896	0.259687	1.15275	0.0462177	3.24014	0.289329	2.69981	0.309997	11.2165	0.279076	7.65452	0.230318	4.20687	0.0748644	0.710952	0.159996	0.378617	0.245487	0.0811705	1.52926	0.341714	0.00942969	0.799846	0.536824	0.515132	0.648649	0.605442	0.380952
JW0064	0.162	0.127	18.0833	189	19	D010	3.25131	0.26687	1.16142	0.0488249	3.27982	0.295521	2.75723	0.314024	11.4358	0.276502	7.68952	0.234432	4.21266	0.08584	0.713597	0.162055	0.381127	0.251784	0.0405384	1.6413	0.347931	0.00970368	0.776186	0.666996	0.415985	0.656085	0.571429	0.407407
iscA	0.28	0.134	19.0833	390	19	D011	3.34953	0.215056	1.24752	0.0385183	3.62479	0.235388	3.26415	0.246997	12.7272	0.227806	7.97367	0.187277	3.93032	0.0774608	0.727667	0.132747	0.389059	0.210103	0.0312539	1.81059	0.27758	0.00827845	0.725138	0.167562	0.607118	0.674359	0.59126	0.40617
yagP	0.151	0.123	20.0333	227	19	D012	3.33251	0.259598	1.21707	0.0353581	3.49742	0.275695	3.06055	0.281863	12.3474	0.255902	7.90802	0.226274	4.06739	0.0629858	0.721355	0.16418	0.389667	0.256821	0.0649335	1.65903	0.320512	0.00981831	0.675869	0.577064	0.474105	0.603524	0.54185	0.449339
yohK	0.171	0.13	29.8333	358	19	E001	3.34441	0.207298	1.20097	0.0409371	3.49427	0.228521	3.04458	0.240157	12.2324	0.212973	7.88226	0.182148	4.04959	0.073771	0.717894	0.13152	0.374206	0.206156	0.0372568	1.65957	0.271187	0.00936076	0.738583	0.678528	0.46594	0.76257	0.644258	0.35014
paoD	0.171	0.125	30.8167	297	19	E002	3.23272	0.234238	1.19218	0.0464242	3.33794	0.259301	2.88635	0.273777	11.719	0.245891	7.64649	0.203885	4.10199	0.0835122	0.729262	0.133366	0.386606	0.21263	0.0384849	1.57164	0.311017	0.00951357	0.796546	0.680837	0.400118	0.781145	0.722034	0.274576
JW0991	0.158	0.129	31.7667	369	19	E003	3.22893	0.234471	1.19401	0.0427741	3.34549	0.256291	2.89021	0.268702	11.6775	0.249853	7.6555	0.203239	4.07213	0.0732973	0.730353	0.141328	0.38938	0.227907	0.0419204	1.62632	0.304074	0.00931313	0.781419	0.710974	0.375876	0.756098	0.671196	0.328804
frc	0.137	0.135	32.75	192	19	E004	2.90381	0.209693	1.18173	0.03934	2.95121	0.224911	2.5112	0.232184	10.5028	0.215705	6.99026	0.177536	4.20943	0.0677695	0.768913	0.12202	0.424897	0.212028	0.0379326	1.45292	0.277171	0.00869505	0.741099	0.869556	0.320563	0.822917	0.780105	0.219895
JW0248	0.137	0.129	33.7667	249	19	E005	3.02785	0.221872	1.20808	0.0400843	3.15287	0.243439	2.748	0.255237	11.1003	0.242318	7.26376	0.19135	4.06232	0.0768932	0.762056	0.125007	0.416544	0.204073	0.0450546	1.52473	0.303141	0.00924789	0.799196	0.739339	0.385412	0.823293	0.75	0.245968
JW0678	0.13	0.128	34.75	216	19	E006	2.95624	0.228536	1.2221	0.0415075	3.10446	0.248701	2.72802	0.260852	10.9985	0.24144	7.15158	0.193493	4.06384	0.0827384	0.773799	0.126731	0.43278	0.206906	0.0926245	1.53991	0.290919	0.00954724	0.753362	0.820521	0.305641	0.819444	0.744186	0.246512
ycaP	0.144	0.128	35.7833	259	19	E007	3.18452	0.233169	1.15865	0.0337488	3.20594	0.247979	2.68595	0.253017	11.2576	0.239231	7.54433	0.203485	4.2162	0.0682644	0.723004	0.147298	0.382897	0.22452	0.0381317	1.59285	0.289776	0.0100645	0.733906	0.754913	0.378093	0.706564	0.655039	0.341085
yebC	0.163	0.125	21.2167	228	19	E008	3.37565	0.25274	1.15828	0.036645	3.4227	0.269472	2.87144	0.278318	11.8624	0.266685	7.94834	0.222357	4.15208	0.0624318	0.697632	0.154957	0.362677	0.228127	0.0551972	1.72111	0.308083	0.010018	0.76256	0.680546	0.411578	0.649123	0.557018	0.429825
JW1146	0.153	0.122	22.2333	233	19	E009	3.37577	0.23928	1.16261	0.0330308	3.4237	0.253052	2.87627	0.258232	11.9622	0.248889	7.95465	0.210161	4.1807	0.0689912	0.696465	0.158016	0.363986	0.235184	0.0438414	1.65644	0.278231	0.0100308	0.796041	0.754897	0.347775	0.575107	0.553648	0.446352
JW0896	0.158	0.13	23.2333	208	19	E010	3.24498	0.239308	1.17341	0.0490725	3.31107	0.263656	2.80869	0.285861	11.6325	0.253069	7.70238	0.209476	4.19052	0.0785261	0.715545	0.1514	0.382073	0.237825	0.0293925	1.62694	0.319718	0.00888992	0.767499	0.596754	0.436546	0.620192	0.589372	0.410628
ygbL	0.173	0.126	24.2833	219	19	E011	3.40079	0.24185	1.16592	0.0377583	3.45626	0.262416	2.91545	0.272268	11.9493	0.259898	8.00982	0.215039	4.11836	0.059944	0.69309	0.156895	0.361518	0.227586	0.0370039	1.68461	0.314931	0.00990124	0.794546	0.539628	0.479568	0.570776	0.538813	0.447489
ybhK	0.153	0.128	25.3167	154	19	E012	3.56504	0.218947	1.20615	0.0374042	3.7524	0.232939	3.27176	0.242036	13.0201	0.227067	8.39241	0.192726	3.99829	0.0604154	0.683946	0.152784	0.354993	0.228056	0.0363684	1.8821	0.27006	0.00871215	0.678482	0.690451	0.43721	0.551948	0.454545	0.532468
nupX	0.181	0.132	36.95	392	19	F001	3.34912	0.243871	1.22014	0.0403729	3.54999	0.267142	3.13456	0.282512	12.4185	0.264809	7.92159	0.212895	3.99393	0.0771702	0.724872	0.144145	0.38447	0.229491	0.0522357	1.77125	0.311202	0.0095079	0.77817	0.600248	0.423786	0.755102	0.633333	0.351282
JW0295	0.174	0.129	37.8667	373	19	F002	3.35662	0.257874	1.21405	0.0380143	3.54542	0.283042	3.11692	0.297874	12.4257	0.271224	7.93593	0.225999	4.02708	0.0740147	0.723301	0.152602	0.383959	0.239273	0.04248	1.70312	0.333594	0.00918555	0.803081	0.658326	0.456218	0.745308	0.682796	0.30914
ddpX	0.156	0.131	38.85	318	19	F003	3.11518	0.214146	1.1993	0.038387	3.23553	0.233319	2.80154	0.244898	11.3517	0.219844	7.4347	0.183988	4.08453	0.0728621	0.746596	0.128897	0.402244	0.211287	0.0325956	1.63345	0.288203	0.00903298	0.775174	0.72637	0.316689	0.811321	0.689873	0.310127
yqaE	0.154	0.132	39.8667	289	19	F004	3.14633	0.225048	1.21844	0.0358647	3.31094	0.24438	2.90834	0.254397	11.6816	0.234602	7.51072	0.193958	4.04412	0.0743517	0.749397	0.130274	0.405249	0.207478	0.0517591	1.64589	0.287056	0.00961089	0.768988	0.546789	0.447005	0.792388	0.711806	0.28125
rdgC	0.158	0.134	40.85	324	19	F005	3.19129	0.268252	1.17432	0.0441554	3.25496	0.292666	2.76746	0.307153	11.4237	0.281011	7.55628	0.23407	4.17126	0.0745031	0.732383	0.150223	0.391157	0.237389	0.0434017	1.61308	0.354244	0.00928388	0.750999	0.589616	0.42913	0.799383	0.692547	0.298137
ybgF	0.135	0.13	41.8	273	19	F006	3.00335	0.224084	1.1497	0.0351604	2.98763	0.243921	2.47852	0.254028	10.4548	0.229911	7.15741	0.193482	4.25454	0.07158	0.744948	0.135557	0.401989	0.222134	0.039901	1.43487	0.289457	0.0102916	0.742173	0.782295	0.342914	0.769231	0.728938	0.271062
ycaR	0.142	0.129	42.85	247	19	F007	3.24625	0.254743	1.17484	0.0343601	3.31707	0.273246	2.81835	0.281265	11.6031	0.254895	7.70331	0.222844	4.15481	0.0701616	0.719285	0.155076	0.383521	0.233126	0.0624921	1.65677	0.309559	0.00882892	0.685958	0.811012	0.32623	0.643725	0.635628	0.356275
yedA	0.172	0.128	26.5833	255	19	F008	3.30332	0.236985	1.21979	0.0363882	3.48846	0.248666	3.06522	0.249911	12.2647	0.241571	7.85909	0.206911	4.01658	0.0679232	0.725572	0.148459	0.388668	0.225311	0.0579744	1.73074	0.296414	0.00966394	0.768398	0.640402	0.403328	0.643137	0.612648	0.375494
ynbB	0.161	0.125	27.5333	218	19	F009	3.22939	0.223447	1.21176	0.0380626	3.38626	0.243029	2.9635	0.25303	11.9301	0.243897	7.69978	0.19634	4.04774	0.06941	0.731282	0.141099	0.393325	0.217073	0.0792627	1.61513	0.294972	0.00992614	0.808735	0.667432	0.433451	0.637615	0.612903	0.37788
rutE	0.179	0.127	28.5167	244	19	F010	3.44928	0.230257	1.21636	0.036788	3.64477	0.242767	3.1954	0.249008	12.7234	0.229125	8.1505	0.201365	4.00944	0.0652214	0.705139	0.153014	0.371283	0.229881	0.0366881	1.82032	0.277612	0.00968188	0.77284	0.622008	0.451481	0.602459	0.584362	0.411523
JW0632	0.148	0.129	29.45	214	19	F011	3.36446	0.230772	1.22322	0.0440307	3.55516	0.243959	3.12554	0.251036	12.5529	0.227856	7.99804	0.201821	4.04323	0.0725915	0.71444	0.154555	0.382808	0.231938	0.0355075	1.70188	0.319187	0.00894499	0.77565	0.622926	0.411353	0.556075	0.526066	0.469194
JW1073	0.148	0.129	30.3833	271	19	F012	3.30593	0.233103	1.16232	0.033118	3.34338	0.251272	2.80797	0.258831	11.663	0.245584	7.8081	0.206515	4.17494	0.0623447	0.704596	0.152658	0.370347	0.22837	0.0429276	1.66694	0.286244	0.00887137	0.694443	0.719224	0.369576	0.590406	0.559259	0.437037
psuT	0.186	0.131	44.1167	366	19	G001	3.42777	0.244898	1.23915	0.0381361	3.69767	0.266383	3.31773	0.280547	12.9616	0.255256	8.10338	0.213171	3.94207	0.075333	0.721986	0.14469	0.381107	0.22334	0.0412186	1.82739	0.311015	0.00915147	0.785136	0.528367	0.452578	0.743169	0.651099	0.340659
ybbY	0.153	0.127	45.0667	276	19	G002	3.28222	0.241483	1.235	0.049109	3.50996	0.26712	3.13461	0.287748	12.404	0.257949	7.80468	0.211963	3.99707	0.0713169	0.737936	0.140371	0.395195	0.210921	0.0388118	1.74428	0.309481	0.0094537	0.76839	0.664842	0.425653	0.775362	0.664234	0.313869
rsxA	0.183	0.132	46.05	357	19	G003	3.28434	0.24377	1.23295	0.0401916	3.50351	0.269002	3.12117	0.286334	12.3503	0.264673	7.79614	0.21316	3.98908	0.0772335	0.738342	0.140434	0.395313	0.222433	0.0392365	1.72727	0.316865	0.00979815	0.773736	0.552277	0.42162	0.820728	0.719888	0.277311
ygdD	0.123	0.132	47.2667	140	19	G004	2.90341	0.228344	1.17293	0.0314647	2.91906	0.251458	2.46013	0.264292	10.2884	0.253369	6.96278	0.196983	4.19909	0.0642101	0.768259	0.126157	0.422471	0.204069	0.0412707	1.47245	0.296525	0.00735162	0.640604	0.821016	0.142299	0.8	0.877698	0.122302
ybaQ	0.167	0.13	48.25	329	19	G005	3.33769	0.242894	1.21818	0.0427895	3.52691	0.264218	3.10734	0.278146	12.291	0.253354	7.88978	0.213738	3.98904	0.071406	0.726434	0.140868	0.38356	0.216298	0.0368812	1.76041	0.309682	0.00951695	0.778849	0.687051	0.356393	0.793313	0.666667	0.314985
pgl	0.141	0.13	49.1667	219	19	G006	3.08323	0.219136	1.19941	0.0440585	3.19952	0.234487	2.76909	0.242579	11.386	0.217705	7.38077	0.186679	4.14278	0.0691389	0.749966	0.133413	0.407693	0.220648	0.0346241	1.62864	0.261749	0.00816372	0.751416	0.786787	0.357791	0.753425	0.69863	0.30137
ldtD	0.155	0.127	50.15	324	19	G007	3.31035	0.268708	1.24063	0.0366636	3.55143	0.291011	3.18242	0.300827	12.4972	0.282187	7.87874	0.234195	3.95909	0.0771213	0.735632	0.150351	0.397878	0.235668	0.0569092	1.68422	0.329177	0.00957401	0.711094	0.619232	0.410803	0.703704	0.624224	0.360248
yeeN	0.16	0.131	31.6667	212	19	G008	3.29391	0.21837	1.21564	0.0564006	3.48112	0.23752	3.06156	0.258866	12.1817	0.234203	7.84164	0.192122	4.01189	0.0733572	0.724756	0.142477	0.386129	0.217325	0.0309508	1.77605	0.273575	0.00956276	0.682783	0.564884	0.438509	0.683962	0.589623	0.400943
ydeJ	0.148	0.131	32.6667	207	19	G009	3.30742	0.231263	1.23253	0.0538262	3.52789	0.251657	3.13642	0.26713	12.4253	0.248509	7.89782	0.203449	3.99152	0.0710011	0.72534	0.147566	0.390912	0.219491	0.0493079	1.80949	0.282606	0.00908006	0.677552	0.600163	0.43266	0.57971	0.536232	0.439614
ycdX	0.218	0.129	33.5833	350	19	G010	3.30958	0.259357	1.12641	0.0443399	3.25547	0.288301	2.65886	0.306907	11.3381	0.283686	7.77769	0.230041	4.30928	0.0759646	0.69267	0.162668	0.362112	0.247518	0.0460683	1.55447	0.332862	0.00942134	0.748058	0.703764	0.420819	0.562857	0.525714	0.462857
ybhB	0.163	0.127	34.5667	242	19	G011	3.46896	0.251671	1.19829	0.0426531	3.62717	0.266427	3.15129	0.271005	12.6149	0.25891	8.16765	0.221046	4.02314	0.0674004	0.699787	0.152291	0.364859	0.228267	0.0380687	1.83882	0.298805	0.00966812	0.802233	0.640886	0.460236	0.623967	0.609959	0.381743
ycjS	0.158	0.13	35.55	261	19	G012	3.3559	0.242282	1.19753	0.042392	3.48878	0.260458	3.0176	0.269418	12.2785	0.250825	7.94174	0.213261	4.09932	0.0676508	0.710979	0.153933	0.376961	0.235009	0.0440862	1.77974	0.279903	0.00911057	0.774286	0.641649	0.434134	0.632184	0.590038	0.394636
bamB	0.146	0.12	51.5667	197	19	H001	3.54002	0.244662	1.2576	0.0655911	3.86533	0.272622	3.52993	0.299269	13.4986	0.260145	8.31193	0.212703	3.88289	0.0977987	0.715677	0.145877	0.375372	0.239295	0.0776421	NaN	NaN	0.00790704	0.68882	NaN	NaN	NaN	NaN	NaN
allC	0.158	0.126	52.6333	336	19	H002	3.30626	0.224956	1.25953	0.0418091	3.59755	0.245223	3.2721	0.258876	12.6695	0.242075	7.88796	0.198207	3.89465	0.0763191	0.740016	0.136051	0.398229	0.205479	0.0333711	1.78295	0.292038	0.00974907	0.680216	0.601205	0.45057	0.755952	0.620896	0.373134
dtpA	0.157	0.128	53.5667	290	19	H003	3.16044	0.231967	1.2137	0.044061	3.31011	0.263265	2.90345	0.284467	11.6893	0.255713	7.51737	0.203299	4.06542	0.080023	0.7473	0.130591	0.402329	0.208808	0.037499	1.64044	0.308833	0.00921371	0.732145	0.613248	0.398861	0.817241	0.733564	0.259516
JW0098	0.164	0.121	54.6833	316	19	H004	3.32603	0.25521	1.21467	0.0430176	3.50564	0.283004	3.08119	0.30006	12.3066	0.272389	7.85759	0.221427	4.03347	0.0728812	0.727806	0.14711	0.386915	0.235329	0.0354246	1.73295	0.333876	0.0100112	0.761645	0.63881	0.401488	0.759494	0.700637	0.292994
mnmH	0.197	0.125	55.65	493	19	H005	3.50688	0.270773	1.207	0.0375686	3.69422	0.295027	3.23442	0.308707	12.8357	0.285278	8.21445	0.236934	4.00187	0.0714644	0.704687	0.154373	0.365692	0.237136	0.0520796	1.78864	0.339263	0.00968926	0.79884	0.624076	0.432567	0.762677	0.652439	0.337398
ybhH	0.186	0.127	56.6667	502	19	H006	3.42765	0.262235	1.22177	0.0386672	3.63186	0.287473	3.20614	0.302403	12.6933	0.277889	8.07382	0.229701	3.9942	0.072602	0.716404	0.153638	0.378216	0.235035	0.0571295	1.79909	0.342821	0.00978601	0.776281	0.638485	0.454195	0.721116	0.60241	0.38755
ycbK	0.169	0.128	58.1	289	19	H007	3.16588	0.21027	1.3221	0.0466647	3.57463	0.237802	3.38562	0.25889	12.6897	0.22792	7.62993	0.180065	3.78975	0.0890054	0.77966	0.113961	0.434187	0.19434	0.0539083	1.87145	0.290668	0.009248	0.739714	0.612323	0.369109	0.861592	0.605536	0.387543
yfaE	0.184	0.129	36.65	339	19	H008	3.37339	0.23623	1.19664	0.0392767	3.502	0.253868	3.02823	0.260877	12.3235	0.244718	7.9618	0.207676	4.09937	0.073723	0.710019	0.155392	0.375095	0.241786	0.0361502	1.66098	0.287578	0.00999106	0.758205	0.616723	0.436479	0.625369	0.59587	0.39823
ydjI	0.126	0.13	37.6667	188	19	H009	3.00669	0.228303	1.0788	0.0614511	2.82803	0.260319	2.21629	0.294266	9.90471	0.26318	7.13786	0.201962	4.51794	0.0765657	0.710357	0.148503	0.376765	0.226935	0.03306	1.39925	0.278258	0.00841018	0.598102	0.762899	0.38709	0.595745	0.59893	0.395722
yciV	0.282	0.123	38.9	516	19	H010	3.39396	0.257824	1.18404	0.0438849	3.49425	0.279602	2.99309	0.292072	12.1134	0.267076	7.98415	0.226626	4.0853	0.0728535	0.705909	0.160174	0.37081	0.244885	0.0472637	1.63025	0.321306	0.010027	0.797372	0.630902	0.425262	0.656977	0.589147	0.399225
uspE	0.149	0.13	39.85	257	19	H011	3.05214	0.24167	1.15718	0.0397195	3.03818	0.256661	2.51937	0.264424	10.7388	0.253036	7.31006	0.210104	4.28609	0.0652019	0.730977	0.154685	0.400521	0.235359	0.0744744	1.46382	0.311879	0.00771666	0.675972	0.768427	0.314996	0.575875	0.570866	0.417323
hcaR	0.148	0.123	0	237	21	A001	3.11836	0.202927	1.19686	0.0426204	3.25176	0.222238	2.82214	0.236747	11.4241	0.208035	7.44197	0.172942	4.08497	0.0762296	0.746781	0.119693	0.39935	0.203374	0.0350354	1.53627	0.238956	0.0104813	0.858107	0.543691	0.501107	0.848101	0.700422	0.299578
cobB	0.129	0.122	1.31667	168	21	A002	3.25655	0.228872	1.15034	0.032887	3.29004	0.244277	2.75318	0.251577	11.4233	0.234498	7.68974	0.198147	4.17915	0.0716551	0.712276	0.140976	0.37113	0.22021	0.0372197	1.5195	0.261076	0.0104753	0.820746	0.547631	0.553335	0.761905	0.702381	0.297619
mraZ	0.145	0.126	2.3	215	21	A003	2.96755	0.245809	1.12286	0.0330842	2.89968	0.2693	2.35502	0.282969	10.1439	0.251552	7.06398	0.208354	4.34048	0.0665672	0.742446	0.131439	0.397095	0.212011	0.0356792	1.30226	0.306348	0.0106829	0.830412	0.770032	0.362569	0.813953	0.79717	0.198113
nrdR	0.155	0.129	3.3	238	21	A004	3.1096	0.208692	1.19502	0.0374607	3.22384	0.229563	2.78787	0.239636	11.3385	0.223386	7.41851	0.179952	4.0924	0.0755234	0.746189	0.125995	0.401048	0.208765	0.0972421	1.45779	0.261097	0.0099064	0.806389	0.502597	0.492031	0.785714	0.729958	0.270042
eamB	0.15	0.126	4.41667	212	21	A005	3.21838	0.204224	1.16436	0.029904	3.27542	0.220044	2.76479	0.228103	11.2752	0.209642	7.60569	0.175751	4.10156	0.0596571	0.721955	0.127525	0.377	0.20608	0.0518635	1.60022	0.302576	0.0109624	0.833547	0.303865	0.546411	0.811321	0.744076	0.255924
entH	0.143	0.129	5.68333	211	21	A006	3.27409	0.222029	1.16747	0.0421895	3.33503	0.244225	2.82768	0.258135	11.5467	0.22079	7.70392	0.191112	4.13328	0.0867525	0.716845	0.13128	0.372917	0.212303	0.039153	1.52999	0.276992	0.0107144	0.8294	0.566264	0.527422	0.824645	0.7109	0.2891
wbbL	0.137	0.122	6.81667	108	21	A007	3.14429	0.243724	1.21079	0.052729	3.29435	0.265327	2.88349	0.279671	11.5749	0.250979	7.49924	0.208246	4.04921	0.0746345	0.7495	0.141059	0.406482	0.233109	0.0315504	1.58714	0.299679	0.0109959	0.829653	0.389019	0.542525	0.777778	0.731481	0.268519
JW2114	0.158	0.133	0	377	21	A008	3.16174	0.236083	1.20987	0.0365317	3.3177	0.255899	2.90148	0.265826	11.7426	0.234694	7.53901	0.203563	4.08885	0.0765177	0.746262	0.134404	0.402039	0.2169	0.0607977	1.53112	0.302832	0.0102626	0.832631	0.644933	0.493156	0.835544	0.728	0.261333
yfaL	0.148	0.126	1.11667	167	21	A009	3.20814	0.193154	1.2033	0.0328449	3.36131	0.205934	2.92583	0.21123	11.752	0.199948	7.63342	0.165035	4.03605	0.0652709	0.734236	0.121128	0.389778	0.20807	0.0360394	1.60506	0.226356	0.0102112	0.843901	0.708117	0.45514	0.784431	0.686747	0.313253
yfcC	0.173	0.13	2.13333	288	21	A010	3.30791	0.211093	1.18901	0.0387638	3.43555	0.227587	2.96189	0.239841	11.9553	0.216309	7.81357	0.183109	4.06422	0.0656566	0.718815	0.133441	0.375271	0.209539	0.0391176	1.67173	0.255445	0.010323	0.853044	0.699263	0.48019	0.784722	0.682927	0.313589
yfeO	0.227	0.123	3.08333	428	21	A011	3.37088	0.237209	1.17078	0.0338155	3.45648	0.252799	2.93858	0.260381	11.962	0.243129	7.91689	0.206735	4.09543	0.0652683	0.70722	0.141724	0.364944	0.218917	0.0586239	1.65093	0.272404	0.0113199	0.837959	0.632939	0.527039	0.771028	0.705607	0.28972
yfhR	0.162	0.126	4.03333	296	21	A012	3.29829	0.225355	1.1794	0.0327629	3.40126	0.239677	2.91004	0.245655	11.9075	0.22847	7.78845	0.194965	4.11923	0.0670051	0.717596	0.137406	0.374715	0.213541	0.0464812	1.6562	0.264493	0.011227	0.811468	0.67619	0.490786	0.787162	0.691525	0.305085
truD	0.149	0.12	8.25	265	21	B001	3.07605	0.211442	1.19571	0.0398074	3.17654	0.229395	2.73682	0.240365	11.0843	0.222665	7.34625	0.181147	4.07897	0.0703013	0.750075	0.126559	0.405868	0.211423	0.0367711	1.48891	0.26859	0.0105888	0.83731	0.814035	0.347129	0.784906	0.689394	0.310606
JW1307	0.13	0.128	9.26667	176	21	B002	3.05789	0.221282	1.12818	0.0343653	3.00617	0.248854	2.46601	0.265083	10.4785	0.240933	7.23067	0.192604	4.28696	0.0728562	0.732605	0.127286	0.385676	0.206295	0.0292053	1.40311	0.302946	0.0107748	0.853705	0.774356	0.366687	0.840909	0.8	0.194286
JW0160	0.129	0.123	10.2833	182	21	B003	3.2701	0.221681	1.19718	0.0408377	3.39603	0.233703	2.93448	0.237449	11.8302	0.217994	7.7406	0.191581	4.0568	0.0663242	0.725764	0.139956	0.383642	0.218287	0.0396953	1.632	0.277623	0.0104994	0.85479	0.409663	0.538459	0.741758	0.65	0.35
ybjQ	0.135	0.127	11.2667	222	21	B004	3.38211	0.230637	1.13792	0.0368852	3.37173	0.240152	2.78723	0.243426	11.6739	0.233811	7.90954	0.199468	4.2047	0.0618946	0.691666	0.145462	0.353168	0.219521	0.041615	1.59859	0.28122	0.00986757	0.836214	0.668885	0.425331	0.743243	0.638009	0.352941
raiA	0.143	0.126	12.4167	198	21	B005	3.2242	0.223335	1.17058	0.0432186	3.27962	0.246004	2.78075	0.256085	11.4538	0.229995	7.61859	0.194188	4.15708	0.0764688	0.721242	0.133401	0.38064	0.222848	0.0370926	1.6095	0.273915	0.0105555	0.86658	0.763419	0.372775	0.792929	0.670051	0.324873
mngB	0.141	0.125	13.6333	184	21	B006	3.12498	0.218539	1.16457	0.0311562	3.15965	0.235706	2.66332	0.244786	10.955	0.221828	7.40404	0.188381	4.14434	0.0680133	0.735365	0.127088	0.389125	0.204051	0.0712683	1.48771	0.274246	0.0101749	0.849058	0.798573	0.47875	0.831522	0.728261	0.266304
JW2048	0.142	0.129	14.7333	187	21	B007	3.06103	0.225329	1.16934	0.0495123	3.09648	0.244638	2.61759	0.260106	10.6987	0.235535	7.2918	0.194428	4.1191	0.0824834	0.743493	0.130298	0.39945	0.212162	0.0709644	1.49963	0.288801	0.010558	0.850358	0.82016	0.294646	0.834225	0.727273	0.26738
osmF	0.155	0.132	5.33333	154	21	B008	3.06709	0.224845	1.15889	0.0362686	3.08931	0.243164	2.58919	0.253195	10.7481	0.228449	7.29835	0.192686	4.18692	0.0740787	0.740741	0.135557	0.397099	0.225152	0.0323023	1.496	0.274004	0.00976491	0.857368	0.796462	0.397755	0.805195	0.772727	0.227273
nudI	0.154	0.128	6.53333	154	21	B009	3.05752	0.231402	1.18535	0.0390199	3.13864	0.264213	2.6918	0.283144	10.9583	0.243028	7.29031	0.201784	4.1249	0.089143	0.751758	0.124628	0.405769	0.207273	0.0355249	1.5469	0.314858	0.010433	0.851	0.850135	0.327701	0.831169	0.766234	0.233766
yfcG	0.164	0.132	7.56667	272	21	B010	3.21942	0.21271	1.15653	0.0334368	3.25331	0.225501	2.72701	0.230235	11.3934	0.210637	7.61101	0.184275	4.2046	0.062715	0.718182	0.136122	0.375567	0.213962	0.0344014	1.60259	0.258064	0.0103237	0.825776	0.653516	0.538049	0.753676	0.708487	0.291513
JW2392	0.155	0.125	8.6	282	21	B011	3.20096	0.236375	1.19509	0.0345781	3.32493	0.248424	2.8722	0.250322	11.6673	0.234287	7.61056	0.201993	4.08893	0.0723609	0.734808	0.136199	0.391595	0.21244	0.0376942	1.69492	0.275209	0.0105114	0.846217	0.681392	0.433435	0.765957	0.732143	0.267857
yphF	0.139	0.124	9.63333	183	21	B012	3.2212	0.21875	1.20481	0.0362435	3.37145	0.234408	2.93511	0.239804	11.834	0.223015	7.67292	0.189259	4.05633	0.0673016	0.732286	0.139034	0.392994	0.234667	0.0375208	1.67302	0.295735	0.00981086	0.855911	0.613867	0.495687	0.710383	0.631285	0.368715
yaeR	0.164	0.123	16.1333	290	21	C001	3.19165	0.236618	1.18882	0.0328007	3.29358	0.255992	2.83131	0.264548	11.5835	0.233925	7.5682	0.203172	4.13355	0.0765489	0.735599	0.139076	0.392386	0.223473	0.0424869	1.5518	0.300972	0.0108273	0.859124	0.765613	0.384973	0.789655	0.731034	0.262069
ycjG	0.135	0.129	17.2333	168	21	C002	3.09373	0.19892	1.1292	0.0291024	3.05933	0.221375	2.51332	0.233779	10.7034	0.206582	7.31543	0.172938	4.29757	0.0762669	0.726924	0.116921	0.37858	0.188145	0.0325934	1.4845	0.282269	0.0103367	0.853508	0.774153	0.433714	0.857143	0.76506	0.23494
fadM	0.145	0.129	18.55	161	21	C003	3.18818	0.210961	1.23752	0.0324984	3.417	0.235768	3.0672	0.244848	12.0886	0.220065	7.61492	0.184368	3.97546	0.0772485	0.75042	0.123594	0.404526	0.201104	0.0367924	NaN	NaN	0.0108746	0.794843	NaN	NaN	NaN	NaN	NaN
rutA	0.129	0.125	19.65	172	21	C004	3.31634	0.234339	1.18805	0.0355512	3.42875	0.250016	2.9574	0.253483	11.9546	0.226057	7.8065	0.202406	4.08163	0.0837921	0.720131	0.135705	0.375488	0.209003	0.0423159	1.60226	0.294005	0.011064	0.827993	0.761351	0.432996	0.784884	0.709302	0.27907
ygaZ	0.136	0.131	21.3167	227	21	C005	3.19255	0.217647	1.1879	0.0338047	3.30308	0.237826	2.84524	0.24864	11.6467	0.226771	7.58527	0.189643	4.12623	0.0743223	0.733144	0.131784	0.388743	0.206523	0.035004	1.58078	0.275417	0.00998758	0.844971	0.749127	0.453926	0.779736	0.674009	0.321586
ycaO	0.149	0.132	22.3667	185	21	C006	3.03039	0.214985	1.24106	0.0402581	3.2225	0.231556	2.88807	0.238146	11.5055	0.216836	7.27904	0.181476	4.01911	0.0911332	0.774204	0.118552	0.42667	0.19749	0.0673411	1.53367	0.278735	0.010317	0.821657	0.807241	0.327509	0.87027	0.782609	0.211957
yegE	0.138	0.13	23.5667	117	21	C007	3.05553	0.210011	1.22195	0.0394578	3.21274	0.230381	2.83016	0.241042	11.4321	0.213697	7.3324	0.181392	4.07782	0.0842171	0.761075	0.1244	0.41754	0.212891	0.0491052	1.57773	0.285243	0.00987443	0.790944	0.715443	0.416444	0.803419	0.735043	0.264957
JW2126	0.155	0.13	11.0333	178	21	C008	3.11395	0.198988	1.23552	0.0385069	3.312	0.217436	2.94893	0.22696	11.7164	0.219471	7.4453	0.170404	3.99286	0.0685013	0.759333	0.112341	0.410935	0.183876	0.0661209	1.69578	0.278535	0.0104927	0.728744	0.682641	0.260935	0.859551	0.80791	0.19209
JW2247	0.144	0.13	12.1833	134	21	C009	3.03462	0.195886	1.17169	0.0370329	3.08974	0.210644	2.61721	0.218757	10.8262	0.198812	7.24677	0.166044	4.16432	0.0643685	0.748037	0.117234	0.401494	0.210732	0.16976	1.59291	0.249051	0.00948681	0.815244	0.795207	0.295901	0.828358	0.746269	0.253731
yfcH	0.149	0.127	13.2333	204	21	C010	3.10565	0.205433	1.18858	0.0474806	3.20151	0.215576	2.75144	0.218787	11.2242	0.202629	7.40849	0.174764	4.10311	0.0713212	0.744214	0.127875	0.399115	0.213835	0.0378832	NaN	NaN	0.0102099	0.832397	NaN	NaN	NaN	NaN	NaN
murR	0.166	0.144	14.1667	257	21	C011	3.19323	0.229243	1.1516	0.038886	3.20945	0.245663	2.68257	0.255057	11.197	0.235876	7.55376	0.199301	4.20392	0.0661183	0.720193	0.140164	0.378374	0.215462	0.0451125	1.58881	0.274299	0.0104625	0.844745	0.725471	0.472778	0.731518	0.667969	0.320312
JW2533	0.145	0.123	15.1667	248	21	C012	3.06276	0.239263	1.16241	0.0387464	3.08864	0.261969	2.59556	0.275802	10.8136	0.247623	7.30127	0.20522	4.20239	0.076779	0.740947	0.136077	0.398258	0.214774	0.0374288	1.60236	0.271844	0.00979267	0.846049	0.748193	0.325736	0.782258	0.708502	0.291498
mak	0.168	0.124	24.9667	260	21	D001	3.12632	0.230327	1.1793	0.0370482	3.19233	0.257166	2.72355	0.272129	11.1653	0.245156	7.419	0.198848	4.14047	0.0761222	0.739805	0.133163	0.396496	0.222608	0.0441632	1.52151	0.308673	0.0106404	0.837613	0.728401	0.406862	0.823077	0.734615	0.265385
rhmD	0.162	0.122	26.8333	176	21	D002	3.33364	0.239004	1.22188	0.0331559	3.52973	0.263158	3.12219	0.273421	12.4679	0.252518	7.89096	0.210551	4.02327	0.0698414	0.726158	0.143	0.386065	0.225834	0.0591852	1.7192	0.282741	0.0104482	0.869366	0.754768	0.450768	0.710227	0.625	0.369318
ybgC	0.132	0.123	27.7833	174	21	D003	3.47518	0.231555	1.21618	0.0406181	3.69948	0.249875	3.27041	0.258845	13.0039	0.250874	8.19746	0.202331	3.99869	0.0772652	0.705775	0.147884	0.368905	0.235445	0.040961	1.85599	0.281366	0.0104918	0.846636	0.505772	0.496149	0.66092	0.505747	0.477011
efeU	0.145	0.126	28.8667	232	21	D004	3.15667	0.227921	1.12478	0.0478822	3.0935	0.249765	2.52462	0.267279	10.8263	0.244814	7.45539	0.199683	4.32322	0.0761634	0.712346	0.14171	0.373524	0.216515	0.0348422	1.51822	0.284326	0.00988838	0.840621	0.72863	0.365459	0.711207	0.679654	0.320346
ykfG	0.139	0.123	30.0333	206	21	D005	3.22141	0.224339	1.21305	0.0394313	3.38317	0.245048	2.96995	0.257002	11.8704	0.245349	7.64574	0.194818	4.02151	0.0810677	0.738968	0.129649	0.393419	0.205201	0.14585	1.62212	0.290607	0.0107252	0.844833	0.695988	0.415909	0.825243	0.745098	0.254902
ymdB	0.139	0.127	31.15	187	21	D006	3.20523	0.222908	1.20809	0.037979	3.35395	0.242221	2.93472	0.250189	11.7917	0.222897	7.59677	0.19096	4.05278	0.0706248	0.741471	0.130234	0.394967	0.216837	0.0404378	1.59434	0.301592	0.00996119	0.835613	0.821233	0.468141	0.855615	0.731183	0.268817
JW2059	0.136	0.13	32.3167	127	21	D007	3.47872	0.290653	1.2839	0.0810557	3.87578	0.343481	3.64125	0.393845	13.5295	0.331639	8.18396	0.250454	3.81899	0.111542	0.737553	0.143193	0.392235	0.225717	0.133932	2.09801	0.456878	0.0110784	0.859476	0.763945	0.28834	0.866142	0.801587	0.198413
yeiI	0.184	0.129	16.5167	193	21	D008	3.14691	0.206283	1.17226	0.0438588	3.21318	0.230364	2.72877	0.247502	11.2547	0.221246	7.46934	0.178828	4.16691	0.079789	0.73291	0.125116	0.388116	0.205158	0.0411608	1.62588	0.265921	0.0109727	0.841098	0.801501	0.377561	0.797927	0.704663	0.290155
arnC	0.171	0.129	17.4833	204	21	D009	3.22362	0.290476	1.16986	0.0361963	3.27394	0.312786	2.77019	0.32337	11.4157	0.288207	7.59549	0.249153	4.1723	0.0843314	0.728273	0.140307	0.384752	0.224441	0.0505943	1.53721	0.391594	0.0108527	0.869313	0.559639	0.479332	0.862745	0.806931	0.188119
yfcJ	0.149	0.13	18.4667	292	21	D010	3.14006	0.222188	1.15178	0.0334178	3.15105	0.239858	2.63148	0.249409	11.0032	0.228508	7.45237	0.194231	4.21395	0.0762337	0.726219	0.140045	0.384467	0.215688	0.0383922	1.59958	0.277646	0.00953211	0.794072	0.636238	0.447447	0.746575	0.636986	0.35274
ypeA	0.154	0.122	19.4333	243	21	D011	3.13526	0.222296	1.16781	0.034144	3.18606	0.242249	2.69175	0.252553	11.175	0.232026	7.45915	0.192961	4.18164	0.0722877	0.731822	0.13672	0.390614	0.218909	0.0360937	1.62866	0.294284	0.0107379	0.853347	0.787543	0.336637	0.753086	0.6639	0.33195
mltF	0.16	0.128	20.6167	236	21	D012	3.32161	0.22994	1.16354	0.0384381	3.37414	0.241933	2.84814	0.245839	11.7453	0.230796	7.82056	0.198492	4.14448	0.0652857	0.707477	0.144323	0.368035	0.222133	0.042575	1.6736	0.280727	0.0107998	0.860383	0.618432	0.481716	0.720339	0.646809	0.353191
ybhM	0.145	0.129	33.6167	250	21	E001	3.23385	0.223679	1.2109	0.0332852	3.40027	0.248379	2.98424	0.26057	11.8992	0.238819	7.66187	0.193442	4.01753	0.0732439	0.738785	0.129893	0.392077	0.211704	0.0450684	1.65364	0.294026	0.0104887	0.832604	0.820865	0.370695	0.836	0.690763	0.309237
rlmN	0.128	0.128	34.75	198	21	E002	3.23378	0.233774	1.14182	0.0389802	3.21961	0.257898	2.66975	0.271554	11.1923	0.245633	7.60633	0.204361	4.23181	0.0785183	0.712175	0.142108	0.37149	0.224536	0.0315677	1.62153	0.288001	0.00949613	0.822391	0.787359	0.397648	0.767677	0.70202	0.292929
lsrF	0.144	0.128	35.9	202	21	E003	3.34117	0.238935	1.20036	0.0345989	3.4969	0.259281	3.04173	0.268648	12.2149	0.245827	7.88608	0.208001	4.04961	0.0759928	0.720547	0.144005	0.378607	0.225845	0.0383256	1.70979	0.299219	0.0101174	0.847742	0.708602	0.406507	0.792079	0.693069	0.29703
yciH	0.14	0.13	37.0333	216	21	E004	3.29127	0.222315	1.17455	0.0316937	3.37681	0.238564	2.87684	0.244926	11.8649	0.22578	7.77566	0.19395	4.15062	0.0683287	0.715272	0.142115	0.37452	0.222053	0.0383245	1.69937	0.27942	0.0102081	0.778264	0.725795	0.39627	0.74537	0.685185	0.314815
insO	0.14	0.125	38.0333	231	21	E005	3.15217	0.222746	1.19604	0.0378939	3.26177	0.240743	2.81901	0.250517	11.498	0.23086	7.49702	0.191346	4.11407	0.0777509	0.741067	0.135316	0.398635	0.226719	0.0389525	1.6273	0.303532	0.0104181	0.835034	0.742919	0.399816	0.779221	0.676856	0.323144
yciA	0.143	0.126	39.1	182	21	E006	3.00456	0.223299	1.19092	0.0402802	3.09104	0.249249	2.65951	0.264967	10.8045	0.237431	7.18074	0.190136	4.09976	0.0706487	0.762494	0.120972	0.414613	0.208726	0.0395265	NaN	NaN	0.0107834	0.827122	NaN	NaN	NaN	NaN	NaN
mdtC	0.146	0.128	40.1333	168	21	E007	3.10377	0.225351	1.19737	0.0385997	3.20411	0.245544	2.76693	0.258946	11.0715	0.230115	7.38732	0.193824	4.03813	0.0748154	0.749161	0.127799	0.403261	0.205384	0.0424381	1.59363	0.298468	0.0104721	0.84162	0.838175	0.324599	0.85119	0.779762	0.220238
yeiR	0.154	0.124	22.0833	230	21	E008	3.05104	0.227405	1.20504	0.041961	3.17573	0.249432	2.76292	0.262514	11.1777	0.244122	7.31143	0.195617	4.0816	0.078432	0.75731	0.127122	0.413701	0.212613	0.0796817	1.57144	0.322365	0.00998565	0.845389	0.710722	0.432202	0.843478	0.765487	0.225664
arnT	0.167	0.125	23.1833	238	21	E009	3.07691	0.221506	1.19401	0.0368375	3.1727	0.235961	2.73424	0.239962	11.1941	0.220729	7.3454	0.189455	4.12508	0.0811786	0.751241	0.133263	0.406776	0.217109	0.0393408	1.56831	0.29078	0.0110077	0.841141	0.758891	0.352222	0.815126	0.742616	0.257384
gtrB	0.152	0.125	24.1333	185	21	E010	3.30633	0.240436	1.15735	0.0344324	3.35416	0.258609	2.82275	0.267917	11.5757	0.243064	7.78049	0.210579	4.1317	0.0649905	0.710528	0.143186	0.36851	0.222545	0.0569426	1.66366	0.31928	0.0102431	0.842652	0.610247	0.437022	0.8	0.710383	0.278689
nudK	0.204	0.128	25.1	375	21	E011	3.22121	0.227207	1.14791	0.0355673	3.22951	0.246335	2.69224	0.255731	11.2024	0.235666	7.59363	0.19779	4.19279	0.0681298	0.716314	0.13742	0.373774	0.21625	0.0368687	1.58031	0.292807	0.0110048	0.870628	0.708784	0.463208	0.786667	0.692513	0.307487
yfhH	0.159	0.125	26.1667	261	21	E012	3.07722	0.211705	1.19144	0.035675	3.18108	0.228711	2.73936	0.23729	11.184	0.220919	7.35681	0.181322	4.10892	0.0715762	0.749109	0.125611	0.404023	0.207407	0.0336976	1.60548	0.274115	0.0098039	0.844125	0.764528	0.399742	0.827586	0.701149	0.298851
JW0830	0.163	0.122	41.35	322	21	F001	3.32121	0.224821	1.21257	0.0375793	3.49578	0.247381	3.07702	0.258307	12.2167	0.233219	7.83366	0.195433	4.00406	0.0743011	0.727711	0.134896	0.382967	0.218709	0.0447151	1.65638	0.303949	0.0110546	0.877744	0.776467	0.402646	0.798137	0.753125	0.24375
yfiH	0.128	0.119	42.65	165	21	F002	3.45106	0.208134	1.32784	0.0555063	3.94125	0.240171	3.77895	0.269173	13.8489	0.246012	8.19265	0.177703	3.70196	0.0888948	0.744895	0.117416	0.400299	0.200113	0.167056	2.01465	0.292855	0.0101175	0.836167	0.565991	0.486854	0.848485	0.628049	0.335366
JW2084	0.16	0.128	43.75	235	21	F003	3.26924	0.218148	1.22534	0.0365927	3.47109	0.242025	3.08016	0.254567	12.1434	0.235578	7.74358	0.190034	3.97328	0.0799047	0.738086	0.126261	0.390936	0.200745	0.0336814	NaN	NaN	0.0104643	0.846908	NaN	NaN	NaN	NaN	NaN
ydiF	0.142	0.131	44.7667	225	21	F004	3.11235	0.223156	1.21795	0.0381315	3.27081	0.245649	2.8805	0.257052	11.4881	0.236613	7.42943	0.192033	4.01738	0.0803386	0.755425	0.126197	0.409299	0.209038	0.0319131	1.54957	0.292797	0.0101793	0.809268	0.710513	0.397578	0.804444	0.76	0.24
yagA	0.16	0.141	45.7833	244	21	F005	3.25013	0.236248	1.20647	0.0390456	3.40054	0.25807	2.9699	0.26759	11.9531	0.251233	7.70133	0.204079	4.05489	0.0816558	0.733407	0.141732	0.392529	0.24737	0.0394987	1.65828	0.343733	0.00973889	0.849226	0.723563	0.392877	0.819672	0.760504	0.235294
ydcS	0.121	0.134	47.1333	72	21	F006	3.78085	0.283055	1.37986	0.0578833	4.45644	0.304328	4.4355	0.322412	15.5557	0.295601	8.8834	0.240506	3.55066	0.0955278	0.726422	0.161309	0.392354	0.269904	0.0935202	NaN	NaN	0.00853931	0.802434	NaN	NaN	NaN	NaN	NaN
iceT	0.142	0.135	48.6333	139	21	F007	3.06396	0.25273	1.21268	0.0349889	3.20451	0.282018	2.80411	0.302574	11.2969	0.269139	7.3305	0.220089	4.07112	0.0725748	0.761326	0.126467	0.415114	0.202406	0.0849435	1.6032	0.33511	0.00981097	0.840892	0.70942	0.311093	0.863309	0.726619	0.258993
yejA	0.154	0.126	27.8333	229	21	F008	3.10529	0.231976	1.20845	0.0398193	3.24099	0.259199	2.82868	0.276714	11.3626	0.246576	7.41847	0.200882	4.05596	0.0795287	0.751234	0.12994	0.407712	0.20802	0.0600133	1.57587	0.313998	0.0095199	0.83828	0.676577	0.484638	0.820961	0.733624	0.266376
menH	0.16	0.132	29.0167	194	21	F009	3.01325	0.20485	1.14651	0.0396331	2.99449	0.223026	2.4826	0.233814	10.4725	0.210387	7.16633	0.175546	4.25073	0.0694213	0.742471	0.123352	0.395923	0.198997	0.0383833	1.50895	0.279165	0.0100416	0.861095	0.563523	0.462664	0.85567	0.742268	0.257732
JW2377	0.157	0.124	30.0167	309	21	F010	3.14798	0.231956	1.17733	0.0363835	3.20727	0.24648	2.72745	0.251328	11.2367	0.23605	7.47543	0.200157	4.14595	0.0736449	0.735366	0.143509	0.39405	0.229671	0.104464	1.56579	0.290955	0.0110066	0.826867	0.712042	0.426615	0.754045	0.662338	0.334416
yfgF	0.154	0.126	31.0667	323	21	F011	3.12125	0.207137	1.18886	0.0360147	3.2164	0.220436	2.75972	0.225439	11.2452	0.212418	7.44573	0.178244	4.09645	0.0695612	0.740641	0.131193	0.397699	0.212722	0.0372688	1.60392	0.261543	0.01027	0.858946	0.703591	0.372198	0.783282	0.678019	0.318885
trmN	0.171	0.125	32.2167	295	21	F012	3.25189	0.219859	1.19349	0.038588	3.37575	0.235528	2.91443	0.243412	11.8307	0.233876	7.70429	0.191253	4.0811	0.0708285	0.727498	0.136636	0.384131	0.21349	0.041477	1.67102	0.273629	0.0105804	0.834968	0.668161	0.387366	0.755932	0.671186	0.328814
JW1097	0.152	0.129	49.95	225	21	G001	3.1723	0.223621	1.25992	0.0336701	3.441	0.244836	3.12601	0.254958	12.2481	0.236142	7.61425	0.194405	3.94681	0.0792364	0.757962	0.131773	0.415859	0.211237	0.0306719	1.69164	0.287133	0.010224	0.757402	0.524297	0.45598	0.764444	0.671111	0.328889
ypjD	0.11	0.121	51.05	121	21	G002	3.16717	0.246471	1.22151	0.0369788	3.32813	0.269437	2.93445	0.280249	11.8124	0.260612	7.55802	0.218099	4.05091	0.0746528	0.747418	0.139728	0.404988	0.209666	0.0419113	1.63326	0.318269	0.0104144	0.734861	0.707943	0.410148	0.785124	0.694215	0.297521
leuE	0.115	0.128	0	163	21	G004	2.81439	0.226938	1.20862	0.061864	2.8897	0.255436	2.51929	0.274477	10.3478	0.236573	6.84959	0.194802	4.17367	0.105973	0.783562	0.123295	0.448642	0.20825	0.071495	NaN	NaN	0.00942259	0.847922	NaN	NaN	NaN	NaN	NaN
paoC	0.114	0.136	52.3	141	21	G005	3.09449	0.238548	1.20457	0.0444316	3.21342	0.256904	2.79084	0.268001	11.2943	0.256141	7.40941	0.206065	4.07347	0.0864065	0.749814	0.143103	0.410959	0.2375	0.0372299	1.63555	0.331779	0.00941795	0.860751	0.646403	0.338648	0.787234	0.685714	0.314286
yddE	0.128	0.127	53.3833	161	21	G006	3.16902	0.20999	1.22416	0.0399217	3.35617	0.234448	2.97645	0.2502	11.6767	0.235296	7.54942	0.182138	3.94913	0.0777701	0.749372	0.119762	0.401766	0.198513	0.0352655	1.67823	0.280471	0.0103726	0.837387	0.664847	0.384598	0.838509	0.7125	0.28125
yegS	0.108	0.126	54.8	89	21	G007	3.14085	0.23068	1.25538	0.0447213	3.37933	0.259036	3.05914	0.27568	11.8188	0.259589	7.54293	0.20043	3.8921	0.0903385	0.758023	0.137626	0.420392	0.225335	0.04057	1.69259	0.334177	0.00967026	0.840197	0.697218	0.453426	0.741573	0.625	0.375
yejH	0.117	0.127	33.75	136	21	G008	2.91047	0.231173	1.22229	0.0397084	3.05935	0.24536	2.69049	0.252989	10.9019	0.231149	7.07739	0.198246	4.0826	0.0796144	0.780558	0.129348	0.440259	0.215937	0.0822775	1.52157	0.284923	0.00932143	0.842857	0.583495	0.391324	0.823529	0.757353	0.227941
yfbS	0.127	0.134	34.8667	78	21	G009	2.89	0.200977	1.23581	0.0322506	3.06349	0.2186	2.72617	0.22398	10.9687	0.196405	7.02892	0.170522	4.05665	0.0765849	0.788034	0.115004	0.444221	0.193575	0.0299318	1.50741	0.276445	0.00962396	0.845504	0.524653	0.492621	0.807692	0.782051	0.217949
ypdB	0.113	0.125	36.3167	99	21	G010	3.04733	0.215536	1.23896	0.0317743	3.24482	0.227834	2.89193	0.23038	11.5939	0.221171	7.36952	0.187385	4.02635	0.0689105	0.763904	0.131612	0.424226	0.202911	0.036368	1.59422	0.26069	0.00963986	0.849341	0.859046	0.365892	0.707071	0.656566	0.333333
JW2489	0.107	0.127	37.55	114	21	G011	3.13123	0.22323	1.24708	0.0383152	3.34626	0.243632	3.00284	0.250967	12.0303	0.236835	7.5463	0.19561	4.03227	0.0784073	0.751785	0.142287	0.418335	0.225849	0.0316005	1.63782	0.323638	0.00994378	0.851565	0.661299	0.428215	0.657895	0.607143	0.383929
pka	0.144	0.126	39.75	247	21	G012	3.08248	0.23922	1.20605	0.0359189	3.2069	0.256918	2.7875	0.263035	11.3335	0.241866	7.3912	0.205966	4.09859	0.0730529	0.751856	0.142914	0.41289	0.228668	0.142483	1.55307	0.30191	0.0107547	0.837701	0.638022	0.429915	0.736842	0.646341	0.353659
nagK	0.141	0.129	57.5833	256	21	H001	3.20324	0.246259	1.26744	0.0359564	3.50472	0.267766	3.20573	0.278551	12.4117	0.253449	7.69366	0.212931	3.90656	0.0787999	0.757928	0.1373	0.416575	0.218995	0.0377532	1.82213	0.301264	0.0101584	0.770346	0.644236	0.375783	0.757812	0.625	0.359375
ygbM	0.137	0.132	58.5833	215	21	H002	3.18622	0.27021	1.23348	0.0318949	3.38883	0.290817	3.01409	0.297787	12.0285	0.286757	7.63666	0.237648	4.0149	0.0819442	0.748653	0.151393	0.410393	0.225592	0.113922	1.7195	0.32155	0.0106008	0.78204	0.596996	0.489481	0.734884	0.665116	0.316279
tsaA	0.132	0.135	59.7167	223	21	H003	3.2772	0.217066	1.22104	0.0382829	3.46795	0.240223	3.06351	0.256894	12.2196	0.23419	7.78261	0.191102	4.02151	0.0763009	0.73139	0.135124	0.38983	0.215503	0.0343985	1.75627	0.298059	0.00960406	0.866906	0.65779	0.371333	0.784753	0.674208	0.321267
ftnB	0.134	0.131	60.85	249	21	H004	3.11109	0.2289	1.19402	0.0354781	3.20848	0.247342	2.76099	0.257685	11.2453	0.242565	7.42694	0.199033	4.09893	0.07242	0.744437	0.138569	0.403058	0.219429	0.0391918	1.61472	0.289431	0.00956709	0.829383	0.769091	0.352302	0.7751	0.709677	0.28629
paoB	0.13	0.123	61.9	178	21	H005	3.27103	0.23217	1.23306	0.0434325	3.48737	0.254675	3.10816	0.268475	12.1517	0.251287	7.76121	0.199745	3.93934	0.07618	0.739498	0.137592	0.397464	0.236078	0.0443752	1.77997	0.299058	0.0101634	0.83447	0.542383	0.420657	0.831461	0.735955	0.264045
yeeD	0.134	0.127	63.0333	184	21	H006	3.25178	0.226134	1.24175	0.0404941	3.48606	0.248076	3.12634	0.261138	12.2197	0.236316	7.74085	0.197188	3.94305	0.0782881	0.743602	0.136536	0.400864	0.220843	0.0336399	1.76076	0.302957	0.0100187	0.740315	0.607591	0.379922	0.782609	0.664835	0.335165
JW2113	0.141	0.129	64.4333	182	21	H007	3.32841	0.241924	1.23759	0.0446396	3.56213	0.270621	3.18543	0.293212	12.5297	0.27111	7.89169	0.212164	3.96833	0.0745421	0.731686	0.13933	0.390964	0.216628	0.0665626	1.80421	0.325788	0.0099726	0.834833	0.729245	0.350271	0.824176	0.747253	0.241758
JW2177	0.109	0.123	2.05	214	21	H008	3.03663	0.22556	1.19048	0.0628148	3.08283	0.257365	2.65534	0.281115	10.9019	0.247931	7.2466	0.19507	4.16354	0.0986372	0.74736	0.13141	0.411301	0.226253	0.0454247	1.37068	0.320098	0.0106131	0.86681	0.57143	0.388391	0.771028	0.654028	0.341232
JW2290	0.166	0.128	41.1833	269	21	H009	3.07088	0.272052	1.22145	0.038302	3.21612	0.296889	2.82718	0.306005	11.3208	0.274539	7.34133	0.229938	4.04786	0.0885282	0.762315	0.13005	0.419174	0.214653	0.0405205	1.50283	0.343724	0.0104805	0.887381	0.487645	0.477193	0.858736	0.794007	0.205993
ypdC	0.15	0.128	42.2167	303	21	H010	3.14034	0.216898	1.23048	0.037484	3.33842	0.2387	2.96894	0.251071	11.8501	0.224538	7.51287	0.187435	4.02899	0.0829683	0.754109	0.127325	0.409247	0.205839	0.0449172	1.63845	0.283074	0.00994802	0.850262	0.683956	0.406209	0.79538	0.735099	0.264901
rodZ*	0.134	0.125	0	230	21	H011	2.45987	0.257625	1.46934	0.093113	3.06969	0.323767	3.28315	0.366269	11.5763	0.319949	6.38171	0.216731	3.75455	0.249702	0.895632	0.104695	0.571177	0.21618	0.103877	NaN	NaN	0.0102543	0.878649	NaN	NaN	NaN	NaN	NaN
JW2613	0.141	0.128	0	245	23	A001	3.09529	0.239221	1.13994	0.0493305	3.07121	0.259734	2.53502	0.273849	10.7247	0.237739	7.36414	0.210015	4.27784	0.074704	0.726138	0.144249	0.387279	0.2203	0.0785877	1.55462	0.293572	0.00999426	0.750475	0.722236	0.428096	0.718367	0.70082	0.282787
ygcB	0.146	0.124	1.4	197	23	A002	3.08898	0.253297	1.17276	0.0417199	3.1443	0.276412	2.66496	0.291904	11.0806	0.260373	7.38297	0.219338	4.20304	0.0747707	0.738615	0.139547	0.3997	0.215286	0.0924756	1.54684	0.317574	0.0100258	0.791227	0.688972	0.496778	0.741117	0.705584	0.284264
ygdQ	0.15	0.128	2.48333	212	23	A003	3.00864	0.253536	1.19349	0.0399799	3.09437	0.275489	2.65918	0.290721	10.9416	0.264975	7.22366	0.215008	4.15175	0.0699768	0.758431	0.138834	0.419233	0.230936	0.0729333	1.57432	0.313622	0.00897881	0.751892	0.776843	0.464734	0.754717	0.712264	0.283019
ydiB	0.134	0.127	3.63333	178	23	A004	3.12334	0.214969	1.14873	0.0402831	3.12133	0.224458	2.58898	0.227717	10.9721	0.214761	7.42419	0.185814	4.25817	0.0625416	0.7254	0.142062	0.38522	0.221961	0.0363115	1.61966	0.247977	0.00929537	0.769003	0.765935	0.406906	0.702247	0.657303	0.342697
rluB	0.131	0.125	4.78333	205	23	A005	2.998	0.236197	1.15685	0.0343502	2.99944	0.254597	2.50208	0.262528	10.5916	0.252603	7.19338	0.204426	4.25611	0.0732361	0.742713	0.144669	0.40676	0.227771	0.0405999	1.52597	0.283747	0.00905557	0.694288	0.710888	0.43995	0.687805	0.643902	0.356098
mdtH	0.134	0.109	6.03333	185	23	A006	2.51853	0.224642	1.12596	0.042748	2.41007	0.23661	1.9463	0.248195	8.68061	0.218386	6.18312	0.185136	4.50412	0.0789695	0.80332	0.125839	0.469118	0.220028	0.0616933	1.10001	0.273202	0.00493771	0.301084	0.813654	0.242702	0.848649	0.875	0.125
JW1160	0.167	0.122	7.18333	311	23	A007	3.27072	0.198595	1.19144	0.053067	3.39462	0.212163	2.92914	0.225111	11.9486	0.201813	7.75091	0.172727	4.10829	0.0729382	0.721274	0.130945	0.378574	0.202424	0.0413349	1.80276	0.234318	0.0106506	0.764158	0.556437	0.463511	0.749196	0.691318	0.308682
yciM	0.211	0.133	0	337	23	A008	4.25573	0.239344	1.10189	0.0633928	4.17418	0.25711	3.37526	0.27537	14.0402	0.249088	9.55891	0.214879	4.19533	0.0669804	0.59	0.171629	0.274108	0.249309	0.0645134	1.8045	0.306519	0.0118526	0.859482	0.437099	0.616682	0.768546	0.587349	0.412651
ydaN	0.169	0.129	8.33333	293	23	A009	3.2837	0.22745	1.20155	0.0332278	3.43425	0.2464	2.98804	0.255712	11.9808	0.241667	7.7897	0.199929	4.03564	0.0726265	0.724324	0.136908	0.382996	0.208123	0.0363796	1.7441	0.286977	0.0102672	0.735648	0.591357	0.472966	0.706485	0.636986	0.35274
ydcU	0.163	0.128	1.2	442	23	A010	3.20062	0.21201	1.17703	0.036677	3.28797	0.234699	2.80854	0.248156	11.4659	0.219888	7.57022	0.183182	4.1212	0.0697819	0.730527	0.124053	0.383411	0.201243	0.0401685	1.47608	0.265646	0.00919032	0.766312	0.702001	0.437283	0.832579	0.688636	0.309091
ydhC	0.177	0.125	2.3	420	23	A011	3.24094	0.225374	1.17224	0.0419775	3.31244	0.241407	2.81474	0.249023	11.5747	0.233548	7.65459	0.19536	4.14064	0.0698301	0.723564	0.139757	0.3798	0.222542	0.0531831	1.50031	0.281941	0.00961208	0.791273	0.664982	0.475925	0.77619	0.705742	0.287081
yniC	0.158	0.124	3.5	324	23	A012	3.15982	0.207879	1.19987	0.0344086	3.29673	0.222084	2.85858	0.22843	11.5761	0.214687	7.53714	0.177959	4.0733	0.0691834	0.740049	0.127584	0.39628	0.209586	0.0361045	1.51062	0.258434	0.00993499	0.756252	0.766637	0.431845	0.780864	0.631579	0.368421
lhgO	0.137	0.122	10.5833	142	23	B001	2.89319	0.251534	1.19156	0.0416756	2.96536	0.275888	2.54695	0.286736	10.5783	0.254831	6.99774	0.215055	4.20905	0.0922072	0.773521	0.13432	0.434483	0.218926	0.0396676	1.47489	0.316215	0.0104653	0.787017	0.729719	0.415655	0.774648	0.739437	0.253521
JW2742	0.126	0.128	11.85	118	23	B002	2.91853	0.238962	1.15188	0.0377161	2.91114	0.265761	2.42362	0.282647	10.3602	0.243163	7.00265	0.205175	4.3289	0.0756315	0.757578	0.133512	0.415059	0.217156	0.0290633	1.44487	0.315514	0.00908499	0.756943	0.815773	0.343719	0.813559	0.822034	0.177966
lplT	0.139	0.124	13.2167	203	23	B003	2.80032	0.233116	1.20179	0.0491286	2.86931	0.258637	2.46641	0.274378	10.2068	0.239116	6.8302	0.198709	4.19409	0.0928686	0.783995	0.133757	0.452496	0.236456	0.0390525	1.40379	0.309443	0.00972011	0.75079	0.794405	0.456827	0.763547	0.724138	0.270936
dusC	0.126	0.125	14.4333	178	23	B004	2.9816	0.213561	1.11789	0.0498201	2.88642	0.23109	2.33126	0.243235	10.2314	0.222432	7.10957	0.186859	4.42344	0.0768663	0.73015	0.138925	0.392438	0.224153	0.0842239	1.49781	0.28197	0.00945144	0.710891	0.422785	0.504243	0.735955	0.694915	0.299435
JW1526	0.13	0.118	15.6	162	23	B005	2.88013	0.207352	1.16992	0.036024	2.90995	0.225834	2.45448	0.237036	10.2921	0.215137	6.96794	0.177637	4.22963	0.0816179	0.763095	0.123836	0.423286	0.203648	0.0416452	1.49208	0.306421	0.0105295	0.735457	0.819204	0.297124	0.765432	0.735849	0.264151
ycfH	0.146	0.13	16.8	182	23	B006	3.05207	0.252626	1.14523	0.0334622	3.03263	0.267961	2.50409	0.272727	10.6614	0.251645	7.29937	0.219479	4.28956	0.0736516	0.732387	0.155273	0.397892	0.238023	0.0464526	1.54984	0.299352	0.00967084	0.735224	0.676293	0.461649	0.637363	0.604396	0.39011
JW1161	0.128	0.129	17.9667	172	23	B007	3.08087	0.209378	1.12492	0.0387321	3.02127	0.227062	2.45871	0.239692	10.5684	0.218467	7.34444	0.184009	4.33271	0.0687351	0.715968	0.138921	0.381293	0.212576	0.0308471	1.56113	0.263314	0.0107064	0.673221	0.721052	0.415729	0.604651	0.593023	0.406977
gmr	0.183	0.131	4.81667	441	23	B008	3.19867	0.220103	1.14682	0.0456755	3.19891	0.237975	2.65725	0.250134	11.1463	0.227546	7.53614	0.190772	4.22716	0.0685786	0.719492	0.132805	0.374906	0.211328	0.0658257	1.56156	0.275669	0.0111932	0.799026	0.654201	0.47089	0.823129	0.733485	0.261959
JW1336.5	0.216	0.128	5.95	476	23	B009	3.18118	0.22727	1.14528	0.0384606	3.17742	0.24553	2.63474	0.256051	11.0594	0.233191	7.51817	0.19783	4.23209	0.0710752	0.719597	0.141437	0.378262	0.223963	0.0660544	1.47428	0.282737	0.00953196	0.783156	0.759198	0.374021	0.762605	0.642857	0.352941
JW1485	0.164	0.129	7.03333	242	23	B010	3.10415	0.23191	1.20928	0.040897	3.25851	0.25564	2.8544	0.270729	11.5332	0.246746	7.44065	0.201317	4.08306	0.0845127	0.751234	0.128731	0.407315	0.203401	0.0582028	1.55984	0.309376	0.00986428	0.727897	0.702317	0.43905	0.793388	0.590909	0.400826
mdtK	0.142	0.125	8.1	207	23	B011	3.05291	0.196582	1.19077	0.0376091	3.16445	0.217011	2.72825	0.231345	11.1253	0.211017	7.31567	0.168967	4.10528	0.0676599	0.751769	0.118133	0.404943	0.196448	0.045757	NaN	NaN	0.00939352	0.761397	NaN	NaN	NaN	NaN	NaN
ynjF	0.188	0.123	9.15	319	23	B012	3.19577	0.227691	1.17868	0.0429375	3.28041	0.244047	2.80026	0.251618	11.4098	0.240316	7.58025	0.196726	4.09414	0.0644546	0.730331	0.136033	0.386523	0.214566	0.0489552	NaN	NaN	0.0103751	0.709044	NaN	NaN	NaN	NaN	NaN
ygaV	0.14	0.124	19.6333	229	23	C001	2.96486	0.225502	1.15825	0.0439837	2.96217	0.248881	2.47449	0.263296	10.4167	0.238157	7.11874	0.197565	4.25183	0.0823419	0.746997	0.138179	0.409982	0.220441	0.0515437	1.49519	0.300432	0.00988809	0.782384	0.754139	0.335533	0.703057	0.681223	0.31441
JW2743	0.135	0.118	20.8333	221	23	C002	3.09291	0.236463	1.18681	0.0384261	3.17137	0.251234	2.71225	0.256938	11.1785	0.236718	7.39794	0.206467	4.14641	0.0686945	0.743296	0.143784	0.403545	0.222343	0.0370103	1.6105	0.290126	0.00989819	0.763067	0.789271	0.395915	0.723982	0.647059	0.348416
ycbL	0.225	0.129	21.9333	428	23	C003	3.08788	0.234168	1.17791	0.0528148	3.13317	0.261579	2.6609	0.281372	11.0469	0.247542	7.35305	0.204577	4.20144	0.0821663	0.740621	0.14012	0.401196	0.224611	0.0385035	1.53992	0.328824	0.0100349	0.782277	0.672657	0.432551	0.726636	0.684706	0.308235
ygbJ	0.147	0.127	22.9667	193	23	C004	3.10858	0.218976	1.16648	0.0361921	3.14022	0.230915	2.64071	0.234673	10.9223	0.226978	7.41132	0.189123	4.15376	0.0657517	0.73186	0.140119	0.393349	0.221455	0.0356101	1.5732	0.274103	0.00942429	0.786707	0.686873	0.405234	0.663212	0.606218	0.393782
tqsA	0.131	0.135	24.4833	125	23	C005	3.01646	0.217378	1.18657	0.0508817	3.08478	0.249756	2.64727	0.272753	10.8641	0.241929	7.22814	0.190629	4.15317	0.085976	0.751269	0.12674	0.41058	0.206565	0.0696462	1.49656	0.344909	0.00897961	0.770943	0.709686	0.380743	0.744	0.723577	0.268293
JW1099	0.173	0.126	25.5	255	23	C006	3.07008	0.225911	1.17976	0.0415206	3.13341	0.253274	2.67128	0.270089	11.0458	0.242082	7.32652	0.197208	4.17762	0.0810596	0.744563	0.130577	0.402073	0.206131	0.038903	1.55564	0.319917	0.0102912	0.795388	0.600325	0.417179	0.807843	0.747036	0.249012
ycgL	0.155	0.121	26.6667	208	23	C007	3.10761	0.217634	1.25502	0.0400832	3.35604	0.23999	3.03427	0.251403	11.9715	0.220771	7.5065	0.189525	3.98535	0.0768494	0.760269	0.132851	0.422229	0.210631	0.0385738	NaN	NaN	0.0103432	0.721158	NaN	NaN	NaN	NaN	NaN
puuD	0.138	0.133	10.45	201	23	C008	3.00924	0.197839	1.11872	0.0414614	2.92356	0.203998	2.36387	0.204273	10.1245	0.191336	7.15295	0.169903	4.30274	0.0631213	0.729557	0.129379	0.386779	0.206429	0.0382505	1.37341	0.232688	0.00832887	0.752731	0.848294	0.337719	0.771144	0.716418	0.283582
ttcA	0.176	0.132	11.4833	355	23	C009	3.09561	0.244273	1.14456	0.0353445	3.09015	0.262152	2.56302	0.269981	10.7874	0.245711	7.34759	0.211161	4.24371	0.0686074	0.732993	0.13761	0.388707	0.2151	0.0552009	1.46903	0.312951	0.0100103	0.737833	0.695278	0.357198	0.791549	0.70255	0.288952
yddW	0.146	0.13	12.4667	240	23	C010	3.17316	0.23116	1.19855	0.0417451	3.29824	0.252235	2.85671	0.265499	11.5371	0.246098	7.55336	0.200518	4.06798	0.0666702	0.738909	0.134322	0.395666	0.21259	0.0558146	1.5907	0.302202	0.00940014	0.763569	0.73516	0.462628	0.775	0.640167	0.355649
ydhY	0.15	0.133	13.4167	288	23	C011	3.12215	0.220687	1.14913	0.0437106	3.1248	0.233161	2.59991	0.239681	10.8909	0.222419	7.40706	0.19003	4.21484	0.0660947	0.728825	0.13848	0.385602	0.217221	0.0339292	1.45282	0.268373	0.0096014	0.696112	0.786414	0.405602	0.763889	0.697917	0.302083
pncA	0.147	0.129	14.6333	205	23	C012	3.591	0.25493	1.34642	0.0889023	4.15409	0.290256	4.04978	0.333543	14.725	0.28526	8.51464	0.220358	3.70295	0.0987882	0.731711	0.142875	0.39452	0.2278	0.22394	1.89197	0.458782	0.00746572	0.577855	0.286462	0.423468	0.77561	0.742105	0.252632
ygaP	0.158	0.123	28.3833	287	23	D001	2.91193	0.223215	1.18711	0.0413813	2.96986	0.251425	2.53908	0.269149	10.4898	0.249797	7.01876	0.192927	4.17085	0.0861558	0.767321	0.123444	0.425705	0.200186	0.065019	1.46347	0.325934	0.0100623	0.776452	0.736348	0.346739	0.766551	0.726316	0.270175
JW2745	0.137	0.122	29.65	272	23	D002	3.06786	0.228363	1.21041	0.0386078	3.19576	0.246738	2.78437	0.253479	11.3091	0.237363	7.37348	0.197965	4.08905	0.0770931	0.752107	0.140524	0.414758	0.224664	0.0428495	1.58487	0.298965	0.0100411	0.759589	0.685115	0.434618	0.694853	0.664207	0.335793
JW0992	0.126	0.126	30.9167	141	23	D003	3.02389	0.206223	1.17268	0.0400053	3.06362	0.225368	2.59386	0.234054	10.8414	0.222873	7.24507	0.180541	4.20282	0.081304	0.744838	0.131372	0.40453	0.21425	0.15718	1.54018	0.28753	0.00933131	0.771345	0.772527	0.380013	0.744681	0.692857	0.307143
JW2297	0.131	0.123	31.9667	167	23	D004	3.02217	0.232901	1.17086	0.0387692	3.06257	0.252476	2.59538	0.263332	10.7164	0.258557	7.23571	0.202792	4.14637	0.0741818	0.748161	0.134529	0.405701	0.207599	0.0714659	1.51306	0.299695	0.0102677	0.805471	0.715938	0.391713	0.790419	0.716867	0.277108
yccM	0.126	0.128	33.3	214	23	D005	2.98121	0.238691	1.14468	0.0401328	2.9437	0.257972	2.43064	0.267495	10.2671	0.238976	7.11222	0.208049	4.25886	0.071274	0.745634	0.139453	0.403357	0.216509	0.0458179	1.45292	0.317365	0.0100908	0.749565	0.805114	0.356207	0.761682	0.700935	0.28972
nudJ	0.144	0.131	34.3833	235	23	D006	3.22464	0.205646	1.19109	0.0430215	3.34183	0.217562	2.88568	0.223325	11.7293	0.207091	7.65993	0.178633	4.0896	0.0760153	0.727816	0.132474	0.384678	0.203321	0.0369628	1.71258	0.260783	0.0105427	0.775899	0.651319	0.441289	0.757447	0.740426	0.259574
ycgV	0.14	0.12	35.55	137	23	D007	3.08529	0.219742	1.20076	0.0452679	3.1932	0.248916	2.76726	0.272585	11.255	0.245829	7.35659	0.19268	4.11213	0.0829405	0.751144	0.124201	0.406241	0.205761	0.0841282	1.52694	0.344837	0.0104126	0.772901	0.689214	0.430125	0.839416	0.791045	0.201493
puuR	0.153	0.122	15.9333	328	23	D008	3.09264	0.215835	1.14983	0.0422176	3.09399	0.231215	2.57614	0.240203	10.8438	0.218505	7.3392	0.186702	4.2415	0.0687231	0.733597	0.130211	0.387839	0.203757	0.0841703	1.45074	0.273906	0.00909679	0.754423	0.805522	0.378068	0.817073	0.728659	0.265244
ydbA	0.202	0.127	17	523	23	D009	3.09855	0.227013	1.19403	0.0378419	3.20407	0.248268	2.76401	0.261218	11.2706	0.239551	7.39401	0.196236	4.10993	0.0724525	0.748125	0.130576	0.403585	0.210725	0.0373103	1.48015	0.303205	0.00889689	0.771725	0.74318	0.380082	0.804971	0.710173	0.28023
JW1515	0.136	0.121	18.15	207	23	D010	2.97236	0.194369	1.20174	0.0433313	3.08157	0.209083	2.67324	0.219591	10.8579	0.20062	7.16073	0.166231	4.08766	0.0707821	0.764661	0.116644	0.418571	0.186687	0.0303167	1.44312	0.272732	0.0103766	0.755212	0.78306	0.35379	0.811594	0.754902	0.245098
JW1673	0.157	0.122	36.8167	302	23	D011	3.11919	0.211371	1.18931	0.038152	3.21646	0.227319	2.76446	0.235009	11.3052	0.216345	7.4395	0.18267	4.11643	0.0713204	0.741802	0.129417	0.397548	0.203925	0.0351186	1.56589	0.272629	0.0102466	0.794266	0.687601	0.430353	0.764901	0.716667	0.28
JW1761	0.156	0.119	37.8833	328	23	D012	3.26525	0.243009	1.16131	0.0382118	3.30259	0.261684	2.78096	0.270152	11.4744	0.249974	7.69834	0.212527	4.15804	0.0693692	0.715528	0.148807	0.37543	0.227341	0.0471773	1.59801	0.306466	0.0104753	0.797556	0.733202	0.380605	0.731707	0.670732	0.317073
ygaY	0.148	0.118	39.2333	262	23	E001	3.02069	0.214667	1.21848	0.0438344	3.16646	0.233205	2.77719	0.244497	11.33	0.220269	7.2789	0.185164	4.12108	0.0846269	0.761952	0.128003	0.421407	0.209999	0.0397327	1.53463	0.272071	0.0102359	0.788516	0.808629	0.382535	0.774809	0.717557	0.278626
yqcE	0.134	0.125	40.4167	179	23	E002	3.02864	0.218866	1.23127	0.0568037	3.20431	0.242236	2.84421	0.262895	11.3618	0.234228	7.30383	0.190764	4.03885	0.0867319	0.765603	0.126074	0.423902	0.200833	0.0333015	1.58725	0.290459	0.0103292	0.773776	0.686224	0.335166	0.75419	0.715084	0.27933
ycgM	0.143	0.128	41.5	223	23	E003	3.20196	0.236868	1.17158	0.0392644	3.24971	0.253269	2.74627	0.262475	11.5101	0.253281	7.61139	0.208168	4.21384	0.0722411	0.72084	0.151797	0.38568	0.22953	0.0573288	1.54493	0.306472	0.00969134	0.739405	0.713011	0.290473	0.672646	0.684685	0.310811
JW0477	0.218	0.124	42.5667	496	23	E004	3.17137	0.246491	1.22395	0.0404154	3.34893	0.270691	2.95673	0.284188	11.7621	0.264817	7.57813	0.21438	4.01121	0.0755849	0.747057	0.143091	0.407037	0.221413	0.0385524	1.6725	0.319919	0.0101064	0.710377	0.631713	0.440085	0.745968	0.633603	0.360324
rarA	0.128	0.132	43.6667	226	23	E005	2.96761	0.250554	1.18588	0.0416136	3.0248	0.274824	2.58202	0.288029	10.7232	0.264975	7.15148	0.217361	4.18979	0.0708555	0.758066	0.147932	0.42351	0.237403	0.0344902	1.51238	0.341046	0.0100003	0.761652	0.723946	0.381342	0.712389	0.695067	0.29148
JW1143	0.132	0.129	44.7167	204	23	E006	3.10971	0.217072	1.20747	0.0416892	3.23684	0.230771	2.8139	0.236932	11.5491	0.216976	7.45611	0.18806	4.13809	0.0761246	0.744826	0.139358	0.40685	0.219781	0.0452431	1.58544	0.305269	0.00980682	0.737402	0.802027	0.363479	0.686275	0.651741	0.348259
JW1197	0.138	0.123	45.6833	210	23	E007	3.01154	0.219589	1.24348	0.0424088	3.20994	0.24313	2.87223	0.257756	11.3719	0.237426	7.27969	0.189813	3.98658	0.0779707	0.771784	0.124047	0.430785	0.204811	0.0450802	1.62883	0.324334	0.0109727	0.678103	0.757438	0.292235	0.77619	0.690821	0.309179
ycjN	0.157	0.12	19.3333	351	23	E008	3.14077	0.210025	1.21155	0.0391313	3.29642	0.230006	2.88425	0.241716	11.6946	0.219124	7.50165	0.181552	4.08827	0.0761781	0.746769	0.128448	0.40266	0.210809	0.0331906	1.5856	0.285687	0.0103851	0.75999	0.743843	0.38524	0.789174	0.667622	0.329513
ydbA	0.138	0.125	20.3333	237	23	E009	3.09581	0.209368	1.19564	0.0365861	3.20413	0.226458	2.77177	0.233093	11.2513	0.214709	7.39156	0.180232	4.08699	0.0764284	0.747698	0.126952	0.40286	0.206187	0.0423682	1.54348	0.277511	0.00969443	0.770339	0.823061	0.38253	0.810127	0.711864	0.283898
ydeE	0.234	0.129	21.3167	540	23	E010	3.191	0.212746	1.22311	0.046512	3.3878	0.24335	3.00528	0.275553	11.8891	0.230929	7.60158	0.183749	4.00197	0.0847343	0.745439	0.121326	0.399263	0.200406	0.0401909	1.62254	0.288848	0.0122579	0.738522	0.651032	0.477222	0.824074	0.665428	0.325279
ydiM	0.165	0.128	22.35	344	23	E011	3.15104	0.234525	1.15807	0.0499608	3.17521	0.25488	2.6639	0.271651	11.1008	0.253166	7.476	0.2046	4.19915	0.07306	0.727443	0.139979	0.38532	0.214298	0.0651899	1.4801	0.295911	0.00920345	0.682297	0.799373	0.398151	0.755814	0.693878	0.300292
yeaI	0.228	0.122	23.4	514	23	E012	3.18569	0.213205	1.20481	0.0466947	3.32909	0.235798	2.90075	0.253257	11.6317	0.222488	7.57815	0.184884	4.04801	0.0754377	0.73849	0.12511	0.393939	0.200131	0.0652655	1.54093	0.282032	0.0101825	0.793511	0.764626	0.393006	0.780156	0.655642	0.340467
JW2656	0.141	0.122	47	299	23	F001	3.01465	0.224038	1.20141	0.0416723	3.1176	0.246342	2.69688	0.258489	11.012	0.234556	7.25518	0.195682	4.1237	0.0856154	0.756809	0.136294	0.417583	0.212955	0.0431958	1.53424	0.287161	0.0100302	0.805325	0.821303	0.324045	0.725753	0.704698	0.291946
queE	0.128	0.13	48.0667	239	23	F002	2.93798	0.236673	1.16571	0.0481288	2.96112	0.269494	2.49652	0.293898	10.3515	0.254667	7.05458	0.204302	4.20239	0.0808836	0.757951	0.131777	0.417345	0.224366	0.0587626	1.46709	0.346491	0.00958032	0.775604	0.789808	0.324209	0.811715	0.755274	0.236287
yddH	0.135	0.127	49.2833	218	23	F003	3.10288	0.240986	1.17984	0.0462851	3.16685	0.259273	2.6972	0.268973	11.1702	0.242219	7.41718	0.2087	4.18024	0.0767782	0.737885	0.145448	0.401058	0.230686	0.111673	1.57316	0.302966	0.00989199	0.796733	0.621035	0.368053	0.724771	0.651376	0.344037
rhtA	0.128	0.13	50.3167	193	23	F004	3.06598	0.250106	1.20428	0.0359049	3.17989	0.269237	2.75775	0.275765	11.2837	0.256719	7.38611	0.219013	4.12263	0.0750617	0.749509	0.154544	0.416854	0.244006	0.0402827	1.61151	0.320043	0.00950677	0.77237	0.759133	0.383948	0.689119	0.658031	0.336788
JW0996	0.185	0.125	51.4167	378	23	F005	3.11371	0.236358	1.16014	0.0526713	3.12364	0.263449	2.61571	0.285502	10.9901	0.259846	7.40309	0.208275	4.24252	0.0758503	0.729852	0.146387	0.392202	0.225868	0.0552931	1.49779	0.311554	0.0101515	0.771979	0.770247	0.366977	0.719577	0.666667	0.330688
bluF	0.134	0.13	52.45	223	23	F006	3.0613	0.219637	1.19403	0.0374566	3.15828	0.235392	2.71859	0.241483	11.1712	0.223165	7.3274	0.188787	4.13814	0.0697586	0.751373	0.133186	0.408562	0.216464	0.0340005	1.58239	0.279733	0.00972895	0.761649	0.81971	0.330727	0.798206	0.766816	0.233184
ychN	0.131	0.129	53.5	242	23	F007	3.02793	0.226616	1.19246	0.039108	3.11308	0.250545	2.6786	0.264038	11.0466	0.245769	7.26245	0.198633	4.15796	0.0849018	0.753893	0.132162	0.412052	0.206713	0.0396779	1.53646	0.333042	0.00966798	0.673588	0.717412	0.347565	0.77686	0.758475	0.237288
ycjT	0.193	0.128	25.2	360	23	F008	3.11056	0.238573	1.15666	0.0462432	3.12478	0.265518	2.61656	0.286557	10.9333	0.258535	7.37951	0.208327	4.22055	0.0779465	0.733832	0.141289	0.391612	0.223766	0.0660256	1.49646	0.320357	0.0102389	0.763136	0.804964	0.394355	0.775	0.713092	0.286908
ynbA	0.169	0.127	26.3167	408	23	F009	3.24022	0.232647	1.24539	0.0434028	3.49165	0.258982	3.14736	0.274289	12.3172	0.247759	7.71385	0.200176	3.94832	0.0739463	0.748407	0.130606	0.403412	0.216437	0.0375512	1.62762	0.306388	0.0104892	0.762614	0.628173	0.501311	0.813725	0.678133	0.312039
ydhJ	0.163	0.128	27.3167	438	23	F010	3.26072	0.235532	1.22029	0.0447755	3.44564	0.263073	3.03865	0.279861	12.0108	0.252335	7.73539	0.205027	3.99507	0.0801868	0.735667	0.138661	0.393766	0.222673	0.0362495	1.58176	0.328137	0.00901388	0.776287	0.797487	0.408988	0.767123	0.690367	0.302752
ydiN	0.171	0.128	28.3667	308	23	F011	3.17372	0.21844	1.1981	0.0404384	3.30329	0.240538	2.86306	0.254645	11.5208	0.225331	7.55356	0.190108	4.06104	0.0708751	0.738632	0.129383	0.394164	0.204614	0.0437806	NaN	NaN	0.00948926	0.799801	NaN	NaN	NaN	NaN	NaN
JW1775	0.165	0.122	29.4333	384	23	F012	3.18351	0.222475	1.2218	0.042201	3.37112	0.244634	2.97613	0.258218	11.8303	0.233091	7.60285	0.192316	4.01273	0.077263	0.744149	0.132875	0.402154	0.217413	0.0404666	1.66816	0.294021	0.00987262	0.694189	0.75774	0.403815	0.747396	0.558747	0.430809
yqaB	0.127	0.126	54.8167	217	23	G001	2.89259	0.237937	1.17198	0.0491754	2.91045	0.265673	2.45818	0.283875	10.3214	0.260048	6.97363	0.207582	4.24099	0.0830566	0.764547	0.134939	0.425252	0.211755	0.0366153	1.4469	0.322487	0.00968731	0.713669	0.757096	0.352669	0.778802	0.764977	0.230415
queF	0.11	0.129	56.25	104	23	G002	2.94497	0.246235	1.20405	0.0420243	3.03582	0.277255	2.6301	0.298108	10.9336	0.259151	7.12179	0.214558	4.21644	0.086733	0.765346	0.143342	0.432592	0.236493	0.0329257	1.4331	0.341644	0.00943535	0.806273	0.750777	0.318748	0.730769	0.679612	0.300971
norV	0.111	0.125	57.4833	144	23	G003	3.0147	0.242299	1.23895	0.0444186	3.1872	0.26313	2.8306	0.275732	11.447	0.257327	7.31523	0.210421	4.07978	0.0918462	0.764113	0.152081	0.435594	0.243801	0.0410435	1.52607	0.318972	0.00979686	0.777382	0.841305	0.290428	0.680556	0.678322	0.321678
JW0930	0.129	0.133	58.7667	168	23	G004	3.02306	0.220928	1.20361	0.0359235	3.13833	0.238937	2.71919	0.247494	11.1009	0.230741	7.28283	0.189804	4.10527	0.0647619	0.755608	0.13197	0.416777	0.215649	0.0281642	NaN	NaN	0.00966345	0.697336	NaN	NaN	NaN	NaN	NaN
pgaC	0.139	0.127	60.1167	143	23	G005	3.23394	0.209587	1.31468	0.054471	3.63279	0.227882	3.4518	0.239409	12.7976	0.227183	7.75678	0.177843	3.73619	0.0900973	0.768392	0.123597	0.424067	0.211089	0.03878	NaN	NaN	0.00745007	0.602449	NaN	NaN	NaN	NaN	NaN
JW1155	0.121	0.128	61.2833	144	23	G006	2.94074	0.224398	1.18594	0.0397634	2.99924	0.246624	2.56424	0.260384	10.671	0.235634	7.06384	0.193805	4.19934	0.0842671	0.766379	0.125026	0.421169	0.201796	0.114542	1.5282	0.300708	0.00994476	0.572406	0.562387	0.421297	0.854167	0.783217	0.216783
ychO	0.115	0.123	62.5	161	23	G007	2.91873	0.231923	1.19544	0.0411366	2.98303	0.242301	2.55852	0.242845	10.6255	0.231922	7.02925	0.196184	4.1743	0.0785612	0.772531	0.134674	0.430049	0.21537	0.0371039	1.44191	0.306624	0.00980915	0.757752	0.71544	0.269007	0.807453	0.8375	0.1625
ynaI	0.137	0.12	30.8	210	23	G008	3.07598	0.209103	1.22905	0.0359253	3.26812	0.224848	2.89504	0.233531	11.741	0.223103	7.41987	0.179749	4.07716	0.0733784	0.757286	0.12902	0.416665	0.204578	0.0356059	1.5497	0.28455	0.0100827	0.795565	0.804205	0.347699	0.761905	0.665072	0.334928
ydcN	0.116	0.123	32.2	131	23	G009	2.85344	0.209334	1.15736	0.0501688	2.83639	0.239141	2.3723	0.255755	10.0735	0.229656	6.8727	0.18321	4.28974	0.0882393	0.763114	0.120784	0.422366	0.200473	0.0439451	NaN	NaN	0.009591	0.745294	NaN	NaN	NaN	NaN	NaN
grxD	0.148	0.125	34.5333	317	23	G010	3.1818	0.235838	1.24727	0.0419608	3.4313	0.259279	3.09071	0.272875	12.0448	0.243757	7.61922	0.202141	3.93279	0.0842902	0.754631	0.130068	0.410649	0.208978	0.0384224	1.67864	0.29707	0.010259	0.691342	0.680581	0.377354	0.801262	0.628571	0.35873
ydiP	0.155	0.127	35.5833	362	23	G011	3.19887	0.234138	1.21401	0.040595	3.36326	0.254545	2.94928	0.268278	11.7935	0.253399	7.62599	0.204342	4.02422	0.0719377	0.740307	0.137424	0.398249	0.215029	0.0578806	1.60618	0.314003	0.00960634	0.778575	0.76236	0.352971	0.781768	0.675	0.313889
nudL	0.155	0.123	36.5667	342	23	G012	3.15103	0.243345	1.19861	0.0422314	3.26941	0.267204	2.83382	0.281352	11.4536	0.257579	7.50443	0.211587	4.08102	0.0807539	0.743091	0.140437	0.400789	0.223201	0.0659302	1.56522	0.31988	0.0100537	0.810226	0.811748	0.332041	0.77193	0.627566	0.360704
norW	0.133	0.121	63.95	224	23	H001	3.056	0.234528	1.24352	0.0402875	3.25473	0.262822	2.91385	0.281746	11.6029	0.257712	7.35447	0.205252	4.01507	0.0745556	0.768526	0.132238	0.426773	0.213118	0.041399	1.63113	0.317151	0.0100213	0.761052	0.81259	0.32628	0.808036	0.754464	0.245536
rppH	0.131	0.125	65.3	198	23	H002	2.95063	0.214388	1.22723	0.0446049	3.09959	0.241999	2.73278	0.262162	10.9722	0.238549	7.12078	0.1843	4.05375	0.0885505	0.776708	0.117146	0.433338	0.199101	0.0348486	1.50314	0.313308	0.00963948	0.773728	0.76023	0.325206	0.863636	0.827411	0.172589
glxR	0.13	0.123	66.45	392	23	H003	3.07693	0.243712	1.21948	0.0435336	3.22224	0.267626	2.82661	0.281763	11.4309	0.259038	7.37169	0.21049	4.07925	0.077396	0.757948	0.135629	0.417191	0.222614	0.0400751	1.62982	0.318897	0.00964989	0.759058	0.638343	0.374495	0.811224	0.777494	0.222506
rluE	0.125	0.128	67.5667	286	23	H004	2.86106	0.233645	1.16024	0.042465	2.84701	0.255152	2.38098	0.267817	10.0619	0.248475	6.87218	0.201378	4.25339	0.0689888	0.769421	0.125829	0.424265	0.204294	0.0315291	1.40566	0.301172	0.00930943	0.752916	0.8029	0.330803	0.842657	0.785965	0.214035
yceA	0.135	0.126	68.7	278	23	H005	3.27113	0.227125	1.20408	0.0470104	3.4181	0.247314	2.98514	0.261053	11.9205	0.237826	7.73598	0.197669	4.0269	0.078742	0.730104	0.134192	0.385585	0.216722	0.0387221	1.75334	0.288665	0.0105968	0.819532	0.63977	0.380051	0.838129	0.76087	0.231884
JW1157	0.123	0.127	69.8167	211	23	H006	2.94182	0.243678	1.17102	0.0499626	2.96712	0.271407	2.50411	0.291819	10.5208	0.257469	7.06919	0.212143	4.25035	0.0778447	0.759455	0.141235	0.420214	0.233433	0.0348141	1.50393	0.316824	0.0101307	0.706747	0.762764	0.321909	0.810427	0.805687	0.194313
ychJ	0.137	0.124	70.8833	466	23	H007	3.1542	0.231878	1.20267	0.0610071	3.27493	0.265745	2.84815	0.296615	11.4439	0.257236	7.49248	0.200809	4.07611	0.0894683	0.742963	0.13023	0.399276	0.210428	0.0509098	1.60057	0.351871	0.0105062	0.801035	0.705696	0.304376	0.849785	0.821739	0.178261
JW1335	0.148	0.129	38.0833	314	23	H008	3.10445	0.244046	1.16769	0.0435911	3.14082	0.267752	2.65198	0.282835	10.9505	0.256086	7.37897	0.212894	4.17195	0.0791978	0.737713	0.135921	0.395075	0.214769	0.0548789	1.48878	0.312056	0.00956751	0.737777	0.795922	0.429608	0.789809	0.690096	0.309904
ydcR	0.166	0.126	39.15	380	23	H009	3.14142	0.224274	1.23977	0.0399855	3.3509	0.245464	2.99028	0.255742	11.8806	0.234575	7.52184	0.193632	4.00591	0.0787071	0.756109	0.132977	0.413906	0.218593	0.0383645	1.57065	0.29317	0.00988488	0.791561	0.817629	0.3183	0.771053	0.728947	0.265789
JW1647	0.158	0.127	40.15	399	23	H010	3.05545	0.218095	1.19071	0.0494472	3.14895	0.247952	2.71315	0.2712	11.1378	0.240947	7.31341	0.189917	4.15221	0.0871281	0.749576	0.127977	0.407198	0.209368	0.0414759	1.51848	0.30676	0.00975843	0.709931	0.75583	0.391168	0.79198	0.708543	0.288945
JW1691	0.214	0.125	41.1667	560	23	H011	3.14124	0.227537	1.22927	0.0455037	3.31941	0.255798	2.9407	0.275992	11.7034	0.242348	7.48681	0.19548	4.02627	0.0870325	0.754314	0.12677	0.409666	0.211192	0.0472072	1.51527	0.328423	0.0100125	0.796488	0.6988	0.377629	0.821429	0.733333	0.263063
yoaE	0.17	0.132	42.1833	442	23	H012	3.20743	0.237138	1.22827	0.0466438	3.40016	0.26157	3.01248	0.27798	11.928	0.249738	7.63883	0.206367	4.0017	0.0778185	0.744853	0.136426	0.402413	0.219395	0.0688712	1.64486	0.315637	0.00924097	0.773642	0.719981	0.409076	0.798643	0.640909	0.347727
JW1824	0.172	0.13	0	252	25	A001	3.10487	0.217334	1.17794	0.0347561	3.18153	0.230927	2.70807	0.239109	11.1365	0.220809	7.40413	0.186111	4.1377	0.0623967	0.741318	0.133632	0.397494	0.219732	0.0439277	1.47846	0.264859	0.007928	0.716799	0.728144	0.448713	0.789683	0.657371	0.334661
yedL	0.17	0.113	1.2	330	25	A002	3.18547	0.229331	1.18109	0.0398546	3.28111	0.241572	2.80672	0.248889	11.4661	0.229242	7.56188	0.195292	4.1119	0.0663275	0.733808	0.134514	0.388847	0.215901	0.0405822	1.48876	0.281337	0.0104849	0.760464	0.612989	0.465139	0.824242	0.625	0.362805
yqcA	0.174	0.114	2.3	415	25	A003	3.19249	0.222156	1.15642	0.0432387	3.21832	0.238859	2.69406	0.250012	11.1966	0.231524	7.54579	0.19146	4.18474	0.0649641	0.72241	0.136702	0.379751	0.219386	0.0594418	1.47646	0.277433	0.0105902	0.761637	0.730015	0.425125	0.783133	0.57971	0.415459
JW1362	0.167	0.105	3.41667	402	25	A004	3.09075	0.227196	1.14294	0.0366669	3.08105	0.243392	2.55168	0.252116	10.7867	0.231529	7.33387	0.194715	4.2591	0.069338	0.732288	0.136018	0.388206	0.21943	0.0470678	1.42572	0.288318	0.0122023	0.801594	0.786188	0.400693	0.825871	0.715	0.2825
JW0151	0.192	0.121	4.48333	338	25	A005	3.2141	0.221675	1.15713	0.034739	3.24641	0.237097	2.72119	0.243983	11.3072	0.224157	7.59523	0.191423	4.1847	0.0684552	0.719626	0.137014	0.377378	0.218895	0.0508884	1.48564	0.282112	0.0108564	0.776442	0.701019	0.4612	0.772189	0.674627	0.325373
yahD	0.176	0.116	5.55	319	25	A006	3.15738	0.210099	1.15318	0.0367643	3.17856	0.223296	2.65461	0.230807	11.0703	0.208856	7.47112	0.17964	4.19996	0.071098	0.726527	0.128032	0.380929	0.20772	0.0415437	1.43947	0.264114	0.0100634	0.76642	0.704164	0.442927	0.830721	0.742138	0.257862
ybaV	0.171	0.113	6.86667	517	25	A007	3.27952	0.224043	1.15488	0.0410179	3.31171	0.244033	2.77435	0.257572	11.5114	0.23154	7.70538	0.195217	4.18784	0.0705107	0.712609	0.133664	0.36853	0.212127	0.0764802	1.47167	0.292717	0.0104359	0.731421	0.658045	0.488471	0.83559	0.67767	0.314563
JW0480	0.16	0.119	7.98333	329	25	A008	3.17829	0.216403	1.17614	0.0340545	3.25832	0.232796	2.77632	0.239694	11.3637	0.224167	7.54273	0.186488	4.11649	0.067735	0.73138	0.132367	0.386998	0.211702	0.0485585	1.53026	0.28567	0.0107442	0.69467	0.740872	0.428983	0.775076	0.633846	0.356923
ybgK	0.177	0.112	9.1	371	25	A009	3.21617	0.224453	1.16617	0.0419449	3.27461	0.238771	2.76522	0.247534	11.5142	0.232061	7.60872	0.192228	4.18905	0.0644561	0.723242	0.13649	0.37996	0.215766	0.0314019	NaN	NaN	0.0114155	0.780081	NaN	NaN	NaN	NaN	NaN
ybhG	0.144	0.118	10.1833	272	25	A010	3.15676	0.214062	1.16317	0.0400444	3.20478	0.229031	2.70428	0.237096	11.2906	0.212628	7.48164	0.183545	4.21029	0.0701735	0.73049	0.128061	0.384515	0.206988	0.0309713	1.45702	0.278464	0.0112293	0.747347	0.801611	0.38354	0.830882	0.682657	0.313653
gstB	0.141	0.125	11.25	290	25	A011	3.00088	0.214893	1.1434	0.0313756	2.9948	0.229091	2.48116	0.235218	10.5504	0.219529	7.1663	0.182459	4.27414	0.0610253	0.744025	0.129041	0.398655	0.216211	0.0406828	NaN	NaN	0.0106303	0.751572	NaN	NaN	NaN	NaN	NaN
JW0882	0.171	0.119	0	554	25	A012	3.15489	0.197438	1.21339	0.0584161	3.32769	0.223783	2.92629	0.249075	11.657	0.213016	7.51762	0.168793	4.03025	0.0800165	0.747048	0.113665	0.398215	0.186497	0.0386088	1.55199	0.282568	0.00989064	0.736106	0.729194	0.365409	0.866426	0.709091	0.285455
yebK	0.164	0.117	12.5833	513	25	B001	3.21996	0.227686	1.18946	0.0403302	3.33195	0.242529	2.86405	0.250396	11.6428	0.238989	7.64327	0.197048	4.0889	0.065834	0.729823	0.137174	0.387413	0.219381	0.0859525	1.47622	0.309469	0.00969644	0.763115	0.779495	0.424066	0.766082	0.667323	0.326772
JW1939	0.157	0.113	13.7	376	25	B002	3.21063	0.224737	1.13748	0.0509071	3.19582	0.248038	2.64112	0.266763	11.0803	0.234798	7.56656	0.19529	4.24361	0.0789523	0.712914	0.137494	0.371701	0.221602	0.113815	1.46593	0.302024	0.0102971	0.772635	0.590585	0.438857	0.800532	0.665775	0.331551
ppdC	0.157	0.111	14.7667	443	25	B003	3.13087	0.220499	1.13544	0.0451642	3.0981	0.247219	2.55355	0.265317	10.7679	0.239188	7.38892	0.193163	4.25523	0.0757446	0.7238	0.130474	0.378731	0.205308	0.0502523	1.39282	0.326956	0.0112053	0.755426	0.776775	0.381488	0.8307	0.693182	0.304545
lomR	0.147	0.115	15.85	324	25	B004	3.15827	0.23653	1.14348	0.0369369	3.15421	0.259807	2.61706	0.272765	11.0277	0.253431	7.47032	0.206372	4.24219	0.0661954	0.723244	0.137428	0.379734	0.213011	0.0563102	1.44028	0.316981	0.0109346	0.807479	0.813139	0.383165	0.777778	0.693498	0.30031
arfB	0.142	0.115	16.8667	285	25	B005	3.07941	0.236403	1.18959	0.0398581	3.18117	0.254478	2.73509	0.265781	11.2264	0.245377	7.36727	0.204395	4.13133	0.0631684	0.749408	0.132128	0.405304	0.216268	0.0908439	1.49376	0.282361	0.0106697	0.761435	0.684925	0.455007	0.8	0.701754	0.280702
yahF	0.161	0.118	17.7833	325	25	B006	3.2418	0.238098	1.17235	0.0357556	3.31017	0.253316	2.8053	0.258838	11.5115	0.241688	7.66913	0.205986	4.13274	0.0685696	0.721857	0.146326	0.381847	0.235795	0.0526523	1.54615	0.297751	0.0109679	0.803959	0.674599	0.437524	0.756923	0.664615	0.329231
queC	0.116	0.118	19.0333	189	25	B007	3.07585	0.234031	1.19251	0.0357402	3.17671	0.250452	2.73912	0.257523	11.2736	0.254301	7.37309	0.204075	4.13636	0.075074	0.748328	0.136465	0.406474	0.212487	0.0475117	1.57491	0.280813	0.0105986	0.669342	0.578092	0.545669	0.783069	0.608466	0.380952
JW0481	0.158	0.125	20.0333	531	25	B008	3.1614	0.223092	1.19061	0.041496	3.26652	0.241228	2.81238	0.251919	11.4845	0.236413	7.52206	0.193813	4.11144	0.0731096	0.737897	0.134638	0.394248	0.211394	0.0494501	1.49189	0.324396	0.0102491	0.70094	0.569301	0.533899	0.789077	0.629981	0.362429
ybhA	0.121	0.114	21.15	210	25	B009	3.22005	0.229813	1.2218	0.045376	3.4188	0.247322	3.02195	0.258686	12.0457	0.238365	7.68737	0.19806	4.01903	0.0785525	0.740357	0.140983	0.398976	0.225894	0.0426575	1.6757	0.294217	0.0104586	0.759413	0.667709	0.379767	0.766667	0.650718	0.349282
ybiB	0.125	0.123	22.1667	265	25	B010	3.08182	0.217079	1.15741	0.0333555	3.10869	0.233761	2.60432	0.243587	10.9587	0.223195	7.35799	0.188285	4.24135	0.0645755	0.733781	0.136754	0.393719	0.221741	0.034709	1.47271	0.305047	0.0105338	0.68418	0.730481	0.443089	0.74717	0.638783	0.361217
JW0828	0.132	0.116	23.25	361	25	B011	3.12789	0.225849	1.1664	0.0444452	3.17799	0.24402	2.68553	0.256318	11.1238	0.234692	7.44123	0.194437	4.17541	0.0709618	0.733577	0.136375	0.391087	0.218512	0.0454131	NaN	NaN	0.0106465	0.759246	NaN	NaN	NaN	NaN	NaN
ycaL	0.145	0.122	24.2833	477	25	B012	3.11992	0.248926	1.18905	0.0412503	3.22509	0.270684	2.77421	0.284976	11.388	0.255195	7.45706	0.214393	4.15009	0.0774484	0.74286	0.14361	0.402928	0.232076	0.0617345	1.35764	0.418716	0.0107845	0.72919	0.547015	0.510954	0.769392	0.678647	0.302326
JW1845	0.192	0.119	25.5833	595	25	C001	3.28241	0.214798	1.21135	0.0452971	3.45797	0.234666	3.03351	0.249474	12.1558	0.225723	7.78513	0.186834	4.04405	0.0792424	0.72802	0.130761	0.385163	0.207779	0.0520611	1.605	0.297969	0.00979455	0.777274	0.699232	0.442901	0.764706	0.592217	0.395939
JW1974	0.157	0.124	26.6167	377	25	C002	3.18854	0.21747	1.18872	0.0465942	3.29437	0.238339	2.83478	0.253301	11.5573	0.222659	7.57974	0.189044	4.11965	0.0830396	0.732178	0.133902	0.389924	0.214495	0.0338084	1.57471	0.301574	0.0099486	0.6931	0.72356	0.458321	0.771883	0.614973	0.382353
JW2793	0.178	0.119	27.5833	415	25	C003	3.28869	0.23353	1.19185	0.0415196	3.41255	0.249315	2.94493	0.256566	12.0474	0.231374	7.77796	0.202573	4.12587	0.07261	0.72252	0.141008	0.381426	0.232984	0.0492822	1.58239	0.290564	0.0107073	0.79054	0.726815	0.437974	0.761446	0.62954	0.363196
stfR	0.165	0.125	28.7333	388	25	C004	3.20429	0.22556	1.1377	0.0492475	3.17442	0.253719	2.62121	0.275812	10.9729	0.245385	7.53183	0.197981	4.23475	0.0780646	0.713985	0.13409	0.371549	0.210543	0.0612619	1.42259	0.315273	0.0101074	0.762151	0.753895	0.420673	0.798969	0.61399	0.373057
yafE	0.17	0.116	29.6833	372	25	C005	3.25676	0.234619	1.18747	0.0401993	3.36722	0.254854	2.89568	0.266565	11.7765	0.248359	7.70944	0.204095	4.09823	0.0774858	0.725228	0.140409	0.383163	0.218009	0.0585665	1.57635	0.304652	0.0107832	0.790421	0.605315	0.498167	0.774194	0.613514	0.378378
yaiX	0.18	0.117	30.65	429	25	C006	3.33428	0.239831	1.1445	0.0426837	3.33806	0.262661	2.77493	0.277123	11.6035	0.258446	7.81839	0.21198	4.21631	0.0703996	0.700656	0.148794	0.36182	0.228011	0.0391584	1.59337	0.307749	0.0109268	0.777956	0.704695	0.393287	0.722611	0.623832	0.366822
ybaE	0.221	0.117	37.8167	736	25	C007	3.27754	0.25125	1.15129	0.0629736	3.2811	0.284657	2.74026	0.311787	11.3974	0.273763	7.68641	0.220185	4.22221	0.084515	0.710726	0.147234	0.371476	0.234028	0.0620089	1.45019	0.356725	0.0107817	0.770695	0.644125	0.44013	0.773098	0.685007	0.308116
ybdG	0.153	0.116	38.8333	396	25	C008	3.32669	0.238372	1.20092	0.044978	3.47588	0.266051	3.02436	0.285715	12.1249	0.254713	7.86637	0.210998	4.05534	0.0771919	0.719261	0.145878	0.380737	0.232181	0.0594849	1.66993	0.318017	0.0104935	0.741217	0.62504	0.454715	0.742424	0.583333	0.401515
ybhI	0.149	0.119	40.2167	407	25	C009	3.27316	0.246485	1.17914	0.0619255	3.35776	0.27814	2.87306	0.313167	11.7905	0.266918	7.73301	0.215787	4.16465	0.0883801	0.718805	0.14658	0.38016	0.231405	0.0472229	1.62545	0.356652	0.0109202	0.745673	0.653433	0.438455	0.756757	0.566502	0.426108
mntR	0.124	0.12	41.8333	262	25	C010	3.11922	0.237417	1.12811	0.0408564	3.06532	0.259003	2.50722	0.274172	10.7354	0.252075	7.40764	0.210223	4.31968	0.0707701	0.717121	0.150508	0.381506	0.23246	0.100114	NaN	NaN	0.0106286	0.679186	NaN	NaN	NaN	NaN	NaN
ybjJ	0.131	0.119	42.9167	287	25	C011	3.26111	0.226773	1.17896	0.0370732	3.34219	0.250094	2.85094	0.26393	11.7842	0.243961	7.71476	0.201635	4.16172	0.063735	0.71931	0.143036	0.379394	0.219629	0.0365009	1.62355	0.284092	0.0110678	0.786413	0.617553	0.48915	0.738676	0.641115	0.344948
rlmL	0.15	0.117	43.9833	291	25	C012	3.37479	0.217951	1.20659	0.0355429	3.55531	0.233537	3.10982	0.242186	12.4351	0.233298	7.97005	0.190611	4.01754	0.0665525	0.715795	0.135007	0.373611	0.209252	0.0514894	1.72372	0.287069	0.0107188	0.754285	0.584522	0.514346	0.780069	0.562069	0.427586
JW1856	0.149	0.122	45.2333	420	25	D001	3.27848	0.237961	1.20045	0.0428301	3.41529	0.263286	2.96419	0.281098	11.9954	0.256036	7.77102	0.209925	4.08796	0.078911	0.724195	0.142824	0.385095	0.219279	0.0369081	1.62862	0.316155	0.00965525	0.750356	0.582496	0.474858	0.730952	0.613365	0.381862
yoeA	0.137	0.127	46.2333	346	25	D002	3.20529	0.235764	1.19351	0.0434079	3.32568	0.258283	2.87222	0.273548	11.7511	0.25513	7.6232	0.206254	4.1209	0.0724192	0.732703	0.141048	0.391523	0.221282	0.0386288	1.58643	0.303308	0.0100983	0.689494	0.766428	0.38362	0.734104	0.653179	0.33815
JW2822	0.136	0.12	47.2667	388	25	D003	3.29288	0.237071	1.18329	0.0456226	3.38973	0.265899	2.90564	0.287538	11.8532	0.260876	7.78814	0.210807	4.12226	0.0751358	0.715593	0.144612	0.378049	0.223209	0.0459181	1.6319	0.325433	0.0103456	0.762386	0.648323	0.443793	0.724227	0.542636	0.449612
stfQ	0.155	0.115	48.3167	308	25	D004	3.2019	0.243875	1.17491	0.0419146	3.25673	0.272536	2.76635	0.291544	11.395	0.263752	7.57996	0.215666	4.15975	0.0748172	0.726155	0.144022	0.386359	0.219733	0.0690362	1.5551	0.335903	0.0111134	0.793773	0.701601	0.383704	0.74026	0.666667	0.326797
JW0209	0.139	0.113	49.4333	286	25	D005	3.38017	0.224632	1.16426	0.0382077	3.44022	0.245252	2.90595	0.260307	12.0701	0.239237	7.96177	0.200998	4.18477	0.0675354	0.696199	0.146903	0.361056	0.218667	0.04458	1.626	0.317036	0.0112919	0.768516	0.61332	0.436986	0.685315	0.59364	0.392226
JW0365	0.128	0.123	50.4667	255	25	D006	3.30121	0.247484	1.16363	0.038013	3.35272	0.270087	2.82617	0.285194	11.7015	0.260196	7.81385	0.218341	4.17976	0.0704581	0.706232	0.159471	0.374059	0.246932	0.0381276	1.66214	0.314671	0.0109886	0.652993	0.636507	0.469191	0.627451	0.501961	0.486275
ybaZ	0.124	0.12	51.7	228	25	D007	3.22259	0.224508	1.24846	0.0423891	3.48598	0.249393	3.14582	0.266572	12.2797	0.244136	7.74056	0.196941	3.937	0.0749081	0.743253	0.137039	0.406287	0.219616	0.0416377	1.74561	0.309973	0.0112297	0.721408	0.601	0.453397	0.692982	0.572687	0.422907
ybeM	0.142	0.128	53.0833	285	25	D008	3.28342	0.221463	1.23839	0.045613	3.52279	0.239922	3.15033	0.254676	12.4676	0.238229	7.85076	0.195042	3.9839	0.0802933	0.731983	0.141786	0.395232	0.219709	0.0353405	1.70821	0.288913	0.0105665	0.70905	0.615287	0.448912	0.663158	0.475352	0.521127
ybhN	0.135	0.12	54.0833	320	25	D009	3.08189	0.234723	1.14632	0.0349883	3.06745	0.260276	2.5419	0.277952	10.8387	0.254573	7.33609	0.206853	4.29881	0.0661313	0.72976	0.142611	0.391439	0.226603	0.0441598	1.46979	0.30744	0.0105924	0.787107	0.746069	0.344919	0.7375	0.658307	0.335423
ldtB	0.128	0.114	55.1333	280	25	D010	3.30428	0.245025	1.17674	0.0382517	3.37425	0.270234	2.86699	0.289051	11.8659	0.261039	7.80749	0.217997	4.17659	0.0686076	0.711756	0.15485	0.376539	0.236633	0.0670964	NaN	NaN	0.0109441	0.789188	NaN	NaN	NaN	NaN	NaN
JW0852	0.131	0.119	56.0667	274	25	D011	3.36655	0.246273	1.14303	0.0394441	3.35604	0.276797	2.78324	0.299587	11.7379	0.267676	7.88939	0.220812	4.26499	0.0754535	0.693249	0.1589	0.359403	0.238484	0.0613287	1.58613	0.325504	0.0107372	0.805514	0.563745	0.499056	0.682482	0.569343	0.416058
JW0948	0.143	0.123	1.25	359	25	D012	3.10198	0.202844	1.14337	0.0410192	3.09599	0.2144	2.56437	0.221319	10.846	0.203809	7.35993	0.173601	4.258	0.0709667	0.729163	0.129597	0.384365	0.212509	0.0454718	1.3685	0.25206	0.0105002	0.797869	0.778787	0.391704	0.796657	0.736695	0.263305
cmoA	0.148	0.124	57.5	372	25	E001	3.30813	0.245265	1.1923	0.0458068	3.42112	0.275961	2.95024	0.298916	11.8986	0.269987	7.81997	0.218257	4.07805	0.0788245	0.716985	0.147848	0.380279	0.228421	0.0532115	1.6533	0.347637	0.00943249	0.682001	0.556466	0.486754	0.715054	0.556452	0.438172
nrdI	0.139	0.12	58.5333	337	25	E002	3.23349	0.237047	1.18393	0.04486	3.31726	0.261571	2.83834	0.277998	11.6747	0.247919	7.66355	0.20793	4.16047	0.0806188	0.723611	0.146735	0.386134	0.231516	0.0350702	1.59101	0.330598	0.0101427	0.766238	0.632588	0.467088	0.735905	0.565868	0.428144
peaD	0.13	0.122	59.6	319	25	E003	3.27335	0.253743	1.19497	0.0449265	3.38832	0.282577	2.92086	0.306528	11.8944	0.287708	7.78254	0.22565	4.10576	0.0737815	0.719361	0.158521	0.387758	0.247035	0.0541861	1.63192	0.332523	0.00989779	0.78022	0.498179	0.436935	0.680251	0.573668	0.404389
quuQ	0.141	0.117	60.5833	364	25	E004	3.37423	0.269327	1.16351	0.0367372	3.42009	0.298775	2.88529	0.321221	11.9442	0.290061	7.92546	0.240181	4.18557	0.070125	0.702353	0.164607	0.367966	0.248338	0.0486583	1.56066	0.369064	0.010524	0.797718	0.528608	0.486468	0.706044	0.599448	0.375691
yafJ	0.147	0.115	61.6333	404	25	E005	3.19838	0.243828	1.18454	0.045262	3.2722	0.272581	2.79804	0.292814	11.4964	0.268865	7.5866	0.215691	4.14967	0.0826409	0.728932	0.148678	0.391146	0.232251	0.0597853	1.55319	0.331023	0.0111301	0.79401	0.636166	0.437135	0.757426	0.645885	0.346633
iraP	0.155	0.121	62.8167	408	25	E006	3.57849	0.25131	1.17328	0.0416183	3.67413	0.278613	3.13092	0.298288	12.7325	0.272698	8.32732	0.224329	4.1106	0.0782287	0.681113	0.155025	0.346729	0.233065	0.0442263	1.75484	0.340147	0.0111272	0.789086	0.479203	0.524388	0.730392	0.577778	0.409877
JW0446	0.17	0.116	3.01667	452	25	E007	3.11031	0.222119	1.15102	0.0385258	3.12267	0.239705	2.60303	0.250097	10.8775	0.22813	7.37598	0.189911	4.2134	0.0714978	0.732752	0.133783	0.388316	0.221884	0.0388662	1.38894	0.289679	0.0108706	0.77123	0.683176	0.42207	0.836283	0.716518	0.283482
ybeD	0.176	0.118	4.16667	412	25	E008	3.18591	0.207423	1.20448	0.0381594	3.3406	0.220757	2.91099	0.228611	11.6964	0.212578	7.60022	0.178357	4.04363	0.0718577	0.738069	0.130087	0.394471	0.210627	0.0464488	1.52883	0.258954	0.0110566	0.759767	0.7247	0.453428	0.774272	0.63017	0.367397
clsB	0.149	0.126	5.56667	376	25	E009	3.1484	0.216308	1.15579	0.0327407	3.17507	0.232144	2.65538	0.241308	11.1059	0.224956	7.46406	0.186797	4.20677	0.0628667	0.728111	0.133572	0.383958	0.212895	0.0399309	1.48914	0.268998	0.0101724	0.681977	0.72112	0.451167	0.781915	0.698667	0.296
ybiV	0.146	0.117	6.65	405	25	E010	3.02862	0.214284	1.1604	0.0385309	3.05252	0.229219	2.56205	0.236802	10.7049	0.218232	7.22388	0.183379	4.20855	0.071169	0.746135	0.127693	0.400369	0.21291	0.0357288	1.42782	0.269333	0.0110977	0.734811	0.776791	0.467861	0.839506	0.688119	0.311881
JW0853	0.153	0.121	7.68333	341	25	E011	3.14747	0.197677	1.12926	0.0389595	3.1092	0.212953	2.54534	0.224104	10.7817	0.200044	7.43651	0.172568	4.26534	0.0591397	0.716993	0.126754	0.372527	0.197676	0.0455455	1.48151	0.250558	0.0106596	0.692937	0.750392	0.436265	0.806452	0.655882	0.341176
rlmI	0.179	0.126	8.68333	458	25	E012	3.21052	0.224338	1.14073	0.0334816	3.20737	0.238254	2.65274	0.24646	11.1494	0.232323	7.58185	0.195894	4.22535	0.0561872	0.71485	0.14008	0.372362	0.214347	0.0583445	1.48812	0.277455	0.0104377	0.716245	0.744926	0.46372	0.762009	0.673246	0.320175
cmoB	0.168	0.122	10.0667	453	25	F001	3.1349	0.214008	1.15378	0.0387691	3.15639	0.231827	2.63945	0.244278	11.0095	0.219968	7.42616	0.184126	4.20316	0.0660702	0.729807	0.126372	0.38363	0.201967	0.0578881	1.49939	0.275232	0.00965391	0.682245	0.795975	0.408349	0.83223	0.65708	0.336283
mprA	0.206	0.124	11.1333	530	25	F002	3.31316	0.23511	1.19568	0.0385955	3.45799	0.254018	2.99583	0.26695	12.0713	0.250544	7.83168	0.204282	4.05979	0.0694237	0.721738	0.139206	0.379029	0.215718	0.0469934	1.6313	0.304678	0.0116049	0.736173	0.638131	0.527454	0.788679	0.602273	0.38447
essD	0.17	0.117	12.3667	393	25	F003	3.19299	0.222361	1.21037	0.0425241	3.35732	0.242967	2.93787	0.257424	11.7909	0.226703	7.61119	0.192305	4.05904	0.0796826	0.739736	0.131835	0.396507	0.208765	0.0532676	1.54403	0.290873	0.0108222	0.767133	0.647371	0.472716	0.765903	0.634271	0.360614
yaaJ	0.175	0.116	13.45	503	25	F004	3.22712	0.230895	1.20839	0.0424423	3.38429	0.251097	2.95296	0.263765	11.8347	0.247925	7.68362	0.200976	4.03787	0.0719875	0.733565	0.141445	0.393949	0.228977	0.046332	1.52752	0.315067	0.0105549	0.805506	0.645435	0.476858	0.729622	0.593625	0.400398
afuB	0.154	0.119	14.5333	402	25	F005	3.21091	0.21801	1.22177	0.0432141	3.40328	0.230687	3.00019	0.238561	11.9468	0.217683	7.66105	0.187994	4.01202	0.0719602	0.740969	0.131713	0.397489	0.208636	0.0520618	1.6051	0.278962	0.0105586	0.739432	0.699021	0.453662	0.766169	0.620948	0.371571
yaiC	0.162	0.122	15.5167	433	25	F006	3.16753	0.211447	1.15569	0.0435261	3.19444	0.233857	2.67653	0.251944	11.1705	0.227442	7.50762	0.184553	4.20833	0.0706147	0.723062	0.132522	0.381011	0.212069	0.0356328	1.48088	0.288871	0.0105917	0.749184	0.764508	0.433804	0.752887	0.674419	0.325581
ybaB	0.207	0.118	17.0333	535	25	F007	3.33208	0.246863	1.15323	0.0582252	3.35701	0.27249	2.81405	0.295325	11.6271	0.258113	7.81341	0.215294	4.18175	0.075362	0.704754	0.146884	0.36469	0.225771	0.0928567	1.44869	0.344937	0.0108093	0.734422	0.710843	0.408613	0.785047	0.678571	0.308271
ybeX	0.185	0.125	18.3667	506	25	F008	3.152	0.23995	1.14827	0.0513499	3.15	0.262118	2.62038	0.27897	10.9399	0.248608	7.4649	0.20945	4.22084	0.0781015	0.723723	0.141946	0.383084	0.221832	0.072453	1.43248	0.310455	0.0115177	0.765578	0.64413	0.468489	0.778656	0.637624	0.354455
JW0775	0.156	0.119	19.4	475	25	F009	3.12303	0.215618	1.19396	0.0424731	3.23202	0.237737	2.7906	0.252112	11.3349	0.230244	7.44093	0.186282	4.09629	0.0748224	0.743806	0.125688	0.399142	0.208618	0.0495221	1.4925	0.288073	0.0111262	0.736602	0.76291	0.405472	0.812632	0.646934	0.340381
yliE	0.233	0.114	20.4167	719	25	F010	3.18489	0.246994	1.15779	0.0478444	3.20722	0.275746	2.6899	0.296582	11.1851	0.263114	7.53259	0.215899	4.21206	0.0802326	0.723563	0.145688	0.384289	0.232683	0.106242	1.42738	0.33142	0.0108228	0.755711	0.701212	0.368988	0.755216	0.650418	0.344011
rarA	0.166	0.12	21.4833	485	25	F011	3.24389	0.226171	1.14265	0.0351452	3.24207	0.242788	2.68441	0.252259	11.2289	0.230386	7.64917	0.197298	4.2145	0.063681	0.709497	0.141346	0.369826	0.222448	0.0519115	1.4223	0.306591	0.0105658	0.790374	0.77955	0.360909	0.74433	0.670807	0.318841
etk	0.165	0.117	22.5	431	25	F012	3.23835	0.215659	1.18266	0.0387792	3.34359	0.236987	2.86705	0.252285	11.7082	0.228093	7.67866	0.188065	4.11997	0.0727544	0.723705	0.132003	0.381467	0.209017	0.0503423	1.5837	0.284974	0.0103259	0.713089	0.66276	0.470618	0.742459	0.625581	0.372093
yecA	0.189	0.122	24.1333	448	25	G001	3.34402	0.21732	1.19656	0.0393374	3.47985	0.235822	3.00963	0.246668	12.113	0.228958	7.8805	0.189921	4.05178	0.0669733	0.716201	0.135674	0.374181	0.212448	0.0477653	1.56154	0.293291	0.009428	0.759085	0.752476	0.442347	0.75	0.622472	0.368539
pphB	0.173	0.119	25.2	408	25	G002	3.18193	0.211027	1.1796	0.0411897	3.25943	0.227978	2.77964	0.238566	11.4496	0.220592	7.5508	0.182774	4.14804	0.0709274	0.729803	0.132014	0.387126	0.213021	0.037048	1.50834	0.269763	0.0103036	0.76467	0.752933	0.394855	0.77451	0.629902	0.367647
ykgF	0.116	0.122	26.6	175	25	G005	3.07912	0.261517	1.17121	0.0354762	3.1151	0.278011	2.62765	0.283721	10.9933	0.25998	7.37511	0.224971	4.22176	0.0747954	0.736864	0.156322	0.404231	0.241379	0.0365614	1.486	0.324881	0.00996947	0.788262	0.762564	0.38369	0.651429	0.6	0.388571
ycaC	0.138	0.118	27.7667	278	25	G011	3.1752	0.222904	1.17105	0.0382041	3.23489	0.244753	2.74381	0.257596	11.3397	0.230872	7.52532	0.194825	4.1695	0.0675704	0.729665	0.133241	0.38559	0.205871	0.0409014	1.47497	0.312673	0.0110161	0.794583	0.746044	0.360721	0.769784	0.700361	0.296029
JW0970	0.114	0.114	28.7667	187	25	G012	3.16524	0.252787	1.18416	0.0376602	3.25444	0.272298	2.78342	0.282735	11.4727	0.258216	7.56757	0.221145	4.15426	0.071801	0.7315	0.1554	0.395916	0.233463	0.0582684	1.53945	0.323799	0.0110301	0.801732	0.703213	0.414615	0.647059	0.545455	0.44385
yedF	0.178	0.125	30.55	582	25	H001	3.16092	0.238813	1.14545	0.041839	3.15111	0.266817	2.61276	0.285107	10.9948	0.259727	7.48598	0.210281	4.25093	0.0762046	0.719862	0.145441	0.382026	0.22784	0.0386909	1.4748	0.343421	0.0105032	0.624603	0.755055	0.399575	0.716495	0.627178	0.360627
mazG	0.206	0.127	31.5667	629	25	H002	3.19422	0.220424	1.22466	0.0460248	3.37415	0.247145	2.98574	0.265391	11.8782	0.237211	7.60369	0.191989	4.0201	0.0831346	0.743945	0.129441	0.400666	0.208055	0.0458241	1.49875	0.298947	0.00942796	0.768271	0.640165	0.482161	0.806041	0.636943	0.356688
tmpR	0.161	0.118	32.6	407	25	H003	3.29367	0.214759	1.18084	0.0437328	3.39459	0.233314	2.90525	0.247229	11.8844	0.226357	7.79437	0.188823	4.12204	0.0701383	0.714602	0.13731	0.374279	0.207534	0.0556035	1.62276	0.269886	0.010569	0.746574	0.650021	0.456475	0.717445	0.604423	0.388206
sgrR	0.189	0.119	33.6333	575	25	H004	3.19138	0.233122	1.18216	0.0471491	3.27449	0.259046	2.79952	0.277315	11.4788	0.249707	7.57149	0.204418	4.14417	0.0759566	0.730117	0.13762	0.388599	0.214823	0.0510347	1.5396	0.324481	0.0106842	0.764517	0.636625	0.432628	0.766957	0.56446	0.423345
yahA	0.191	0.119	34.6833	497	25	H005	3.32421	0.243443	1.21622	0.0428861	3.51669	0.264766	3.09303	0.278574	12.2954	0.2557	7.8856	0.21157	4.01063	0.0716613	0.725057	0.14776	0.38685	0.236884	0.0415409	1.63619	0.336598	0.0105271	0.771946	0.587138	0.484868	0.722334	0.569697	0.420202
ycaD	0.161	0.116	35.8833	302	25	H011	3.45738	0.236531	1.18132	0.0394584	3.56103	0.256032	3.04513	0.268923	12.3638	0.251025	8.1083	0.209324	4.08688	0.0631371	0.695886	0.151932	0.359751	0.224249	0.0606093	1.64202	0.321651	0.0108029	0.74496	0.563248	0.471646	0.682119	0.54485	0.438538
wcaI	0.146	0.109	0	154	27	A001	3.43274	0.278468	1.32954	0.0979537	3.88929	0.31598	3.72287	0.369258	13.7928	0.306123	8.1672	0.237191	3.78937	0.118707	0.747946	0.156867	0.412994	0.258067	0.0390257	1.83468	0.42722	0.00839573	0.577734	0.679423	0.35431	0.792208	0.523179	0.443709
yehY	0.175	0.116	1.06667	383	27	A002	3.24635	0.220012	1.16155	0.0351288	3.30134	0.238076	2.78292	0.248988	11.504	0.22781	7.66652	0.190733	4.16474	0.0663304	0.717468	0.133005	0.374097	0.209285	0.0366675	1.51685	0.27168	0.0109498	0.768801	0.710681	0.438986	0.801567	0.636126	0.358639
rcsD	0.17	0.121	2.05	241	27	A003	3.191	0.192753	1.19529	0.0408404	3.33253	0.20652	2.89153	0.215466	11.6089	0.196524	7.58064	0.164562	4.0394	0.0682028	0.737646	0.115685	0.387751	0.185337	0.0373941	1.55072	0.239891	0.00982447	0.704953	0.695332	0.446826	0.86722	0.641667	0.354167
trmJ	0.209	0.118	3.71667	419	27	A004	3.21971	0.220722	1.17106	0.0444458	3.29494	0.235279	2.7977	0.245072	11.4266	0.223754	7.62621	0.18995	4.11352	0.0690151	0.724046	0.1337	0.380243	0.210883	0.052704	1.48683	0.282066	0.0103296	0.769178	0.706155	0.422676	0.806683	0.643541	0.349282
yfjV	0.172	0.119	4.86667	458	27	A005	3.36926	0.261284	1.17346	0.0475754	3.45077	0.284089	2.9407	0.299068	11.9892	0.27147	7.89751	0.226816	4.12045	0.0761182	0.709839	0.144661	0.36774	0.220451	0.0931584	1.51782	0.33618	0.0105576	0.753041	0.677963	0.47698	0.803493	0.690789	0.300439
JW2741	0.162	0.123	5.98333	160	27	A006	3.27268	0.206469	1.0783	0.0307008	3.11357	0.218769	2.4474	0.226851	10.7026	0.212596	7.61958	0.178597	4.39494	0.0565062	0.685052	0.132978	0.343468	0.206213	0.0410281	1.48673	0.242258	0.0101677	0.657137	0.790331	0.418529	0.83125	0.75	0.25
cof	0.155	0.113	7.08333	299	27	A007	3.32032	0.216044	1.14958	0.0352939	3.34882	0.230432	2.79457	0.239492	11.6167	0.22724	7.79752	0.187691	4.17706	0.0587954	0.70457	0.137815	0.362114	0.212364	0.0830487	1.55186	0.259689	0.0104696	0.744838	0.741383	0.434069	0.769231	0.577181	0.416107
dsrB	0.203	0.12	0	449	27	A008	3.15323	0.221086	1.17241	0.0384095	3.22393	0.241026	2.73905	0.254595	11.212	0.230692	7.48426	0.191061	4.12548	0.0668353	0.73436	0.127555	0.388206	0.203601	0.0685403	1.44926	0.287745	0.00996504	0.753474	0.615496	0.481242	0.846325	0.671875	0.323661
JW2384	0.161	0.122	1.13333	277	27	A009	3.09928	0.210715	1.19389	0.0348309	3.21294	0.228685	2.7729	0.238052	11.2607	0.21201	7.3982	0.17932	4.09451	0.0746139	0.747443	0.121815	0.401277	0.200676	0.0440836	1.46128	0.287801	0.0100266	0.762874	0.568795	0.469458	0.833935	0.664234	0.324818
mzrA	0.183	0.129	2.16667	307	27	A010	3.15234	0.215563	1.23251	0.037091	3.36985	0.229767	2.99908	0.237024	11.9006	0.211708	7.55177	0.184056	4.00022	0.0741458	0.753586	0.124645	0.40767	0.201673	0.0349922	1.55847	0.271427	0.00941269	0.750577	0.60697	0.472022	0.824104	0.664495	0.325733
gluQ	0.187	0.12	3.13333	437	27	A011	3.18004	0.213036	1.18357	0.0419617	3.2834	0.230832	2.81469	0.2426	11.5126	0.217605	7.55665	0.183072	4.12273	0.0661103	0.733437	0.130112	0.389008	0.215053	0.0434127	1.47191	0.265715	0.0103113	0.788508	0.714817	0.425544	0.82151	0.722477	0.270642
JW0402	0.187	0.132	4.13333	451	27	A012	3.06227	0.225703	1.1045	0.0526946	2.95977	0.243082	2.37329	0.258336	10.2752	0.231729	7.2403	0.19459	4.36832	0.0684986	0.722021	0.137866	0.378231	0.219945	0.0409654	1.34585	0.294728	0.00856809	0.69766	0.821674	0.364199	0.789357	0.748879	0.248879
JW2036	0.174	0.12	8.56667	352	27	B001	3.32898	0.225976	1.32946	0.0941132	3.78274	0.273309	3.62898	0.336855	13.3914	0.270506	7.96281	0.194224	3.76777	0.105774	0.757202	0.130042	0.417897	0.224207	0.108702	1.7754	0.38168	0.00912682	0.527908	0.612641	0.394258	0.792614	0.453488	0.523256
yohD	0.153	0.123	9.61667	298	27	B002	3.30656	0.224486	1.16263	0.0315599	3.36723	0.234462	2.83785	0.236961	11.6934	0.219831	7.79624	0.194759	4.14528	0.0655734	0.710295	0.141663	0.368523	0.214779	0.0586347	1.59764	0.262745	0.0110315	0.775767	0.704266	0.449723	0.765101	0.634228	0.355705
yfaY	0.191	0.124	10.6333	374	27	B003	3.31527	0.210563	1.1688	0.0411611	3.39168	0.226557	2.87773	0.238518	11.775	0.225101	7.80316	0.182462	4.11841	0.069606	0.711069	0.130015	0.367149	0.199253	0.0527343	1.55905	0.284099	0.0100766	0.760693	0.718123	0.454258	0.762032	0.598383	0.396226
hcaE	0.177	0.121	11.6167	378	27	B004	3.12846	0.22468	1.1274	0.0520652	3.06213	0.253598	2.50046	0.277609	10.6264	0.238067	7.36419	0.196398	4.30426	0.0809176	0.720006	0.131198	0.376429	0.206702	0.0937083	1.38738	0.333468	0.010567	0.755739	0.678512	0.405734	0.822751	0.617021	0.37234
JW2677	0.15	0.127	12.5667	338	27	B005	3.08299	0.217898	1.18848	0.0366106	3.18634	0.236141	2.73811	0.246691	11.1781	0.225198	7.37197	0.187767	4.11235	0.0694485	0.748092	0.128713	0.402848	0.209029	0.037987	1.44776	0.302339	0.0103539	0.764837	0.722416	0.441316	0.813609	0.705357	0.294643
JW2780	0.17	0.121	13.5833	377	27	B006	3.20336	0.220631	1.17192	0.0408379	3.27364	0.239474	2.77965	0.251217	11.3458	0.228497	7.58259	0.190091	4.11408	0.0705532	0.726787	0.131034	0.382408	0.208612	0.0405921	1.51772	0.294001	0.0106253	0.773519	0.716821	0.41261	0.769231	0.656	0.336
ninE	0.156	0.129	14.5667	462	27	B007	3.18224	0.219894	1.18371	0.04087	3.27063	0.237312	2.79615	0.248324	11.4455	0.223899	7.54804	0.189665	4.12599	0.0682259	0.733235	0.133304	0.389234	0.213274	0.0760914	1.57585	0.290632	0.0095476	0.66646	0.63621	0.471716	0.807359	0.591304	0.402174
preT	0.187	0.126	5.41667	472	27	B008	3.22743	0.22881	1.17822	0.0382297	3.32553	0.243923	2.84124	0.253449	11.5736	0.227538	7.64753	0.19731	4.10694	0.0692534	0.727324	0.134146	0.38227	0.208951	0.0774173	1.50151	0.272024	0.00962871	0.762001	0.729216	0.463732	0.79661	0.665254	0.324153
pdxK	0.141	0.123	6.63333	356	27	B009	3.61573	0.292267	1.2567	0.07135	3.95929	0.324125	3.62082	0.353868	13.8023	0.310503	8.46828	0.252136	3.88299	0.0972467	0.709857	0.158523	0.371513	0.250065	0.149841	1.80721	0.407489	0.00874826	0.644365	0.289082	0.508846	0.848315	0.725948	0.250729
yhhW	0.172	0.124	7.98333	264	27	B010	3.24751	0.217672	1.19871	0.0361098	3.38882	0.237221	2.93767	0.249464	11.7503	0.22319	7.69785	0.188396	4.03172	0.0708559	0.729967	0.130852	0.385758	0.211069	0.0357542	NaN	NaN	0.0100405	0.762681	NaN	NaN	NaN	NaN	NaN
metQ	0.17	0.118	9.13333	227	27	B011	3.3545	0.212748	1.20398	0.0341929	3.52694	0.22259	3.07459	0.224946	12.3149	0.207693	7.92747	0.183307	4.03061	0.0716224	0.718003	0.139065	0.376143	0.225096	0.045475	1.62324	0.253619	0.010551	0.767674	0.701698	0.452203	0.762115	0.60793	0.38326
yajO	0.193	0.123	10.1167	438	27	B012	3.29491	0.210945	1.16329	0.0349071	3.35605	0.22876	2.8324	0.239011	11.6716	0.216205	7.76236	0.184102	4.15215	0.0645788	0.711197	0.132431	0.368481	0.20927	0.0346124	1.55489	0.275239	0.0101463	0.733875	0.729741	0.45851	0.767123	0.617849	0.370709
wcaE	0.206	0.122	15.9167	605	27	C001	3.21015	0.231821	1.1145	0.0474262	3.13523	0.26143	2.54267	0.286156	10.876	0.247268	7.53331	0.203473	4.33194	0.0731882	0.706062	0.140312	0.364566	0.219134	0.0730591	1.38452	0.32267	0.0100327	0.792212	0.716697	0.416653	0.786777	0.682724	0.313953
yohF	0.171	0.125	17.15	347	27	C002	3.19883	0.237496	1.13849	0.0609607	3.17361	0.264854	2.62458	0.293125	11.0264	0.256674	7.52461	0.206532	4.25665	0.08454	0.716188	0.139498	0.373925	0.221941	0.0858047	1.44503	0.341524	0.0102492	0.761458	0.731374	0.343749	0.821326	0.665698	0.322674
alaA	0.18	0.124	18.1667	521	27	C003	3.17159	0.23201	1.17786	0.0533173	3.24692	0.25453	2.77126	0.272223	11.3834	0.243632	7.52616	0.202104	4.15126	0.0785308	0.732621	0.136054	0.38935	0.215414	0.058279	1.51569	0.303254	0.00964803	0.755082	0.728461	0.466397	0.798464	0.649326	0.342967
yfhL	0.19	0.119	19.2333	425	27	C004	3.2316	0.221693	1.18669	0.0398491	3.33305	0.240367	2.85858	0.252124	11.5658	0.229301	7.65297	0.192217	4.08017	0.0726309	0.727401	0.136647	0.384736	0.215724	0.0591891	1.49943	0.303541	0.0108657	0.809288	0.73828	0.412267	0.752941	0.675355	0.324645
JW2679	0.153	0.128	20.1667	475	27	C005	3.15211	0.231419	1.16837	0.040283	3.20521	0.252543	2.71059	0.265391	11.2091	0.239631	7.48287	0.201378	4.17166	0.0716997	0.732166	0.137748	0.389107	0.216395	0.0400007	1.50347	0.316739	0.00960583	0.76406	0.610114	0.499001	0.768421	0.635593	0.364407
csdA	0.161	0.115	21.2	432	27	C006	3.24906	0.214528	1.15989	0.0398435	3.28889	0.234941	2.76602	0.246128	11.4592	0.22472	7.66653	0.188051	4.17628	0.0697588	0.715039	0.138717	0.374079	0.224145	0.0396234	1.47066	0.287853	0.010329	0.798765	0.806626	0.413444	0.733796	0.629371	0.361305
uspG	0.131	0.121	22.3667	274	27	C007	3.15892	0.23665	1.18208	0.0389071	3.24695	0.254323	2.77676	0.262661	11.4026	0.236439	7.51851	0.20389	4.14281	0.0717793	0.735164	0.13941	0.393446	0.220733	0.0358055	1.56822	0.295558	0.0104349	0.752783	0.658917	0.46131	0.755474	0.547445	0.448905
rtn	0.196	0.129	11.35	470	27	C008	3.26245	0.220207	1.15517	0.0429524	3.29886	0.233893	2.7663	0.243433	11.4495	0.22059	7.68788	0.191246	4.16923	0.0669702	0.714165	0.135891	0.370281	0.211584	0.050248	1.53693	0.284886	0.00945435	0.728893	0.701469	0.456794	0.804255	0.648822	0.349036
murP	0.209	0.124	12.35	363	27	C009	3.20674	0.206111	1.1737	0.0391433	3.27951	0.225133	2.78983	0.236633	11.4765	0.213804	7.58128	0.178101	4.14382	0.0700277	0.727092	0.124325	0.380797	0.199965	0.044338	1.47264	0.262267	0.0100833	0.760852	0.790779	0.340995	0.820937	0.645429	0.351801
yaaA	0.204	0.123	13.2333	384	27	C010	3.28343	0.230141	1.20568	0.0361221	3.44635	0.246949	3.00671	0.254691	12.057	0.242306	7.77759	0.199903	4.03615	0.0699998	0.728725	0.133434	0.384245	0.206451	0.0394393	1.55283	0.29181	0.0108667	0.771579	0.766432	0.449553	0.783854	0.638021	0.351562
dinJ	0.182	0.127	14.2	312	27	C011	3.13177	0.233039	1.15663	0.0381933	3.15142	0.251483	2.63706	0.262674	10.9957	0.243466	7.41657	0.201895	4.19616	0.058592	0.733145	0.137717	0.387898	0.217699	0.059973	1.47114	0.295788	0.0103082	0.767177	0.727691	0.43729	0.826923	0.684887	0.308682
yajG	0.193	0.119	15.1833	395	27	C012	3.27135	0.234522	1.14369	0.0438623	3.26736	0.251693	2.70795	0.263919	11.3209	0.238445	7.67582	0.20396	4.21394	0.0628404	0.710508	0.141669	0.367467	0.222747	0.0546197	1.47903	0.306948	0.0094276	0.763529	0.783962	0.401162	0.832911	0.705882	0.289003
wzc	0.192	0.124	23.7333	412	27	D001	3.22896	0.229163	1.18711	0.0413481	3.3285	0.254731	2.86028	0.269845	11.5913	0.238062	7.63951	0.200575	4.0969	0.077592	0.728695	0.136828	0.385611	0.213548	0.039342	1.5578	0.315087	0.00964553	0.770883	0.648601	0.493577	0.783981	0.603406	0.394161
psuK	0.178	0.122	24.8667	447	27	D002	3.30738	0.234762	1.14702	0.0349714	3.31321	0.25608	2.75532	0.269414	11.5119	0.244533	7.77241	0.207918	4.21075	0.0644881	0.703804	0.146498	0.364407	0.217117	0.0440988	1.55227	0.305673	0.0108495	0.725827	0.713873	0.475565	0.718121	0.606742	0.38427
fadI	0.172	0.118	25.8667	555	27	D003	3.14387	0.239223	1.15114	0.0490757	3.14901	0.26545	2.62527	0.285497	10.9536	0.258919	7.43687	0.207838	4.21735	0.076745	0.727454	0.135497	0.384164	0.21189	0.049516	1.49687	0.320779	0.0107437	0.738139	0.655305	0.463025	0.801802	0.601083	0.393502
yfiE	0.195	0.12	26.8333	495	27	D004	3.18314	0.217403	1.16897	0.045978	3.23506	0.240003	2.73857	0.25739	11.2416	0.227864	7.52886	0.189389	4.14517	0.0756927	0.728045	0.12922	0.383022	0.204517	0.0618872	1.507	0.288735	0.0101608	0.778546	0.810556	0.367658	0.822222	0.626775	0.363083
ygbI	0.15	0.12	27.8167	321	27	D005	3.17504	0.220985	1.18028	0.0419024	3.26099	0.241303	2.7859	0.255422	11.4266	0.231489	7.54936	0.19261	4.13571	0.0666579	0.731119	0.135529	0.38908	0.213367	0.0329951	1.57038	0.287191	0.0107412	0.752845	0.64978	0.429424	0.747664	0.576324	0.411215
JW2823	0.153	0.129	29.0167	294	27	D006	3.08557	0.247391	1.15386	0.0612869	3.09644	0.283543	2.59917	0.313837	10.853	0.267939	7.32055	0.215653	4.25233	0.0921415	0.737017	0.137881	0.394232	0.223581	0.0348187	1.43182	0.332479	0.00997582	0.735068	0.638976	0.442043	0.829932	0.591837	0.404762
citG	0.147	0.116	30.6	187	27	D007	2.93968	0.24056	1.13637	0.0441572	2.89294	0.263171	2.37469	0.276708	10.1272	0.246474	7.03018	0.205557	4.31219	0.0814817	0.748234	0.140106	0.408247	0.233371	0.0879539	1.35021	0.309184	0.0110008	0.702848	0.700401	0.355919	0.786096	0.73262	0.26738
dedD	0.151	0.123	16.5	168	27	D008	4.15542	0.44634	1.1312	0.0545273	4.16272	0.46975	3.44172	0.483098	14.1506	0.440848	9.42452	0.392734	4.18156	0.0760766	0.634344	0.25595	0.319215	0.375807	0.106133	1.78624	0.554988	0.009523	0.773103	0.399112	0.615112	0.761905	0.566265	0.343373
eutK	0.243	0.119	18.4167	724	27	D009	3.13279	0.232295	1.13484	0.0429071	3.09697	0.25079	2.54544	0.262656	10.7698	0.23718	7.40087	0.200703	4.2693	0.071739	0.723267	0.136599	0.380064	0.216554	0.0681627	1.34694	0.302194	0.009898	0.790333	0.697019	0.370694	0.803867	0.698611	0.293056
yaaW	0.217	0.128	19.35	529	27	D010	3.13195	0.239334	1.19493	0.0412849	3.24176	0.258988	2.79413	0.269697	11.3537	0.250664	7.46714	0.205607	4.09424	0.0691297	0.743791	0.140025	0.402557	0.233776	0.0761846	1.4715	0.304673	0.00973565	0.774354	0.715017	0.404768	0.778828	0.658444	0.332068
JW0294	0.174	0.124	20.3667	306	27	D011	3.17827	0.216777	1.17892	0.041783	3.26533	0.236846	2.78677	0.249766	11.4338	0.226892	7.55535	0.188418	4.13277	0.0630208	0.730622	0.134951	0.388196	0.217904	0.032269	NaN	NaN	0.0098692	0.769952	NaN	NaN	NaN	NaN	NaN
ybaO	0.187	0.124	21.35	482	27	D012	3.16071	0.234027	1.20026	0.046533	3.29026	0.258697	2.85616	0.275005	11.5343	0.246139	7.52633	0.203063	4.08326	0.0781754	0.741834	0.134735	0.398544	0.215154	0.0463951	1.5198	0.322208	0.00963381	0.738979	0.684506	0.426285	0.80083	0.617954	0.375783
asmA	0.198	0.121	33	376	27	E001	3.06195	0.274068	1.27438	0.0573114	3.34117	0.314872	3.07709	0.346398	11.8937	0.294809	7.39499	0.236211	3.94394	0.106636	0.778784	0.132205	0.441031	0.232033	0.104267	1.59776	0.379425	0.0109558	0.803081	0.625474	0.525985	0.819149	0.619303	0.36193
yeiQ	0.164	0.121	34.0667	307	27	E002	3.30447	0.226163	1.21003	0.0404776	3.47687	0.243531	3.04203	0.253586	12.1787	0.230631	7.82414	0.197296	4.03462	0.0707752	0.726957	0.137876	0.38354	0.21289	0.0365653	1.68407	0.290678	0.00977351	0.768655	0.525981	0.552506	0.785016	0.607843	0.382353
alaC	0.17	0.117	35.0333	367	27	E003	3.17057	0.268155	1.18501	0.0465267	3.25109	0.291032	2.7812	0.303543	11.3187	0.272908	7.5163	0.230439	4.11082	0.0802383	0.737941	0.141922	0.39496	0.225018	0.0863452	1.55852	0.339059	0.0103042	0.753351	0.693829	0.387306	0.814714	0.689373	0.297003
yfiF	0.18	0.127	36.0333	496	27	E004	3.29517	0.242892	1.19084	0.0447599	3.41024	0.266647	2.93871	0.284255	11.8979	0.247629	7.78493	0.212314	4.10187	0.0809595	0.720602	0.142244	0.380494	0.222851	0.0523644	1.60711	0.329539	0.00994688	0.759878	0.674496	0.453767	0.747984	0.60202	0.389899
ygcN	0.156	0.119	37.0833	286	27	E005	3.16379	0.239434	1.17744	0.0449708	3.22279	0.266125	2.73866	0.284345	11.2232	0.259835	7.50092	0.209313	4.13492	0.0731894	0.732391	0.138594	0.391187	0.218794	0.0453814	NaN	NaN	0.0109989	0.805807	NaN	NaN	NaN	NaN	NaN
ygeR	0.159	0.124	38.1333	436	27	E006	3.3197	0.268374	1.17996	0.0481578	3.40455	0.291377	2.90535	0.305978	11.8952	0.278389	7.83373	0.235671	4.14035	0.0798316	0.714794	0.158496	0.377879	0.2385	0.0337131	1.61816	0.352536	0.0105774	0.754621	0.584685	0.525221	0.701835	0.539171	0.428571
flc	0.157	0.129	39.15	310	27	E007	3.23323	0.228641	1.21151	0.0453532	3.39332	0.248539	2.97369	0.261055	11.934	0.235429	7.69755	0.199498	4.05489	0.0835251	0.732927	0.140272	0.393115	0.218004	0.0750807	NaN	NaN	0.010138	0.716329	NaN	NaN	NaN	NaN	NaN
dedA	0.176	0.121	22.8	342	27	E008	3.25926	0.21952	1.19702	0.0367237	3.39566	0.237826	2.93758	0.248722	11.8316	0.226547	7.73488	0.191081	4.05772	0.0660042	0.725616	0.138093	0.385181	0.223577	0.0966129	1.57492	0.293989	0.0100748	0.774272	0.639138	0.454458	0.722222	0.573099	0.426901
eutN	0.307	0.126	23.7667	858	27	E009	2.90152	0.240156	1.1669	0.0375181	2.91597	0.258723	2.44583	0.269214	10.3489	0.252165	6.99379	0.206293	4.26136	0.0783752	0.76309	0.138917	0.423744	0.224713	0.0533407	1.2589	0.314763	0.00952093	0.761911	0.804359	0.335732	0.771562	0.721504	0.274971
thiQ	0.214	0.126	24.8167	479	27	E010	3.21939	0.235548	1.20522	0.041204	3.3647	0.256634	2.92686	0.269407	11.8212	0.247648	7.6578	0.204126	4.07511	0.0784676	0.734161	0.140704	0.39429	0.228556	0.0493309	1.54288	0.308751	0.00985214	0.769875	0.688494	0.456327	0.770355	0.608787	0.382845
yahB	0.196	0.123	25.9	461	27	E011	3.22061	0.207381	1.21352	0.0405758	3.3884	0.224865	2.97061	0.233863	11.8609	0.216068	7.65941	0.179729	4.01928	0.0689463	0.736561	0.127242	0.39249	0.20298	0.101157	1.53776	0.271464	0.0100659	0.770494	0.666644	0.465215	0.789588	0.663043	0.332609
ybaY	0.19	0.119	26.8833	414	27	E012	3.3051	0.222112	1.21625	0.0373953	3.49572	0.239894	3.07306	0.249085	12.1825	0.230753	7.8363	0.193035	3.99251	0.0667113	0.727745	0.135931	0.385451	0.21502	0.0886419	1.63011	0.290873	0.0100619	0.751011	0.584453	0.511025	0.741546	0.57385	0.414044
yegV	0.178	0.122	40.4	378	27	F001	3.17899	0.234343	1.19441	0.0491093	3.28431	0.258701	2.83509	0.27682	11.4838	0.25459	7.54996	0.203468	4.08804	0.0838116	0.736596	0.138897	0.394983	0.222533	0.0431839	1.5258	0.321019	0.00922716	0.766754	0.525246	0.564422	0.777778	0.65252	0.334218
yejB	0.164	0.128	41.3833	265	27	F002	3.14974	0.219066	1.2268	0.03825	3.3417	0.239861	2.96147	0.254268	11.7606	0.234963	7.54254	0.191141	4.00116	0.0764761	0.749648	0.128602	0.406558	0.202098	0.0359011	1.64873	0.275943	0.0098562	0.704142	0.618069	0.451217	0.777358	0.573585	0.411321
eutR	0.16	0.12	42.4333	339	27	F003	3.2554	0.243648	1.18994	0.0566601	3.36028	0.283977	2.89882	0.318423	11.8019	0.28058	7.70713	0.218048	4.13535	0.0861267	0.722687	0.143054	0.384838	0.220922	0.0353369	1.55878	0.376146	0.0103152	0.75987	0.682791	0.457176	0.740413	0.610778	0.383234
yfiB	0.182	0.11	43.4833	368	27	F004	3.20876	0.224932	1.22362	0.0420252	3.40626	0.248536	3.01441	0.264254	12.0626	0.240756	7.66633	0.198008	4.03759	0.0759555	0.740723	0.136057	0.399198	0.208488	0.0362152	1.66466	0.318657	0.0114383	0.684242	0.542206	0.487123	0.741848	0.541209	0.453297
ygcO	0.12	0.122	44.9	290	27	F005	3.56344	0.300141	1.27363	0.0550056	3.9362	0.33578	3.64775	0.3637	13.8518	0.317542	8.39255	0.261488	3.86255	0.0929779	0.720067	0.161745	0.384	0.254606	0.0873544	NaN	NaN	0.00847232	0.547366	NaN	NaN	NaN	NaN	NaN
rof	0.164	0.117	45.9333	222	27	F006	3.23676	0.235023	1.17074	0.0481351	3.28688	0.268288	2.78371	0.296634	11.5036	0.265763	7.63758	0.20806	4.17975	0.0764452	0.719859	0.138987	0.379836	0.219115	0.0361286	NaN	NaN	0.0108892	0.79403	NaN	NaN	NaN	NaN	NaN
ybgA	0.166	0.124	46.9667	426	27	F007	3.21329	0.241933	1.12228	0.0511461	3.14281	0.281655	2.5635	0.314153	10.9608	0.276316	7.56491	0.218863	4.33932	0.0810771	0.70307	0.147947	0.367923	0.224549	0.051383	1.49021	0.34816	0.010325	0.749423	0.60875	0.434042	0.699531	0.621176	0.371765
flk	0.2	0.117	28.0833	509	27	F008	3.2239	0.238112	1.19326	0.0396164	3.34114	0.257674	2.88491	0.26771	11.7368	0.244037	7.64615	0.207444	4.10107	0.070003	0.731624	0.137286	0.388622	0.214575	0.0649389	1.50584	0.311367	0.0109412	0.76873	0.684468	0.463424	0.791749	0.666008	0.326087
eutM	0.248	0.124	29.1	588	27	F009	3.1809	0.235108	1.19488	0.0417053	3.29226	0.261596	2.84355	0.277223	11.5438	0.250304	7.55374	0.204184	4.0988	0.0747241	0.737144	0.137605	0.395302	0.223635	0.0530465	1.45586	0.319707	0.0101447	0.796518	0.731681	0.464799	0.768707	0.667802	0.32879
yadI	0.214	0.127	30.1167	497	27	F010	3.19033	0.249993	1.21921	0.0437249	3.35777	0.268136	2.94811	0.27793	11.8384	0.253611	7.6095	0.215293	4.05246	0.075247	0.743104	0.142721	0.403655	0.235056	0.0414328	1.51541	0.324577	0.00983865	0.777193	0.745628	0.418571	0.760563	0.635628	0.354251
yahC	0.189	0.122	31.05	494	27	F011	3.13287	0.217118	1.18278	0.041788	3.21026	0.239398	2.74204	0.253066	11.2023	0.230261	7.44838	0.189117	4.12101	0.0745383	0.738357	0.132315	0.39482	0.21144	0.0684454	1.46906	0.30354	0.00969578	0.758184	0.74123	0.430599	0.789474	0.628571	0.369388
glsA	0.179	0.121	31.9833	390	27	F012	3.30269	0.221144	1.20536	0.0413698	3.46166	0.242957	3.01652	0.2574	12.0806	0.236875	7.82019	0.194346	4.03795	0.0739277	0.723592	0.137144	0.381994	0.212751	0.0441638	1.62564	0.297287	0.00992085	0.753314	0.596165	0.525473	0.746154	0.526992	0.470437
rcnA	0.173	0.117	48.4333	408	27	G001	3.2004	0.252463	1.16849	0.0522382	3.24823	0.28614	2.7523	0.311625	11.3579	0.278914	7.57897	0.223586	4.18066	0.0825351	0.724349	0.146826	0.385609	0.227214	0.0571644	1.52789	0.357495	0.0105056	0.802847	0.684996	0.4558	0.75	0.633907	0.361179
yejE	0.165	0.12	49.4333	339	27	G002	3.33971	0.243709	1.18094	0.0553565	3.41798	0.27921	2.92239	0.30888	11.9049	0.275961	7.86688	0.218845	4.13124	0.0922692	0.707436	0.14934	0.372548	0.225114	0.071044	1.61359	0.352926	0.0100445	0.782396	0.597102	0.4754	0.684366	0.525223	0.462908
eutJ	0.181	0.12	50.5167	294	27	G003	3.19054	0.251442	1.14524	0.0540916	3.17063	0.287291	2.63006	0.31647	11.0807	0.280268	7.5261	0.223177	4.27382	0.0809874	0.71717	0.151525	0.380099	0.237674	0.0913955	1.49787	0.356579	0.0103278	0.790011	0.626513	0.46701	0.727891	0.578231	0.411565
yfjR	0.154	0.125	51.4833	367	27	G004	3.31066	0.227376	1.16902	0.0451696	3.36668	0.252987	2.84858	0.272702	11.7046	0.241709	7.80349	0.202151	4.15316	0.0693077	0.70785	0.144559	0.37058	0.22036	0.0451646	1.62575	0.319562	0.00997706	0.769245	0.57133	0.478684	0.708447	0.515068	0.471233
JW2739	0.142	0.128	52.5	332	27	G005	3.27954	0.231679	1.16722	0.0412691	3.33222	0.261233	2.82193	0.282053	11.6548	0.252286	7.73736	0.206041	4.17192	0.0755247	0.712171	0.141301	0.373287	0.214005	0.0729716	1.5789	0.31443	0.00963922	0.767782	0.636957	0.421415	0.701807	0.598187	0.386707
ivy	0.145	0.122	53.4833	308	27	G006	3.27915	0.236922	1.16202	0.04831	3.31433	0.266003	2.7901	0.289102	11.5686	0.261475	7.74825	0.213078	4.18862	0.0755022	0.708266	0.149237	0.372352	0.219493	0.044982	1.60063	0.312965	0.0103496	0.780858	0.719945	0.358664	0.681818	0.574675	0.415584
paaY	0.17	0.123	54.5333	387	27	G007	3.29751	0.236739	1.18121	0.0469078	3.38855	0.263517	2.89834	0.283983	11.8433	0.257437	7.79767	0.209415	4.12807	0.0779526	0.71436	0.148951	0.377546	0.228882	0.0604925	1.63402	0.332535	0.0103304	0.785741	0.547188	0.501332	0.702842	0.563969	0.428198
ypdE	0.139	0.122	33.3	184	27	G008	3.12712	0.208786	1.20966	0.0372984	3.27822	0.224322	2.86072	0.232814	11.5789	0.212807	7.49268	0.181379	4.07489	0.0716505	0.745752	0.131476	0.403407	0.206622	0.035209	NaN	NaN	0.0106598	0.785401	NaN	NaN	NaN	NaN	NaN
iscR	0.186	0.125	55.8833	1001	27	G009	3.05575	0.2469	1.14153	0.0464446	3.02784	0.271698	2.49973	0.29029	10.6117	0.262811	7.27341	0.214972	4.28941	0.0770299	0.733141	0.144402	0.394499	0.231278	0.0703768	1.05279	0.528587	0.00985379	0.849434	0.55217	0.247437	0.739261	0.687912	0.262637
yadC	0.203	0.122	57.3	472	27	G010	3.2315	0.243529	1.17793	0.0464005	3.28908	0.273034	2.79926	0.293782	11.5163	0.27381	7.6332	0.216029	4.15089	0.0823434	0.723397	0.146215	0.384405	0.228063	0.0590735	1.53037	0.352971	0.0100725	0.791525	0.614677	0.467225	0.756356	0.646552	0.344828
yahK	0.166	0.126	35.7167	330	27	G011	3.40126	0.257631	1.21002	0.0460625	3.58702	0.278304	3.14361	0.291503	12.5565	0.267237	8.03479	0.225246	4.0315	0.0753372	0.713786	0.149277	0.375875	0.227962	0.0896627	1.77869	0.323505	0.0101039	0.760789	0.528392	0.524693	0.693939	0.541033	0.443769
JW0524	0.154	0.126	36.85	300	27	G012	3.13423	0.22439	1.20382	0.0454237	3.25649	0.249645	2.8309	0.268765	11.4576	0.246699	7.48222	0.197352	4.08348	0.0772217	0.743177	0.136901	0.402799	0.220964	0.0392159	1.522	0.306079	0.00942188	0.736157	0.677473	0.416913	0.773333	0.593333	0.393333
yehW	0.178	0.121	58.7167	466	27	H001	3.40796	0.232351	1.19665	0.0443554	3.54684	0.25644	3.07075	0.273915	12.3928	0.249441	8.02772	0.206406	4.07581	0.0723528	0.705556	0.147013	0.369169	0.223411	0.054316	1.72041	0.313751	0.0103122	0.770992	0.526162	0.503822	0.667382	0.50431	0.491379
yejF	0.224	0.12	59.8	414	27	H002	3.19954	0.247572	1.14535	0.0545368	3.16854	0.277077	2.62005	0.299842	10.9993	0.265927	7.53837	0.218763	4.2547	0.0828395	0.715135	0.152603	0.378762	0.236323	0.0431272	1.46374	0.343721	0.0102583	0.794821	0.690997	0.374442	0.727053	0.660194	0.334951
JW2506	0.167	0.123	60.7833	428	27	H003	3.42997	0.235367	1.1648	0.0436842	3.48477	0.264159	2.93942	0.287829	12.1289	0.258396	8.04803	0.210432	4.17195	0.073224	0.689953	0.150871	0.357391	0.227077	0.0435828	1.66218	0.313175	0.0103183	0.759402	0.604017	0.457806	0.647196	0.523364	0.453271
yfjU	0.178	0.125	61.9667	332	27	H004	3.27029	0.253867	1.17269	0.0591268	3.31885	0.289729	2.81539	0.319431	11.5125	0.283577	7.70605	0.22377	4.14798	0.0806576	0.715689	0.151512	0.37993	0.236934	0.10729	1.57529	0.355443	0.00952445	0.769011	0.669224	0.431394	0.716867	0.578313	0.415663
JW2740	0.167	0.119	63.15	558	27	H005	3.12034	0.223863	1.24661	0.0848332	3.31954	0.268168	2.98187	0.318141	11.7167	0.272092	7.45355	0.195582	4.00308	0.104012	0.758239	0.125415	0.416759	0.207874	0.0793074	1.43745	0.476068	0.010442	0.770796	0.370078	0.560188	0.824373	0.580827	0.404135
prpD	0.175	0.12	64.2333	360	27	H006	3.25207	0.273532	1.17328	0.0463982	3.30287	0.305558	2.80057	0.33043	11.5379	0.297414	7.6834	0.241997	4.17285	0.0793226	0.720354	0.159438	0.38421	0.239104	0.0634191	1.54054	0.400042	0.0104517	0.772479	0.51632	0.493251	0.730556	0.622535	0.366197
yebT	0.167	0.119	65.2667	475	27	H007	3.30711	0.249457	1.16467	0.0484518	3.33915	0.280971	2.8128	0.305724	11.5853	0.275463	7.76964	0.221057	4.16473	0.0766683	0.709442	0.150509	0.372115	0.229166	0.0361241	1.56542	0.353888	0.00986576	0.764011	0.560883	0.478243	0.736842	0.625793	0.365751
fryC	0.179	0.115	38.0833	433	27	H008	3.31944	0.228426	1.18206	0.0364637	3.42547	0.247195	2.93496	0.259484	11.9377	0.230254	7.82708	0.19994	4.10177	0.0656844	0.715869	0.138876	0.373392	0.215349	0.053093	1.61206	0.296121	0.0103222	0.763927	0.549155	0.509537	0.799076	0.601852	0.384259
ygaU	0.222	0.119	39.0667	568	27	H009	3.28827	0.24563	1.19709	0.050221	3.41184	0.276164	2.9559	0.299142	11.8663	0.270711	7.76379	0.216682	4.05767	0.0792843	0.724465	0.141622	0.383151	0.219639	0.0993717	1.50367	0.34603	0.0104513	0.799551	0.691109	0.41481	0.776408	0.659574	0.333333
yadN	0.197	0.123	40.0333	557	27	H010	3.35881	0.235751	1.20347	0.0441954	3.51683	0.260098	3.06398	0.277356	12.2319	0.251058	7.94029	0.208212	4.03321	0.0770239	0.714836	0.147012	0.377347	0.227843	0.0762486	1.67153	0.309477	0.0102184	0.783529	0.701143	0.462554	0.712747	0.51526	0.473968
tauD	0.206	0.125	41	540	27	H011	3.26711	0.233372	1.20866	0.0461354	3.41779	0.26056	2.98423	0.280743	11.9965	0.249376	7.74683	0.205529	4.06244	0.0760012	0.728635	0.140835	0.388443	0.217688	0.0550175	1.5947	0.331152	0.009436	0.77978	0.610338	0.499416	0.751852	0.57757	0.411215
ybcM	0.168	0.124	42.0167	421	27	H012	3.33555	0.242808	1.20815	0.0375281	3.50398	0.267851	3.0638	0.283982	12.2421	0.262334	7.89916	0.215346	4.02963	0.0722919	0.720703	0.149258	0.382422	0.230601	0.0417689	1.66237	0.320226	0.009345	0.697092	0.541826	0.483763	0.714964	0.552632	0.433014
ybdH	0.207	0.132	0	880	29	A001	3.07325	0.236572	1.14955	0.0454746	3.06311	0.262933	2.54364	0.283949	10.674	0.254315	7.29445	0.204793	4.24182	0.0754436	0.735329	0.136376	0.393023	0.217627	0.0887588	1.25506	0.372211	0.0110029	0.810846	0.713959	0.34273	0.797727	0.764019	0.23014
ycaN	0.169	0.134	1.05	257	29	A002	3.18005	0.228603	1.1687	0.0337198	3.24883	0.24442	2.75463	0.253548	11.3508	0.223014	7.54292	0.196965	4.15742	0.0653808	0.73036	0.134794	0.385033	0.209704	0.0462625	1.45021	0.272326	0.0091965	0.838748	0.766821	0.299358	0.801556	0.712062	0.284047
yciT	0.121	0.128	2.28333	155	29	A003	3.62071	0.262079	1.29496	0.0683554	4.07116	0.291183	3.83981	0.316983	14.227	0.276849	8.53002	0.22524	3.77487	0.108525	0.71635	0.149429	0.380018	0.250909	0.0825678	1.88863	0.36793	0.0103485	0.838639	0.321592	0.426888	0.832258	0.733333	0.233333
lsrD	0.146	0.128	4.73333	182	29	A004	3.00872	0.250664	1.13343	0.0394988	2.97179	0.269207	2.44044	0.279982	10.3517	0.264129	7.1791	0.217515	4.26678	0.0646265	0.739698	0.144382	0.397704	0.225612	0.0332117	1.39533	0.308302	0.0107428	0.827169	0.883654	0.363517	0.763736	0.675824	0.318681
ynfM	0.213	0.124	5.8	285	29	A005	3.25748	0.221421	1.16868	0.0319034	3.3329	0.234401	2.82443	0.240973	11.63	0.226312	7.70236	0.190865	4.13955	0.0603058	0.718489	0.135529	0.375567	0.214801	0.0423236	1.51775	0.290961	0.0108391	0.858318	0.781647	0.355385	0.77193	0.641844	0.351064
JW1687	0.147	0.132	6.73333	202	29	A006	3.02678	0.19154	1.14642	0.0383438	3.02133	0.20471	2.50694	0.214161	10.6349	0.195479	7.23493	0.166115	4.26728	0.0642956	0.735699	0.124881	0.392749	0.195975	0.0358643	1.46149	0.251895	0.0100742	0.730621	0.694839	0.494119	0.747525	0.678392	0.321608
ydjF	0.205	0.122	7.73333	322	29	A007	3.18746	0.22038	1.16033	0.0343255	3.21862	0.232561	2.69773	0.237697	11.2675	0.218881	7.55963	0.191548	4.20264	0.0647992	0.72148	0.140633	0.381115	0.214479	0.0561078	1.53848	0.273595	0.0110784	0.77952	0.746663	0.464574	0.720497	0.6375	0.359375
ldtA	0.14	0.132	0	264	29	A008	3.0674	0.215002	1.15373	0.0373575	3.0848	0.231416	2.57789	0.242853	10.7307	0.220157	7.30389	0.184582	4.19447	0.0684272	0.737845	0.130271	0.393188	0.212615	0.0685096	1.40621	0.269266	0.0100017	0.79706	0.687017	0.424413	0.795455	0.660305	0.335878
ybjP	0.135	0.127	1.1	263	29	A009	3.18261	0.222127	1.14239	0.033029	3.17746	0.236487	2.6319	0.243479	11.0237	0.227055	7.52218	0.193444	4.21485	0.0656055	0.718747	0.137759	0.375886	0.213915	0.0401984	1.4221	0.263409	0.0101865	0.830875	0.78353	0.415925	0.779468	0.675573	0.316794
wcaK	0.11	0.127	2.16667	154	29	A010	3.23526	0.245959	1.19417	0.0658217	3.3463	0.270001	2.90561	0.306176	11.7852	0.27301	7.67411	0.211726	4.09454	0.0786655	0.727986	0.146817	0.389919	0.243661	0.112638	1.52158	0.311376	0.0104018	0.796322	0.599278	0.4211	0.733766	0.616883	0.376623
JW3287	0.15	0.121	4.51667	202	29	A011	3.0975	0.22125	1.18838	0.0352383	3.20203	0.237409	2.75291	0.244499	11.2731	0.216812	7.39931	0.189918	4.13359	0.0798474	0.746751	0.130329	0.401426	0.21133	0.039381	1.461	0.264115	0.0111096	0.83587	0.700178	0.442257	0.811881	0.678218	0.316832
JW3795	0.114	0.126	5.58333	90	29	A012	3.27186	0.334767	1.18241	0.0318031	3.38498	0.345563	2.90447	0.343638	11.9369	0.320671	7.77715	0.284662	4.144	0.0684401	0.723709	0.154388	0.386967	0.239585	0.158757	NaN	NaN	0.0108276	0.856226	NaN	NaN	NaN	NaN	NaN
hscC	0.17	0.125	9.06667	380	29	B001	3.20236	0.221786	1.17934	0.0363187	3.28753	0.235387	2.80309	0.241917	11.487	0.222588	7.59337	0.191495	4.12457	0.0663485	0.72933	0.136811	0.385944	0.218026	0.0386354	1.52502	0.282471	0.0105353	0.836259	0.767946	0.385703	0.773684	0.636605	0.35809
ycaK	0.157	0.126	10.0667	280	29	B002	3.23708	0.215939	1.19346	0.0364603	3.36201	0.228601	2.89827	0.235091	11.7747	0.216847	7.68307	0.184994	4.08778	0.0656087	0.728164	0.137159	0.386214	0.221111	0.0334156	1.57889	0.263457	0.0103939	0.849515	0.767451	0.438583	0.739286	0.610714	0.389286
pfo	0.147	0.133	11.1	258	29	B003	3.10637	0.200594	1.12832	0.0345567	3.0635	0.217506	2.50642	0.228757	10.739	0.201774	7.35504	0.175232	4.31855	0.0661704	0.722144	0.126598	0.377532	0.197977	0.0475673	1.39883	0.266854	0.0106078	0.880444	0.813914	0.350282	0.790698	0.696498	0.29572
lsrB	0.144	0.123	12.05	130	29	B004	3.08288	0.19638	1.18434	0.0366738	3.16259	0.207196	2.69767	0.211441	11.0501	0.203603	7.3746	0.168208	4.11274	0.0658633	0.741325	0.127164	0.399893	0.209615	0.0344184	NaN	NaN	0.0106984	0.870185	NaN	NaN	NaN	NaN	NaN
mdtJ	0.156	0.13	13.1333	211	29	B005	3.06614	0.203353	1.17253	0.0344073	3.12483	0.220833	2.64984	0.231197	10.8982	0.213028	7.30804	0.174324	4.13871	0.0654328	0.744969	0.121321	0.397492	0.194543	0.0451535	1.39695	0.284217	0.0104278	0.852268	0.616065	0.443052	0.838863	0.7109	0.2891
ydiR	0.133	0.129	14.0667	184	29	B006	3.09335	0.213663	1.20672	0.0429438	3.23474	0.227252	2.81657	0.235874	11.3824	0.214997	7.43518	0.18402	4.06979	0.0655434	0.74774	0.134256	0.407522	0.210395	0.0327859	1.49691	0.297607	0.0105001	0.846442	0.589368	0.51715	0.728261	0.615385	0.379121
ydjG	0.148	0.126	15	245	29	B007	3.08801	0.211162	1.17021	0.0408783	3.14109	0.229287	2.65587	0.24201	11.1494	0.226367	7.38713	0.184126	4.22731	0.0730696	0.73512	0.135526	0.395927	0.21293	0.0349687	1.55678	0.271267	0.0103606	0.826593	0.822514	0.388034	0.706122	0.594262	0.405738
yeeR	0.131	0.135	8.13333	268	29	B008	3.0881	0.229121	1.17168	0.0359388	3.1436	0.246394	2.66523	0.253166	11.0417	0.238135	7.35963	0.197005	4.16692	0.0656053	0.741963	0.135326	0.398024	0.214257	0.044856	1.44152	0.280794	0.0102385	0.83676	0.729111	0.460316	0.768657	0.681648	0.310861
elfC	0.122	0.131	9.06667	187	29	B009	3.16158	0.227133	1.16023	0.035618	3.20257	0.241913	2.68902	0.251111	11.1832	0.219725	7.52018	0.196177	4.19316	0.0611874	0.725189	0.140611	0.385019	0.221215	0.117554	1.46886	0.281064	0.0102169	0.836806	0.73312	0.497175	0.721925	0.623656	0.365591
JW2069	0.128	0.127	10.0333	152	29	B010	3.24773	0.205205	1.18948	0.0313815	3.36703	0.214316	2.89586	0.2163	11.8288	0.205654	7.71366	0.177851	4.10211	0.062925	0.723558	0.135524	0.382117	0.210461	0.0435492	1.57295	0.243649	0.0102385	0.8436	0.708658	0.464834	0.664474	0.519737	0.473684
yiiQ	0.168	0.129	10.95	322	29	B011	3.37214	0.241663	1.12753	0.0374718	3.34771	0.261769	2.74919	0.275234	11.5484	0.247157	7.89072	0.212586	4.23745	0.0655114	0.690992	0.154024	0.353295	0.234875	0.0739996	1.4725	0.282518	0.0107903	0.898078	0.757057	0.398881	0.726708	0.635514	0.35514
rep	0.195	0.124	11.9167	297	29	B012	3.52574	0.263019	1.18135	0.0344688	3.67244	0.280154	3.16442	0.287261	12.6671	0.264735	8.23325	0.22739	4.0353	0.0681063	0.696914	0.151528	0.355361	0.231951	0.0508509	1.49829	0.331778	0.00974715	0.880989	0.713739	0.349865	0.838384	0.761905	0.221088
ybfF	0.176	0.132	16.1833	322	29	C001	3.27194	0.229528	1.18072	0.0357987	3.36828	0.243871	2.87458	0.251969	11.806	0.232491	7.74988	0.199085	4.13114	0.057442	0.71895	0.143996	0.379134	0.222762	0.0449009	1.52973	0.289429	0.0106225	0.803134	0.742205	0.411995	0.732919	0.625	0.35625
JW0927	0.162	0.126	17.1833	204	29	C002	3.15671	0.21128	1.19202	0.0346145	3.27155	0.228788	2.81867	0.239204	11.4963	0.218054	7.52113	0.182212	4.10945	0.0680081	0.737722	0.128807	0.394072	0.208655	0.0390221	1.51207	0.290169	0.0109446	0.869254	0.772098	0.368907	0.754902	0.643564	0.356436
ydbC	0.148	0.129	18.1667	243	29	C003	3.13653	0.212335	1.18296	0.0410801	3.22082	0.226903	2.7491	0.236851	11.2685	0.222101	7.48871	0.183842	4.12087	0.0655722	0.733886	0.133529	0.39328	0.205133	0.0398371	NaN	NaN	0.0104973	0.859	NaN	NaN	NaN	NaN	NaN
glsB	0.162	0.128	20.1167	228	29	C004	3.06816	0.263763	1.1694	0.0414467	3.11579	0.284177	2.63251	0.294708	10.8812	0.270124	7.33501	0.226832	4.16775	0.0719983	0.743096	0.144763	0.403318	0.229528	0.0573244	1.53458	0.334664	0.0102455	0.857413	0.830443	0.272969	0.754386	0.701754	0.285088
folM	0.16	0.133	21.1167	335	29	C005	3.18321	0.225534	1.17477	0.0379955	3.25809	0.238774	2.76684	0.245474	11.437	0.222387	7.57208	0.195247	4.16769	0.0717569	0.728008	0.141998	0.387483	0.222656	0.0340227	1.53448	0.286342	0.0105349	0.819694	0.732193	0.428811	0.737313	0.608955	0.38209
ydiS	0.141	0.127	22.1167	164	29	C006	3.22266	0.215797	1.16664	0.0295708	3.2742	0.2321	2.76328	0.240124	11.4672	0.225634	7.63305	0.189397	4.17138	0.0686054	0.71919	0.137811	0.37816	0.208799	0.0457215	1.5196	0.270288	0.0108233	0.85926	0.749046	0.379716	0.756098	0.658537	0.329268
ydjJ	0.142	0.123	23.1	167	29	C007	3.30825	0.197261	1.17077	0.0304837	3.37203	0.213014	2.85151	0.221343	11.7543	0.208259	7.81653	0.174834	4.14293	0.0638934	0.705157	0.13524	0.368081	0.204267	0.0427706	1.52506	0.267877	0.0110995	0.860154	0.809296	0.36101	0.628743	0.532934	0.449102
djlA	0.13	0.131	13.1	268	29	C008	3.17484	0.21289	1.17057	0.0308911	3.24135	0.227038	2.74691	0.233259	11.37	0.21095	7.54283	0.183513	4.16717	0.0575394	0.727563	0.131966	0.385252	0.211209	0.0342418	1.49482	0.268573	0.0102548	0.851627	0.738701	0.390372	0.772388	0.644195	0.35206
gfcE	0.132	0.132	14.05	223	29	C009	3.19074	0.219194	1.16245	0.0384325	3.23239	0.231809	2.72038	0.23636	11.3519	0.22195	7.56846	0.190715	4.19384	0.0626115	0.722666	0.139964	0.381483	0.216645	0.0400729	1.5214	0.265333	0.0102212	0.868781	0.803721	0.3831	0.73991	0.600897	0.399103
yfcO	0.133	0.127	15.0333	258	29	C010	3.18767	0.239575	1.17785	0.0333693	3.2686	0.256436	2.78743	0.264196	11.4744	0.244862	7.58006	0.207562	4.13982	0.0610604	0.729184	0.140841	0.388105	0.217328	0.0612824	1.53044	0.278977	0.0100049	0.849593	0.703792	0.480937	0.755814	0.55814	0.430233
blc	0.15	0.126	16	406	29	C011	3.31917	0.229483	1.11109	0.0393117	3.24294	0.244767	2.62106	0.253591	11.1836	0.234063	7.75462	0.20015	4.29495	0.0632926	0.69143	0.143561	0.351172	0.216504	0.0516717	1.46352	0.275838	0.0103248	0.826607	0.788327	0.388404	0.778325	0.672414	0.32266
ruvB	0.127	0.127	16.9833	322	29	C012	3.64352	0.247222	1.18747	0.0361058	3.81986	0.273992	3.31741	0.290717	13.1537	0.258641	8.45618	0.215895	4.00639	0.0728256	0.684368	0.145052	0.343881	0.228178	0.0892218	1.53353	0.319596	0.0100786	0.837153	0.795707	0.24902	0.838509	0.765625	0.228125
JW0705	0.169	0.123	24.35	297	29	D001	3.31067	0.213662	1.19408	0.0371106	3.44833	0.228261	2.98408	0.236035	12.0374	0.219357	7.82265	0.185337	4.05812	0.0640178	0.720096	0.134395	0.377085	0.213554	0.0373567	1.60736	0.262094	0.0105862	0.796765	0.675144	0.437836	0.784512	0.639731	0.350168
ycbZ	0.137	0.129	25.2833	152	29	D002	3.20473	0.243151	1.20528	0.0305862	3.34299	0.257318	2.90223	0.261746	11.8553	0.246421	7.64428	0.211935	4.11393	0.0688424	0.734746	0.148035	0.396912	0.229935	0.0700669	1.57607	0.310074	0.010199	0.755091	0.687537	0.447961	0.677632	0.618421	0.368421
yncD	0.15	0.126	26.25	305	29	D003	3.21739	0.218299	1.19098	0.0343786	3.32947	0.232033	2.86181	0.238545	11.7146	0.226215	7.66063	0.190862	4.11438	0.0666746	0.726508	0.139291	0.387112	0.211378	0.0360295	1.61755	0.268296	0.0105779	0.848138	0.705062	0.419404	0.691803	0.544262	0.44918
yneJ	0.137	0.129	27.3	121	29	D004	3.08846	0.20752	1.16703	0.0382358	3.1209	0.220768	2.6267	0.226078	10.9494	0.199905	7.36642	0.182024	4.20497	0.0718911	0.735287	0.134375	0.394029	0.208537	0.0378711	1.4242	0.250979	0.0103835	0.855656	0.838241	0.35077	0.768595	0.727273	0.272727
JW1616	0.167	0.123	28.25	266	29	D005	3.19224	0.240537	1.19273	0.0400782	3.30622	0.262492	2.85014	0.274962	11.6207	0.240786	7.59016	0.209767	4.11945	0.0686489	0.734605	0.139283	0.393054	0.220612	0.0375542	1.56626	0.315185	0.0113326	0.742667	0.780847	0.370931	0.774436	0.615094	0.373585
ydiT	0.136	0.125	29.1667	183	29	D006	3.1196	0.218663	1.18566	0.0324258	3.20967	0.22802	2.7435	0.228764	11.4156	0.211358	7.48404	0.189418	4.1896	0.075001	0.73424	0.142104	0.398541	0.221932	0.0363668	1.50203	0.263957	0.0111403	0.882037	0.731497	0.452105	0.661202	0.519126	0.480874
yeaE	0.133	0.114	30.1	212	29	D007	3.15012	0.237425	1.19943	0.0420276	3.26639	0.253892	2.82311	0.262472	11.5633	0.239829	7.54905	0.206316	4.12894	0.0702958	0.73582	0.15147	0.401923	0.235566	0.0713094	1.58723	0.314608	0.0114943	0.784173	0.642913	0.437259	0.660377	0.530806	0.464455
skp	0.136	0.126	18.2167	272	29	D008	3.08125	0.236313	1.14943	0.0402644	3.0693	0.25766	2.54629	0.27016	10.7176	0.257127	7.32348	0.20661	4.2364	0.0651719	0.732657	0.140421	0.39201	0.217607	0.0580641	1.41542	0.305011	0.0112097	0.83883	0.802494	0.347541	0.761029	0.669118	0.319853
csgG	0.137	0.127	19.2167	216	29	D009	3.31194	0.21871	1.1829	0.0327416	3.41775	0.235882	2.92929	0.245951	11.8934	0.225296	7.82408	0.19058	4.08501	0.0634011	0.714454	0.139183	0.373694	0.212425	0.0378197	1.54004	0.28748	0.010759	0.820943	0.763615	0.405459	0.708333	0.595349	0.4
bepA	0.145	0.129	20.1333	266	29	D010	3.21241	0.239941	1.20583	0.0350492	3.36889	0.257272	2.9343	0.266594	11.7573	0.239084	7.65591	0.207817	4.03934	0.0661616	0.736613	0.142025	0.395257	0.223243	0.0482317	1.54333	0.308267	0.00991197	0.822721	0.782266	0.405418	0.725564	0.615094	0.369811
thiK	0.162	0.13	21.1833	258	29	D011	3.23665	0.218798	1.20195	0.0347415	3.38063	0.23804	2.93888	0.249405	11.8199	0.229422	7.68626	0.190361	4.05263	0.0701351	0.731044	0.135602	0.388942	0.216344	0.041952	1.54869	0.299273	0.0109196	0.845041	0.659442	0.505537	0.767442	0.59144	0.400778
uvrD	0.149	0.127	22.35	208	29	D012	3.53029	0.28436	1.17186	0.049254	3.63383	0.30533	3.10028	0.314867	12.5966	0.286257	8.24168	0.248314	4.10477	0.0692988	0.690467	0.160471	0.354105	0.244889	0.0572012	1.599	0.362886	0.011284	0.88257	0.764127	0.37759	0.701923	0.652174	0.333333
zitB	0.158	0.127	31.3167	424	29	E001	3.16975	0.241677	1.19408	0.0464855	3.28814	0.269169	2.8405	0.287821	11.5435	0.257944	7.55382	0.211499	4.11129	0.0788427	0.737289	0.141992	0.396913	0.22387	0.0318463	1.56227	0.342059	0.0104631	0.783665	0.532609	0.485444	0.764151	0.615752	0.381862
JW0965	0.154	0.13	32.2333	332	29	E002	3.29884	0.235425	1.1537	0.0423393	3.31877	0.256494	2.77352	0.269028	11.5478	0.246679	7.76637	0.207047	4.19851	0.0726066	0.705826	0.148951	0.368258	0.226002	0.0444507	1.51574	0.320745	0.0103793	0.87655	0.621291	0.467433	0.671687	0.539394	0.454545
JW1482	0.139	0.133	33.1333	268	29	E003	3.16512	0.211471	1.14592	0.0379651	3.16562	0.231235	2.6284	0.245298	11.1331	0.223956	7.52348	0.186296	4.26735	0.0664213	0.714976	0.138753	0.378161	0.212725	0.0425933	1.53488	0.269374	0.00880813	0.763755	0.662123	0.409854	0.656716	0.606742	0.393258
rspR	0.134	NaN	34	198	29	E004	3.1279	0.21046	1.19642	0.0380823	3.23688	0.23125	2.79696	0.245021	11.425	0.226523	7.48186	0.186047	4.11522	0.0754283	0.738707	0.133938	0.398734	0.203008	0.0358104	1.54221	0.290722	0.00193009	0.09	0.715117	0.417729	0.69697	0.591837	0.397959
ydhF	0.171	0.127	34.9333	322	29	E005	3.32575	0.234041	1.22229	0.0452455	3.51849	0.253287	3.1087	0.264643	12.2941	0.242982	7.87224	0.204484	3.98792	0.0774683	0.727665	0.144121	0.386491	0.223962	0.0589896	1.62768	0.288262	0.0103117	0.843464	0.577291	0.49508	0.732919	0.636646	0.357143
spy	0.135	NaN	35.8667	234	29	E006	3.32236	0.23228	1.18242	0.0389606	3.42563	0.254836	2.9337	0.270262	11.9756	0.247208	7.8543	0.204586	4.1218	0.0806904	0.711595	0.147158	0.374698	0.228533	0.0335566	NaN	NaN	0.00193009	0.0907179	NaN	NaN	NaN	NaN	NaN
yeaM	0.143	NaN	36.7833	355	29	E007	3.3609	0.246111	1.20507	0.0405583	3.52354	0.271142	3.07196	0.287641	12.3832	0.257785	7.95135	0.216665	4.07606	0.0765993	0.715594	0.154121	0.379533	0.235455	0.0399304	1.62976	0.321928	0.00193009	0.0889987	0.552759	0.49883	0.647887	0.543662	0.44507
JW0189	0.127	NaN	23.65	265	29	E008	3.11955	0.216762	1.17803	0.03706	3.18579	0.236859	2.71083	0.247067	11.2545	0.223424	7.43762	0.190012	4.18391	0.0675422	0.736088	0.136469	0.395483	0.222438	0.0534153	1.50628	0.285392	0.00193009	0.0888012	0.651847	0.450577	0.720755	0.577358	0.418868
csgF	0.128	0.13	24.5667	263	29	E009	3.12448	0.213417	1.21016	0.0404778	3.27865	0.229505	2.86702	0.238059	11.5877	0.216243	7.47923	0.185177	4.07712	0.0791166	0.748355	0.130352	0.404268	0.208045	0.039124	1.56565	0.274365	0.00978745	0.835225	0.684689	0.446205	0.768061	0.585551	0.403042
yfjT	0.146	0.124	25.4833	291	29	E010	3.17117	0.21049	1.1807	0.032817	3.25528	0.228613	2.77939	0.237918	11.4051	0.219193	7.5315	0.182082	4.13164	0.0714022	0.731833	0.126779	0.387982	0.200866	0.0444169	1.51791	0.275089	0.010063	0.84623	0.764609	0.46287	0.776632	0.612457	0.384083
dksA	0.115	0.133	26.7833	139	29	E011	3.49554	0.244191	1.33405	0.0854001	3.9781	0.261436	3.83694	0.286395	14.0778	0.257232	8.34677	0.206302	3.71341	0.0991845	0.731489	0.147646	0.403325	0.254295	0.159162	1.80286	0.373118	0.00839782	0.774204	0.441619	0.375676	0.755396	0.723881	0.268657
rnb	0.132	0.118	28.9833	148	29	E012	3.16464	0.21705	1.15672	0.0284407	3.18645	0.229051	2.66504	0.23343	11.1532	0.208061	7.51353	0.18986	4.21813	0.0713217	0.722929	0.138519	0.381851	0.207521	0.0329952	1.41503	0.253068	0.00873644	0.803836	0.824194	0.423852	0.736486	0.655405	0.337838
nfsA	0.158	0.124	37.95	241	29	F001	3.32972	0.221733	1.20727	0.0412257	3.50536	0.240672	3.06781	0.253018	12.1994	0.233177	7.89032	0.19343	4.00296	0.0663217	0.720152	0.139417	0.380164	0.22041	0.0377817	1.67168	0.295878	0.0102011	0.778641	0.591259	0.499625	0.680498	0.604167	0.391667
gfcD	0.153	0.125	38.9833	224	29	F002	3.37112	0.250239	1.23313	0.0377204	3.60816	0.272635	3.21694	0.285362	12.7531	0.256904	8.00832	0.21787	3.99962	0.0745854	0.722376	0.149132	0.385751	0.224526	0.0499716	1.74038	0.318255	0.0105267	0.849208	0.46976	0.516928	0.665179	0.497758	0.484305
ydeS	0.16	0.13	39.95	216	29	F003	3.15414	0.24571	1.20759	0.039319	3.29495	0.271071	2.87742	0.284637	11.6378	0.252533	7.53665	0.215982	4.09314	0.0817692	0.743599	0.14542	0.404093	0.225084	0.0355058	NaN	NaN	0.0106391	0.887048	NaN	NaN	NaN	NaN	NaN
ydfI	0.143	0.128	41.0167	217	29	F004	3.39635	0.24468	1.15629	0.0340067	3.43183	0.263169	2.8764	0.272357	11.9049	0.256289	7.97991	0.216426	4.16572	0.0638198	0.69385	0.159268	0.360885	0.246206	0.0411166	1.60984	0.333619	0.0113497	0.786149	0.720423	0.422991	0.640553	0.568075	0.41784
JW1641	0.151	0.13	41.9	222	29	F005	3.40593	0.226599	1.1935	0.0377876	3.53586	0.24596	3.05102	0.256666	12.3702	0.240581	8.03315	0.200583	4.08339	0.0723513	0.703063	0.15045	0.368521	0.229064	0.0453021	1.6865	0.297837	0.0098231	0.81854	0.525638	0.522412	0.648649	0.470588	0.524887
ydjX	0.138	0.127	42.9	229	29	F006	3.44815	0.23575	1.17287	0.0426185	3.52966	0.265668	3.00135	0.287334	12.3422	0.256488	8.11064	0.212634	4.1633	0.0725298	0.688885	0.156622	0.358667	0.232089	0.0384034	1.60972	0.319959	0.0110248	0.836168	0.543002	0.499006	0.558952	0.454148	0.532751
yebF	0.134	0.129	44.75	172	29	F007	3.2768	0.237114	1.17144	0.0410356	3.32654	0.263459	2.81574	0.282059	11.7194	0.254925	7.7782	0.213808	4.20332	0.0778694	0.706885	0.156868	0.376552	0.225746	0.0353755	1.59616	0.314527	0.0108942	0.838798	0.461189	0.504105	0.598837	0.459302	0.52907
sfmD	0.13	0.131	30.1667	172	29	F008	3.24713	0.224816	1.19453	0.0287105	3.372	0.241217	2.91153	0.245753	11.8607	0.228284	7.71021	0.195841	4.10058	0.072776	0.726257	0.141228	0.386389	0.223528	0.0320507	1.59065	0.312787	0.0101863	0.837014	0.770693	0.466999	0.726744	0.582353	0.4
hslJ	0.137	0.132	31.1333	209	29	F009	3.33168	0.242523	1.15829	0.0405178	3.37088	0.267482	2.83187	0.287276	11.7122	0.264409	7.86527	0.215722	4.16717	0.0656931	0.700606	0.157458	0.367329	0.234531	0.0365065	1.53426	0.32233	0.0096579	0.835547	0.694115	0.4219	0.626794	0.5311	0.4689
pepP	0.159	0.125	32.1833	286	29	F010	3.33799	0.234715	1.16127	0.0428517	3.38482	0.260671	2.85383	0.279746	11.8415	0.245471	7.83279	0.206256	4.19897	0.0805902	0.706263	0.143341	0.365805	0.220849	0.0641614	1.56918	0.321093	0.0109206	0.862729	0.497407	0.511782	0.748252	0.585965	0.4
hscB	0.12	0.128	33.3	95	29	F011	2.90707	0.206817	1.35106	0.0549117	3.32327	0.225465	3.21621	0.243014	12.0835	0.236134	7.22469	0.177288	3.77218	0.0749021	0.810668	0.122765	0.483583	0.204656	0.0393928	1.52611	0.314012	0.00832385	0.741192	0.548299	0.410053	0.789474	0.645161	0.333333
ybiC	0.148	0.12	34.2	194	29	F012	3.31817	0.218584	1.18327	0.0331879	3.4183	0.237342	2.92503	0.247538	11.9657	0.228997	7.8516	0.194394	4.11521	0.0620551	0.710512	0.143003	0.373191	0.215296	0.0376304	1.58899	0.278109	0.011292	0.853912	0.702595	0.424587	0.680412	0.57732	0.417526
macA	0.157	0.127	45.8167	279	29	G001	3.51807	0.247351	1.17727	0.0345539	3.62512	0.266167	3.09358	0.278009	12.5603	0.26556	8.24845	0.219687	4.07911	0.0579074	0.686222	0.15755	0.353565	0.232513	0.0479935	1.68094	0.335429	0.0109654	0.819647	0.67667	0.39826	0.602151	0.501805	0.469314
gfcB	0.159	0.124	46.8167	324	29	G002	3.42195	0.274576	1.21001	0.0376571	3.61163	0.29693	3.16817	0.309118	12.6892	0.283673	8.08648	0.241339	4.04754	0.0755297	0.711949	0.156242	0.375708	0.232229	0.0495256	1.7524	0.339328	0.0111	0.890129	0.513429	0.514772	0.712963	0.537037	0.450617
lsrR	0.16	0.136	47.8	309	29	G003	3.30005	0.224534	1.23738	0.0416847	3.53577	0.244799	3.15779	0.257393	12.5435	0.235175	7.86655	0.196768	4.00432	0.075178	0.731273	0.141247	0.393422	0.221432	0.0447982	1.72228	0.299742	0.00958224	0.853276	0.686511	0.378605	0.702265	0.609121	0.381107
rrrQ	0.137	0.129	48.75	233	29	G004	3.27941	0.215234	1.20995	0.033564	3.44106	0.2361	3.00418	0.249988	12.1441	0.229922	7.82629	0.192301	4.07195	0.066786	0.719413	0.143491	0.386375	0.221903	0.0324315	1.68633	0.29305	0.0100711	0.844785	0.586326	0.460511	0.622318	0.506494	0.480519
ydhP	0.147	0.135	49.7667	281	29	G005	3.29486	0.215859	1.21285	0.0444114	3.46589	0.236771	3.04084	0.252195	12.1742	0.227697	7.83393	0.192036	4.03751	0.0762897	0.722505	0.138547	0.384329	0.207884	0.0370101	1.66895	0.288316	0.00978797	0.804378	0.615445	0.417573	0.683274	0.569892	0.430108
ydjZ	0.145	0.127	50.6667	229	29	G006	3.35341	0.230134	1.19969	0.0362594	3.49519	0.249553	3.0311	0.261176	12.2221	0.245891	7.94925	0.204708	4.05722	0.0682868	0.710298	0.150481	0.376116	0.224124	0.0381104	1.7026	0.29921	0.0104363	0.854011	0.520312	0.427195	0.641921	0.530702	0.442982
yedS	0.134	0.127	51.75	257	29	G007	3.25976	0.238596	1.21337	0.037993	3.43399	0.261105	3.01438	0.278053	12.0569	0.250417	7.78793	0.21263	4.0364	0.0691572	0.727199	0.149448	0.391632	0.220505	0.0552433	1.68368	0.303477	0.0102357	0.843241	0.471824	0.487642	0.657588	0.470817	0.509728
nfrA	0.115	0.133	35.4333	171	29	G008	3.229	0.217413	1.16085	0.038508	3.26006	0.228737	2.73647	0.233701	11.445	0.216678	7.65798	0.192253	4.20767	0.0653131	0.713631	0.14897	0.377163	0.22724	0.0361849	1.58399	0.271784	0.0104192	0.803391	0.651588	0.465554	0.654971	0.517647	0.476471
ydiJ	0.128	0.133	0	111	29	G009	2.87761	0.193687	1.16216	0.0450444	2.88735	0.198423	2.41923	0.198238	10.141	0.200155	6.95473	0.164511	4.20022	0.0753201	0.761338	0.125562	0.419946	0.21027	0.0247281	NaN	NaN	0.00930458	0.849247	NaN	NaN	NaN	NaN	NaN
JW3003	0.234	0.133	36.4667	526	29	G010	3.22276	0.235173	1.21385	0.0602337	3.38009	0.262581	2.96133	0.286478	11.8587	0.253009	7.66004	0.204751	4.05592	0.0862931	0.736123	0.139818	0.395749	0.222005	0.0742665	1.54295	0.34303	0.0111432	0.690343	0.555823	0.457984	0.756654	0.629063	0.365201
tig	0.155	0.13	37.3667	231	29	G011	3.19129	0.234049	1.20645	0.0341463	3.33502	0.257418	2.90712	0.27296	11.7427	0.247045	7.6052	0.205403	4.07598	0.0678415	0.737563	0.138609	0.397206	0.216422	0.0587384	1.53698	0.303014	0.00960383	0.838198	0.461034	0.531058	0.718615	0.519481	0.471861
yiaK	0.121	0.124	38.2833	196	29	G012	3.31215	0.209757	1.21063	0.046855	3.47856	0.225713	3.05241	0.236489	12.2621	0.216459	7.83946	0.181907	4.04808	0.0795249	0.723208	0.136254	0.381919	0.218457	0.0422161	1.57946	0.248928	0.0101001	0.949579	0.653706	0.482943	0.755102	0.540816	0.454082
macB	0.15	0.126	52.9667	258	29	H001	3.39752	0.22967	1.22959	0.0369941	3.62575	0.251006	3.22101	0.265431	12.7832	0.241133	8.06745	0.203171	4.00361	0.0753349	0.714491	0.148852	0.380826	0.229719	0.040273	1.70358	0.299535	0.00975554	0.403674	0.620927	0.478214	0.616279	0.496124	0.5
ychF	0.156	0.13	53.9167	204	29	H002	3.33345	0.216085	1.2667	0.0501633	3.64241	0.24151	3.33188	0.26442	13.0068	0.235001	7.95717	0.19263	3.943	0.0818785	0.735376	0.137702	0.3967	0.207744	0.0728218	1.65917	0.305771	0.0103478	0.862432	0.696218	0.407424	0.691176	0.587065	0.40796
lsrC	0.154	0.13	54.8833	327	29	H003	3.44487	0.242006	1.20012	0.0330392	3.60206	0.263216	3.12781	0.276269	12.5718	0.259421	8.13277	0.215171	4.0446	0.0658106	0.700696	0.157433	0.368183	0.235254	0.0457073	1.70863	0.317003	0.0107573	0.798886	0.576136	0.483642	0.605505	0.516923	0.470769
flxA	0.149	0.129	55.7667	229	29	H004	3.23741	0.21527	1.16213	0.0369941	3.26842	0.230633	2.74519	0.239637	11.2944	0.223264	7.6583	0.188779	4.13789	0.0669731	0.713388	0.140138	0.375386	0.216069	0.0416464	1.5763	0.26552	0.0109157	0.8565	0.775686	0.400989	0.663755	0.592105	0.399123
sufC	0.167	0.131	56.7	391	29	H005	3.33956	0.248804	1.19933	0.0403522	3.48339	0.279253	3.02598	0.300773	12.1644	0.265911	7.88813	0.220377	4.06844	0.0724797	0.717794	0.147715	0.379135	0.224698	0.0387183	1.6693	0.338607	0.0102319	0.880771	0.496474	0.516662	0.710997	0.539846	0.442159
JW1746	0.21	0.129	57.6667	480	29	H006	3.30583	0.229263	1.21699	0.0410866	3.49163	0.251165	3.07026	0.266527	12.286	0.243058	7.86096	0.202577	4.03793	0.0760046	0.724019	0.144612	0.386657	0.220418	0.0410242	1.61587	0.334624	0.0109027	0.774656	0.660242	0.430026	0.675	0.549683	0.437632
JW1959	0.144	0.129	58.65	222	29	H007	3.36817	0.276854	1.16215	0.0399665	3.41701	0.300046	2.87944	0.31414	11.8951	0.290362	7.93659	0.245074	4.17284	0.075882	0.70082	0.16671	0.368644	0.251335	0.0425469	1.62789	0.361519	0.00975306	0.785938	0.472308	0.486547	0.644144	0.545455	0.431818
opgE	0.129	0.129	39.5167	252	29	H008	3.18082	0.240142	1.1901	0.0414482	3.27861	0.262507	2.81778	0.278552	11.5214	0.257243	7.58912	0.210991	4.12175	0.0743711	0.730485	0.149033	0.394732	0.232317	0.0457049	1.57146	0.304885	0.00990034	0.836228	0.580511	0.463227	0.686508	0.519841	0.480159
zinT	0.124	0.129	40.6	242	29	H009	3.15196	0.236281	1.16179	0.040107	3.18645	0.259444	2.67945	0.277162	11.1995	0.250001	7.50294	0.208212	4.21905	0.0723288	0.725816	0.147428	0.388213	0.227525	0.0364987	1.50671	0.292493	0.0102031	0.75912	0.694633	0.392285	0.690083	0.626556	0.356846
yhcD	0.158	0.131	41.5667	311	29	H010	3.33156	0.228133	1.17828	0.0453934	3.41087	0.251372	2.90737	0.267722	11.8001	0.241946	7.83419	0.201237	4.09745	0.0747977	0.711457	0.143523	0.371576	0.223367	0.0428546	1.5007	0.309501	0.0104945	0.835886	0.546896	0.511896	0.749196	0.605178	0.394822
tar	0.191	0.128	42.4667	407	29	H011	3.33232	0.252349	1.15259	0.0424429	3.35273	0.281176	2.80292	0.30123	11.7058	0.270769	7.83976	0.225057	4.22742	0.0784905	0.701492	0.158324	0.366859	0.240814	0.059543	1.52868	0.353072	0.0106776	0.765057	0.630172	0.447102	0.68059	0.584577	0.405473
allD	0.141	0.129	43.35	211	29	H012	3.27636	0.223014	1.15457	0.0323584	3.29152	0.243731	2.74771	0.258731	11.5747	0.235092	7.76535	0.200983	4.24527	0.0680794	0.701278	0.15283	0.369693	0.219997	0.0305456	1.51789	0.299021	0.0108947	0.821079	0.644013	0.448586	0.597156	0.524038	0.475962
aceK	0.178	0.118	0	511	31	A001	3.12593	0.20818	1.14696	0.0429193	3.12021	0.227071	2.59185	0.241539	10.855	0.213605	7.39584	0.179061	4.22664	0.0724652	0.726964	0.12767	0.38254	0.207683	0.0962088	NaN	NaN	0.010973	0.79978	NaN	NaN	NaN	NaN	NaN
qorA	0.206	0.113	1.4	579	31	A002	3.17791	0.218555	1.1521	0.0358519	3.19532	0.238767	2.66741	0.251329	11.1324	0.22633	7.5111	0.189788	4.20875	0.0686826	0.722857	0.129902	0.378619	0.206311	0.0461417	1.45309	0.286026	0.0111566	0.810899	0.736845	0.481054	0.825561	0.685764	0.305556
sodB	0.161	0.119	2.41667	619	31	A003	3.16852	0.218638	1.1391	0.0462546	3.15363	0.244449	2.60744	0.276967	10.9467	0.240235	7.48269	0.189235	4.23372	0.0645338	0.718941	0.133437	0.375788	0.210688	0.0513728	1.48193	0.273538	0.0111161	0.808168	0.72383	0.389929	0.778675	0.641815	0.354943
JW2792	0.173	0.115	4.75	477	31	A004	3.12138	0.21657	1.15162	0.040953	3.12793	0.232184	2.60561	0.241651	10.9598	0.21825	7.4016	0.186886	4.23906	0.0682925	0.729633	0.134651	0.385935	0.213994	0.0473678	1.50603	0.276515	0.0107073	0.786754	0.629744	0.469147	0.792453	0.643606	0.356394
yagM	0.149	0.128	5.76667	241	31	A005	3.18318	0.206859	1.18628	0.0326838	3.28827	0.220192	2.82195	0.227184	11.5833	0.207249	7.57513	0.178798	4.13222	0.0661272	0.731397	0.128245	0.388052	0.20172	0.0635844	1.45539	0.375301	0.011411	0.810586	0.363524	0.556881	0.775934	0.671053	0.320175
ybbV	0.155	0.123	7.98333	491	31	A006	3.20582	0.212263	1.17412	0.0365015	3.28181	0.227639	2.78925	0.23472	11.4735	0.218245	7.60454	0.18433	4.13694	0.0632584	0.725073	0.133013	0.382239	0.207833	0.0463852	1.54585	0.261286	0.0104368	0.789314	0.66982	0.469705	0.737271	0.637475	0.360489
miaB	0.187	0.118	10.7167	496	31	A007	3.18049	0.230015	1.15284	0.04353	3.20113	0.254062	2.67734	0.27163	11.1068	0.240816	7.51572	0.201951	4.192	0.0729966	0.724165	0.132727	0.379042	0.204311	0.0701269	1.55196	0.293437	0.0118851	0.794699	0.717457	0.399491	0.808468	0.667339	0.322581
yceO	0.194	0.121	0	366	31	A008	3.17224	0.207261	1.20354	0.03737	3.32929	0.218668	2.9012	0.224489	11.7505	0.208826	7.56626	0.176945	4.07391	0.0672597	0.74159	0.12519	0.395357	0.204217	0.0517513	1.49415	0.248889	0.0107807	0.773508	0.714937	0.469838	0.827869	0.661202	0.336066
ymgA	0.178	0.12	1.16667	242	31	A009	3.0722	0.210399	1.18302	0.0385033	3.14777	0.229027	2.68609	0.242516	11.0723	0.220362	7.32548	0.179939	4.15148	0.0661833	0.747263	0.125247	0.401665	0.208587	0.0839389	1.39241	0.262015	0.0108172	0.781348	0.554146	0.500989	0.830579	0.677686	0.318182
JW1350	0.146	0.122	2.25	223	31	A010	3.22997	0.185752	1.14985	0.0366234	3.25926	0.199303	2.72333	0.207618	11.3163	0.188536	7.63149	0.161289	4.17975	0.0624964	0.712633	0.12196	0.368667	0.194556	0.0352163	1.49872	0.229698	0.0110739	0.775358	0.784693	0.388942	0.753363	0.632287	0.367713
yddK	0.178	0.117	3.26667	332	31	A011	3.24454	0.246195	1.10837	0.0328536	3.1588	0.261626	2.54707	0.267814	10.9443	0.257934	7.59312	0.214995	4.31723	0.05911	0.703074	0.140205	0.358905	0.211489	0.0623021	1.3752	0.284153	0.0107642	0.812346	0.629651	0.459202	0.846386	0.762048	0.228916
ynjA	0.186	0.123	4.23333	342	31	A012	3.18823	0.203073	1.16943	0.0402364	3.25886	0.221622	2.7643	0.235055	11.3251	0.205888	7.54678	0.174001	4.13437	0.0715919	0.728371	0.122672	0.381635	0.201436	0.0349113	1.48255	0.257621	0.0100306	0.788742	0.733909	0.399707	0.845029	0.715543	0.281525
yeaG	0.195	0.119	11.9833	450	31	B001	3.23231	0.231097	1.16382	0.039857	3.28004	0.250715	2.76668	0.261529	11.4695	0.246277	7.63604	0.201964	4.17751	0.0742118	0.719868	0.137758	0.377469	0.213388	0.0484929	1.54838	0.298853	0.0111528	0.797456	0.715113	0.450581	0.768889	0.629464	0.359375
hfq*	0.155	0.113	0	331	31	B002	6.17671	0.310395	0.936385	0.0281806	5.35813	0.315534	3.7392	0.319068	17.5045	0.307872	13.339	0.288814	4.71959	0.0411942	0.401905	0.242443	0.169407	0.300281	0.156859	NaN	NaN	0.0110011	0.819133	NaN	NaN	NaN	NaN	NaN
sodC	0.154	0.119	14.3667	356	31	B003	3.25547	0.215864	1.1977	0.0342009	3.39206	0.230088	2.9353	0.236924	11.8221	0.22224	7.73114	0.188586	4.05014	0.0663812	0.726061	0.136259	0.38448	0.209875	0.0387204	1.6065	0.268736	0.0106882	0.754373	0.533397	0.527444	0.75	0.620397	0.373938
ygdR	0.16	0.117	15.3167	397	31	B004	3.27531	0.221786	1.17655	0.0394669	3.36328	0.236136	2.86461	0.244553	11.7679	0.2254	7.74242	0.192101	4.13886	0.0689446	0.717742	0.13713	0.37601	0.212926	0.0399054	1.6081	0.277186	0.0105752	0.776217	0.678179	0.512868	0.758186	0.613636	0.381313
yagN	0.159	0.12	17.2	343	31	B005	3.18655	0.23125	1.16603	0.036243	3.2382	0.247451	2.73236	0.255024	11.3428	0.234897	7.55447	0.199281	4.18422	0.0696181	0.726462	0.141529	0.384911	0.223989	0.0379517	1.58609	0.280814	0.0107408	0.804582	0.736548	0.426498	0.769679	0.664723	0.332362
ylbE	0.169	0.124	18.2	349	31	B006	3.24831	0.232732	1.17928	0.0360805	3.34249	0.252447	2.85571	0.26345	11.6806	0.23539	7.69918	0.203017	4.12626	0.0652263	0.721845	0.139256	0.380877	0.212123	0.0478559	1.55161	0.302334	0.010815	0.791428	0.667549	0.474721	0.739255	0.626437	0.367816
ybfP	0.164	0.121	19.15	374	31	B007	3.03876	0.218526	1.14557	0.0341928	3.02987	0.237599	2.51037	0.248683	10.5914	0.227457	7.24591	0.189431	4.25005	0.0688696	0.737067	0.133002	0.39416	0.209627	0.033473	1.45635	0.27655	0.0107862	0.791726	0.856092	0.368865	0.751337	0.65508	0.342246
ymfD	0.168	0.125	5.38333	317	31	B008	3.20756	0.228018	1.16089	0.0439008	3.2462	0.243019	2.72568	0.251796	11.3525	0.229827	7.58604	0.196246	4.19862	0.0663486	0.722388	0.14431	0.381259	0.235397	0.0537495	1.50194	0.276997	0.010622	0.794503	0.64311	0.396429	0.760252	0.665615	0.328076
ariR	0.184	0.121	6.38333	367	31	B009	3.19907	0.255922	1.10996	0.0430655	3.11897	0.282346	2.52252	0.302388	10.8328	0.267651	7.50941	0.224495	4.34318	0.0675708	0.709522	0.146682	0.367002	0.229534	0.0679436	1.38431	0.305677	0.010723	0.807993	0.738841	0.364504	0.811989	0.73297	0.258856
ydaS	0.096	0.117	0	107	31	B010	3.83801	0.414468	1.18514	0.0494376	3.9803	0.428574	3.4548	0.436793	13.7124	0.394644	8.85119	0.352396	4.03355	0.0934995	0.674176	0.215436	0.348822	0.31754	0.0722723	1.58901	0.481642	0.00727905	0.247439	0.814637	0.176379	0.859813	0.757282	0.194175
yddK	0.184	0.118	7.63333	356	31	B011	3.12075	0.24097	1.16208	0.0350969	3.15799	0.255943	2.65364	0.261691	11.0351	0.244813	7.41572	0.207327	4.1858	0.0624606	0.73592	0.140311	0.391999	0.221183	0.0572234	1.42638	0.290382	0.0108771	0.8244	0.773589	0.402842	0.794944	0.707042	0.290141
JW1777	0.172	0.115	8.58333	398	31	B012	3.19882	0.233028	1.161	0.0400842	3.23898	0.252085	2.72474	0.26291	11.2539	0.236805	7.56551	0.20186	4.16533	0.0670944	0.724034	0.138489	0.381125	0.217749	0.0554565	1.46198	0.294197	0.0109029	0.776389	0.760885	0.396657	0.798995	0.661616	0.325758
pphA	0.148	0.116	22.1667	299	31	C001	3.10195	0.223927	1.19178	0.0489234	3.20554	0.245016	2.76394	0.261736	11.1754	0.232188	7.41359	0.193069	4.08243	0.0777387	0.744568	0.134268	0.40256	0.214164	0.0403237	1.57547	0.291979	0.010389	0.776921	0.616084	0.532055	0.762542	0.606061	0.390572
lpp	0.214	0.106	23.2667	500	31	C002	3.06061	0.215358	1.34533	0.0477688	3.49683	0.230979	3.35123	0.240314	12.6594	0.222294	7.50569	0.182366	3.81008	0.0947283	0.791378	0.127225	0.459483	0.214867	0.0499662	NaN	NaN	0.0114356	0.684798	NaN	NaN	NaN	NaN	NaN
tpx	0.146	0.116	24.4	353	31	C003	3.21233	0.231605	1.13431	0.0371871	3.18498	0.250521	2.61948	0.262747	11.061	0.241741	7.57988	0.203378	4.25393	0.0702779	0.710791	0.144785	0.370897	0.219641	0.0512751	1.53373	0.289391	0.0114032	0.806453	0.55879	0.48537	0.756374	0.674221	0.320113
JW2814	0.144	0.115	25.5167	365	31	C004	3.1605	0.217754	1.17802	0.0385581	3.24156	0.237159	2.76261	0.25021	11.3564	0.22288	7.52357	0.189319	4.14986	0.069814	0.731345	0.135016	0.390125	0.214979	0.0410477	1.57761	0.296172	0.0110284	0.783593	0.676297	0.462109	0.734247	0.603306	0.391185
JW0288	0.312	0.119	26.6	882	31	C005	2.91766	0.231825	1.1153	0.0553949	2.82048	0.264285	2.27756	0.291504	9.86933	0.25389	6.95298	0.200711	4.39501	0.0852087	0.742895	0.128926	0.40035	0.209465	0.0553176	1.22962	0.313678	0.0107896	0.784221	0.809931	0.174741	0.816327	0.827273	0.171591
ybcK	0.124	0.121	27.6333	310	31	C006	3.10376	0.237404	1.11935	0.0399425	3.00967	0.256468	2.43346	0.265348	10.4281	0.248885	7.33861	0.208368	4.31241	0.0712882	0.717655	0.151963	0.380694	0.235609	0.0737999	1.3797	0.313825	0.0105719	0.813025	0.76991	0.314574	0.693548	0.654839	0.335484
cydX	0.13	0.118	28.8833	248	31	C007	3.07169	0.224197	1.2088	0.0406234	3.20592	0.246381	2.80125	0.256947	11.3463	0.238252	7.37111	0.194132	4.08299	0.0846341	0.753206	0.132609	0.412266	0.213809	0.0449919	1.52327	0.290671	0.0110342	0.810177	0.785912	0.395485	0.75	0.657258	0.342742
JW1124	0.163	0.122	9.8	291	31	C008	3.11789	0.208432	1.17193	0.0505992	3.17963	0.22489	2.69792	0.237872	11.0977	0.21077	7.4256	0.180543	4.14863	0.0727081	0.735735	0.128573	0.391503	0.205386	0.0470166	1.48215	0.260143	0.0106163	0.75937	0.791551	0.416211	0.783505	0.665517	0.327586
ymgF	0.186	0.123	10.9667	364	31	C009	3.19085	0.223357	1.1784	0.0365497	3.27567	0.240174	2.79454	0.249386	11.4623	0.228387	7.56668	0.191876	4.13018	0.0664928	0.730603	0.130968	0.386466	0.212543	0.0372481	1.50142	0.28657	0.010522	0.769314	0.722202	0.393098	0.788462	0.674931	0.319559
[truncated: 3,051 more rows]
