# Supplementary material for: Genomewide phenotypic analysis of growth, cell morphogenesis, and cell cycle events in Escherichia coli
Source: Mol Syst Biol. 2018 Jun 25;14(6):e7573. doi: 10.15252/msb.20177573 (PMC6018989; doi:10.15252/msb.20177573)
Supplement: Supplementary file 4 — Dataset EV2 [file MSB-14-e7573-s004.xlsx]

## Sheet: Legend scores
Dataset EV2: Scores Table. The scores spreadsheet compiles all quantitative information about each strain imaged in this study, after transformation of normalized data into scores, for each morphological, growth and cell cycle feature, as well as their association to a morpho or cell-cycle island when appropriate. NaN (Not a Number) values are attributed to non-determined fields. A blue-white-red…
	Main text	Excel/csv/tsv file
Name of the deleted gene	#Gene deleted	#Gene deleted
Number of the Keio plate	Plate nb	Plate nb
Well number	Well nb	Well nb
Mean cell length	<L>	<L>
Cell length variability	CVL	CV_L
Mean cell width	<W>	<W>
Cell width variability	CVW	CV_W
Mean cell area	<A>	<A>
Cell area variability	CVA	CV_A
Mean cell volume	<V>	<V>
Cell volume variability	CVV	CV_V
Mean cell surface area	<SA>	<SA>
Cell surface area variability	CVSA	CV_SA
Mean cell perimeter	<P>	<P>
Cell perimeter variability	CVP	CV_P
Mean surface area-to-volume ratio	<SA/V>	<SAV>
Surface area-to-volume ratio variability	CVSA/V	CV_SAV
Mean circularity	<C>	<C>
Circularity variability	CVC	CV_C
Mean aspect ratio	<Ar>	<Ar>
Aspect ratio variability	CVAr	CV_Ar
Division ratio variability	CVDR	CV_DR
Mean nucleoid area	<NA>	<NA>
Nucleoid area variability	CVNA	CV_NA
Max growth rate	αmax	alpha_max
Optical density at growth saturation	ODmax	ODmax
Correlation in nucleoid and cell constriction	ρ CD	rho_CD
Nucleoid constriction degree at the initiation of cell constriction	CDNC0	CDN_C0
Fraction of non-constricted cells	%non-div	%non-div
Fraction of cells with 1 nucleoids	%1N	%1N
Fraction of cells with 2 nucleoids	%2N	%2N
Relative timing of cell constriction initiation	Rel. timing div	Rel. timing div
Relative timing of nucleoid separation	Rel. timing nuc	Rel. timing nuc
Island id number in the morpho archipelago ('-' not considered as mutant; '-1' not clustered; any number >0 island number; '0' for WT island)	MorphoIsland	MorphoIsland
Island id number in the cell cycle archipelago ('-' not considered as mutant; '-1' not clustered; any number >0 island number; '0' for WT island)	CellCycleIsland	CellCycleIsland
*	Re-imaged from 2mL liquid cultures
°	Strains independently checked with a different phenotype

## Sheet: Scores
Gene deletion	Plate nb	Well nb	<L>	CV_L	<W>	CV_W	<A>	CV_A	<V>	CV_V	<SA>	CV_SA	<P>	CV_P	<SA/V>	CV_SA/V	<C>	CV_C	<Ar>	CV_Ar	CV_DR	<NA>	CV_NA	alpha_max	ODmax	rho_CD	CDN_C0	%non-div	%1N	%2N	Rel.timing div	Rel.timing nuc	MorphoIsland	CellCyleIsland
hchA	1	A001	0.326656	1.6386	0.706365	3.39925	0.486499	1.45794	0.597492	1.29075	0.670176	0.865756	0.399403	1.86959	-0.0320654	2.42422	-0.323478	1.21498	0.209342	3.15098	0.256436	-0.0402125	0.478946	0.47853	0.0948545	-4.99054	3.50258	-1.51418	-1.60861	1.47028	-0.810955	-1.54803	10	4
bglG	1	A002	-0.160726	0.978372	0.930027	-0.236383	0.138053	0.992562	0.391144	0.919938	0.34156	0.690344	-0.169849	1.02852	-0.589182	0.927047	0.709094	0.0419309	0.667041	0.773692	-0.214884	-0.88509	0.262907	3.13192	-0.142091	-2.79072	1.86879	0.256114	0.015503	0.00424104	0.604971	0.227841	14	4
cytR	1	A003	-0.470513	1.04151	2.56811	1.10819	0.393896	0.564256	1.09313	0.259633	0.71322	0.122259	-0.18976	1.02772	-1.93685	0.802849	1.50492	0.644613	2.04797	1.50924	0.174326	-0.291604	0.162287	-4.02716	1.42411	-1.44474	1.38784	-0.568452	-0.618036	0.501837	-0.0644886	-0.476376	0	10
fnr	1	A004	-0.552322	-1.14389	-1.02394	0.620177	-1.13973	-0.988731	-1.4254	-0.828097	-1.25627	-0.872249	-0.731263	-0.96767	0.666369	-0.537202	-0.177699	-1.00454	-0.335147	-0.807803	0.923395	-0.570192	-0.601728	-0.942307	0.640644	-1.15086	-0.00342095	-0.823669	-0.898719	0.84148	-0.268129	-0.783606	-	-
hupB	1	A005	1.90672	2.22153	-4.04429	3.63708	-0.137246	1.52631	-1.59733	1.25239	-0.520441	1.33915	1.43486	2.50964	3.31037	0.144227	-3.95744	3.13098	-3.87219	3.24378	1.42079	-2.14337	0.99073	0.571177	2.17274	-1.51516	2.00563	1.0428	1.38766	-1.48275	1.26077	1.80695	9	-
JW1524	1	A006	0.30882	0.244864	-0.14315	-1.78893	0.0893643	0.253795	-0.0884125	0.143966	0.244442	0.363677	0.279798	0.675744	0.311838	-0.0692245	-0.555177	0.554374	-0.562028	-0.0416853	0.413158	-0.391699	-0.266209	0.702118	-2.93235	-0.0631422	0.895171	-0.915914	0.415115	-0.491291	-0.341328	0.679935	-	-
nagC	1	A007	-0.179073	0.197011	0.0416081	0.0558058	-0.274467	0.103723	-0.323513	0.0700667	-0.227195	-0.0113841	-0.182833	0.29229	-0.0276595	0.893961	0.0352849	0.18284	0.0757488	0.104967	-0.0574217	-0.092552	-0.0871132	-0.438418	0.922225	0.146689	0.828142	-0.710099	-0.649777	0.68798	-0.177714	-0.511264	-	-
rhaR	1	A008	-0.453419	-0.473896	0.392589	-0.869093	-0.303141	-0.286701	-0.147255	-0.211141	-0.0649243	-0.402236	-0.367525	-0.0597683	-0.0407534	0.280339	0.337559	-0.140703	0.443171	-0.132545	0.491896	-0.23958	-0.344243	0.0997427	-0.290508	-0.000257883	0.837945	-0.380451	-0.494146	0.436316	0.0865842	-0.339849	-	-
tyrR	1	A009	1.41816	1.61644	-0.375104	-0.389897	1.08203	1.24772	0.68606	1.01326	0.866141	1.2346	1.34847	2.05909	-0.383537	-0.788716	-1.69851	1.44479	-1.73651	0.226133	-0.224264	1.57356	0.214045	-0.719753	-5.54931	-1.32881	1.02081	-0.798584	-3.2278	3.03825	-0.248186	-3.22774	-1	2
rcsC	1	A010	-0.91102	-0.627131	-1.06661	0.508888	-1.4906	-0.609985	-1.74051	-0.49246	-1.50175	-0.471475	-1.07357	-0.383333	1.0568	-1.37358	0.203175	-0.276393	0.108126	-0.641889	-0.593314	-1.38195	-0.377581	1.29559	-1.35098	-0.122117	1.08722	-0.205414	-0.938277	0.97893	0.228061	-0.826675	-	-
aceF	1	A011	1.04923	2.06766	2.04726	2.79191	1.7023	2.33701	2.31635	2.53556	1.79399	2.84905	1.09814	2.41514	-2.73894	2.76985	0.176375	1.22903	0.15144	1.53142	-0.106392	-2.69883	2.67787	4.89082	0.382787	-2.17987	2.29506	1.47861	-1.1555	1.20241	1.63158	-1.06218	-1	5
sdhC	1	A012	-0.509639	0.370143	-1.00402	-0.824196	-0.894417	0.369936	-1.11673	0.431037	-0.855046	0.590614	-0.587417	0.498097	0.738543	-1.1261	-0.0152612	-0.325672	-0.186112	-0.248309	-0.0547455	-0.861081	0.017793	2.34465	0.0158341	-0.0543728	0.59797	0.928759	-0.0721566	0.0172047	1.16463	0.129496	-	-
JW3122	1	B001	0.083139	-0.489797	1.97155	1.24639	0.704157	-0.0555476	1.18767	0.222478	0.772554	0.332099	0.201034	-0.0792228	-2.09695	1.41838	0.740924	-0.700234	0.760948	-0.296592	0.0139131	0.483937	-0.161808	-1.40303	1.30709	-3.18103	1.48185	0.170122	-1.14241	1.01798	0.534315	-1.04803	-	4
btuR	1	B002	-0.656292	-1.73361	2.30339	-0.243951	0.197481	-1.28457	0.844345	-1.05623	0.171335	-1.23363	-0.351503	-1.36164	-2.54493	0.762993	1.40577	-1.16798	1.70398	-0.556589	-0.501252	1.33209	-0.887513	0.716208	-1.22029	-0.116647	-0.705776	-0.377088	-2.42737	2.37609	0.089295	-2.40814	-	-
deoR	1	B003	-1.14522	2.42368	-1.53967	6.2857	-2.04836	3.00742	-2.31142	3.2842	-1.95933	2.53275	-1.45993	2.63889	2.72246	4.22559	0.153398	0.918267	0.866264	4.32225	3.24915	-1.24226	1.97777	0.457278	0.436937	-0.714549	-0.164686	1.54111	1.00704	-1.10294	1.68521	1.36126	10	-
fucR	1	B004	-0.807196	0.140589	-1.55635	2.16053	-1.62989	0.260705	-2.00648	0.399187	-1.78161	0.0529966	-1.03233	0.390889	1.41905	1.39287	-0.131353	0.449103	-0.100621	0.601267	0.250528	-1.6011	0.71964	0.483901	0.538448	-5.28677	3.85124	-0.337794	-0.503746	0.441381	0.12099	-0.350448	-	4
argP	1	B005	-1.96142	1.47221	-1.72092	-1.46159	-2.62824	1.04342	-2.81615	0.799372	-2.53517	0.72889	-2.08861	1.33676	1.98389	0.258338	1.08632	0.16766	1.20709	0.226786	1.10403	-0.642131	0.669258	0.389745	0.0245842	-0.0950816	0.393962	0.979496	1.52508	-1.63764	1.20736	1.96937	-	-
JW1523	1	B006	0.986059	1.24315	-0.0661292	1.17372	0.776931	0.691187	0.514601	0.398243	0.826304	0.600947	1.0359	1.35728	-0.012945	0.0847133	-1.28483	1.76681	-1.04459	1.21813	0.00135012	1.75324	0.640423	-1.83485	-0.761971	-0.573817	0.442107	-3.35381	-2.66602	2.61189	-2.2023	-2.65466	-	-
nanR	1	B007	-0.503559	-0.331803	-0.123963	1.11722	-0.692415	-0.229852	-0.736535	-0.110938	-0.747707	-0.0270834	-0.500346	-0.0865046	-0.169507	0.319432	0.148932	0.18847	0.288848	0.25214	-0.416865	0.916324	0.119163	-1.47557	-0.509709	-0.356984	-0.00347528	-1.15521	-0.20273	0.238921	-0.530227	-0.0164481	-	-
JW1634	1	B008	0.269415	0.24727	2.78996	0.839132	1.24625	0.204876	1.89887	0.297658	1.38003	0.18854	0.503576	0.41611	-2.6158	0.3818	0.995259	-0.0695494	1.09282	-0.382564	0.315425	2.02938	-0.0169887	-1.22915	-1.60617	-0.227241	-0.00555615	-0.500811	-1.07186	0.841771	-0.0102388	-0.971699	-	-
uidR	1	B009	-0.572687	0.115322	-2.43846	-1.4567	-1.6205	0.0824207	-2.24465	0.035937	-1.78699	0.0293237	-0.851151	0.259575	2.06506	-0.364116	-0.721677	-0.0451588	-0.928029	0.100107	-0.107299	-0.780417	0.102464	0.494971	0.170968	0.00743628	-0.477545	0.699906	0.0215187	-0.0597442	0.972816	0.234601	-	-
JW2977	1	B010	0.131297	0.409275	0.876974	-0.850984	0.333572	-0.0599352	0.426523	-0.389044	0.423437	-0.361216	0.248656	0.584458	-0.829806	-0.198457	0.0843669	0.550277	0.181355	-0.237488	-0.639963	1.27018	-0.503353	0.325544	0.185168	-0.233362	0.0794579	-1.08843	-0.891634	0.93467	-0.47765	-0.775887	-	-
acnB	1	B011	-2.12815	-0.231402	-0.683409	6.1596	-2.66243	-0.632527	-2.6339	-0.546494	-2.11988	-0.176562	-2.02589	-0.208875	2.31707	1.06184	0.854488	0.629846	1.89432	1.45761	-0.413851	-3.28788	-0.798137	-1.10383	-0.00841008	-2.17852	0.926994	-2.40348	-1.30222	1.3547	-1.49318	-1.22029	7	-
sdhD	1	B012	-1.92283	2.83794	-1.82695	-2.26522	-2.62811	2.04832	-2.89165	1.5726	-2.4584	2.0687	-1.86402	2.77261	2.25953	-0.235792	0.668599	1.78848	1.38465	1.43737	-0.664875	-2.60739	1.94357	1.72674	-1.66628	0.381223	0.133223	-2.63917	-1.25873	1.31124	-1.67092	-1.1735	-	-
ada	1	C001	0.686078	1.25778	1.57575	2.52232	1.16829	1.70284	1.47261	1.89059	1.26146	1.38882	0.771749	1.66281	-1.17296	3.12018	-0.0775891	0.780118	0.190195	1.74754	-0.32995	NaN	NaN	-0.0643356	-0.0708535	NaN	NaN	NaN	NaN	NaN	NaN	NaN	10	-
cadC	1	C002	0.743614	-0.488732	0.372861	-0.664892	0.69282	-0.521992	0.591595	-0.664311	0.673382	0.291349	0.803084	-0.1439	-0.95648	-0.076397	-1.01962	0.512774	-0.878972	0.206943	1.16512	1.20045	-0.586796	0.703017	0.138021	0.456982	-0.538969	-2.43845	-0.848338	0.901213	-1.51963	-0.728672	-	-
dsdC	1	C003	1.76171	5.34215	-0.738236	3.3854	1.09615	3.96492	0.487286	3.14279	0.66892	3.23993	1.6095	5.49523	-0.0924518	1.64849	-2.07653	2.84072	-1.89209	2.50456	1.09633	1.22014	2.10733	-0.506269	0.773654	-0.207732	-0.452813	-0.464412	0.214548	-0.61841	0.0190032	0.452248	10	-
galR	1	C004	-2.09703	0.515627	-1.19399	0.473389	-2.76406	0.228986	-2.81602	0.0297508	-2.67719	-0.207571	-2.26067	0.579527	1.55002	1.24817	1.30398	-0.22049	1.44822	-0.161367	0.229421	-0.733096	0.27903	-0.399129	-0.591847	-0.388578	-0.789196	0.560148	0.0925158	-0.0575325	0.856392	0.314485	-	-
idnR	1	C005	-1.04959	-0.164753	-1.3412	0.875163	-1.73835	0.222479	-1.96743	0.568478	-1.74766	0.512193	-1.2041	0.243834	1.1786	0.0539181	0.105021	0.00947962	0.111827	-0.339829	-0.563037	0.0778344	0.0786482	-0.911042	-0.380801	0.834799	-0.702994	0.131872	0.293597	-0.38546	0.502951	0.541798	-	-
melR	1	C006	-1.21907	-1.71555	-0.67333	-0.227036	-1.58364	-1.41907	-1.62589	-1.3323	-1.34344	-1.32305	-1.28225	-1.46196	1.02971	-0.179414	0.553524	-1.20378	0.503586	-0.906494	-0.248433	-0.156136	-0.251468	0.0677123	0.315081	-0.0930246	0.357232	0.549909	-0.0456649	0.0857805	0.847884	0.159186	-	-
nhaR	1	C007	-2.09996	-1.6084	0.9061	-0.369636	-1.79547	-1.26535	-1.28163	-1.04182	-1.33048	-1.24951	-2.03086	-1.62601	0.0756581	0.36751	2.38523	-2.04511	2.49534	-1.09	0.59873	-0.614773	-0.0399107	1.38119	-1.95387	-0.343579	-0.30995	1.19599	0.670484	-0.744005	1.39049	0.97214	-	-
soxR	1	C008	0.984365	0.482131	1.95568	-0.57695	1.81627	0.222697	2.12865	0.227821	1.78128	-0.18472	1.24417	0.580013	-2.27442	-0.532675	-0.0483518	0.138277	-0.0553613	0.228422	0.126842	NaN	NaN	-0.454497	-1.28257	NaN	NaN	NaN	NaN	NaN	NaN	NaN	-	-
uxuR	1	C009	-1.23169	-0.00647399	-1.28177	-1.20682	-1.80319	0.031467	-2.03061	0.0574304	-2.03382	0.307966	-1.35029	0.167792	0.568472	0.208988	0.512552	-0.19344	0.471912	-0.466815	-0.180249	-0.10228	0.266837	1.67843	1.01969	0.491447	-0.351846	-0.12771	-0.261522	0.294644	0.291124	-0.0819506	-	-
cra	1	C010	-0.286694	0.43771	0.839752	5.48086	-0.0287234	1.58325	0.254413	2.92392	0.0788918	1.3377	-0.273863	0.69092	-0.488983	1.85057	0.631918	-0.0571227	0.673014	0.47065	3.37229	0.157725	2.45748	0.263724	-0.934838	-0.887912	-0.0799305	-0.534623	1.45817	-1.46056	-0.0373709	1.89019	10	-
prpC	1	C011	0.3863	-0.016972	0.807944	0.0841859	0.63753	0.233401	0.71153	0.411157	0.693429	0.324065	0.451198	0.360209	-0.842515	0.330941	-0.130581	-0.120869	-0.163627	0.146983	0.0547083	1.54238	-0.323951	-1.90271	0.229621	0.417355	0.0472435	0.336006	0.414182	-0.700728	0.670794	0.678872	-	-
sdhA	1	C012	-0.843916	-0.133314	-0.946222	-0.830725	-1.2334	0.000239406	-1.409	0.110313	-1.34186	0.244944	-0.910705	0.142733	0.438934	-0.248555	0.227112	-0.457843	0.116067	-0.867521	-0.517824	-1.05116	-0.21895	1.08141	-2.07954	0.566287	0.0112234	0.00416614	0.0953377	-0.275911	0.398515	0.317664	-	-
adiY	1	D001	0.848261	3.26619	-0.897589	1.6103	0.215033	2.87561	-0.218926	2.61767	0.232506	2.33861	0.599522	3.36597	1.16164	1.30867	-1.18887	2.13406	-1.01167	3.28751	1.88366	NaN	NaN	-0.471765	-0.105715	NaN	NaN	NaN	NaN	NaN	NaN	NaN	10	-
cbl	1	D002	-0.618445	0.00501912	-2.5202	-0.51792	-1.71957	0.162916	-2.36002	0.230317	-1.84055	-0.175491	-0.968994	0.148324	2.34287	-0.263246	-0.677179	-0.210564	-0.967456	0.156524	-0.516141	-1.84161	0.0641531	0.0338548	0.521689	0.516603	-0.588398	1.68496	1.43174	-1.41894	1.80909	1.85897	-	-
ebgR	1	D003	0.856639	1.06933	1.28589	-0.355345	1.28978	0.703063	1.4576	0.47295	1.31822	0.909991	0.930562	1.21956	-1.53191	0.0984034	-0.18207	0.612717	-0.236998	0.743999	0.00931353	1.19579	0.238972	0.0624103	0.787438	-0.284994	0.0254658	0.462454	0.509534	-0.623124	0.77533	0.787671	-	-
galS	1	D004	1.938	1.39551	-2.09215	-1.45319	0.825422	1.0547	-0.187798	0.847989	0.431966	1.35142	1.66276	1.75725	0.979914	-1.20238	-2.96444	1.66193	-3.09259	0.979793	-0.256095	1.27188	0.71648	0.951504	-2.17114	0.211975	0.136215	-0.660554	-0.887266	0.558041	-0.138168	-0.771126	-1	-
ilvY	1	D005	-0.228973	0.905581	0.0663082	0.110332	-0.368213	0.724361	-0.405073	0.610456	-0.177066	0.266224	-0.242875	0.964811	0.472141	0.635241	0.131219	0.731944	0.299011	1.19185	1.17943	-0.0748277	0.381354	1.39622	0.830706	0.442391	-0.645202	-0.836186	-0.261829	0.224136	-0.278074	-0.0822919	-	-
metJ	1	D006	-1.69303	-2.10039	-4.13725	4.71776	-3.40788	-1.67405	-4.20467	-1.10643	-3.50451	-1.29434	-2.1471	-1.75461	3.9769	-0.0836099	-0.572501	-1.63781	-1.1227	-2.30779	-0.714524	-1.62682	-1.0992	0.0990625	1.97909	1.21154	-0.89197	1.37478	2.65565	-2.66349	1.54274	3.33701	6	12
pdhR	1	D007	-1.02226	-1.07449	-1.32696	-1.45329	-1.64502	-0.902268	-1.94101	-0.715925	-1.55249	-1.0044	-1.1135	-0.855883	1.57385	-0.117568	0.0855693	-0.977696	-0.0151942	-1.47813	-0.11339	-1.90938	-0.441871	-1.01426	-3.41864	0.101711	-0.601181	0.175287	1.06971	-1.04251	0.538553	1.43423	0	3
soxS	1	D008	-0.22682	-0.163268	-0.321565	0.521011	-0.439936	-0.350486	-0.566216	-0.390256	-0.517118	-0.233392	-0.249552	-0.0200256	-0.156801	0.0332205	-0.0486238	0.362701	-0.0918701	0.317477	-0.451153	0.380958	-0.0633701	-0.548185	0.835999	0.170015	-0.496985	-0.257463	0.10931	-0.173069	0.185909	0.333409	-	-
xapR	1	D009	0.416655	-0.154837	0.483993	-1.26924	0.525726	-0.108797	0.50947	-0.0689542	0.563287	-0.115713	0.481682	0.18545	-0.677971	-0.831513	-0.331839	0.349993	-0.356721	0.113829	-0.0332289	0.809706	-0.0567743	0.841738	0.751364	-0.662577	0.604805	-0.531276	-0.935211	0.741775	-0.034687	-0.82334	-	-
ihfA	1	D010	6.15162	3.42107	-1.82672	5.09456	5.02411	2.18732	3.39452	1.78664	4.25519	1.80975	5.9891	3.81686	-0.0914059	0.0211468	-6.53646	4.28402	-6.22775	3.41919	1.9097	5.62131	2.06296	0.0974624	-2.25474	-1.74735	0.880119	-1.08333	-1.91286	1.6915	-0.473634	-1.87029	10	-
cyoD	1	D011	-0.248355	0.128058	0.14999	-1.31625	-0.275979	0.0178642	-0.279287	-0.0508643	-0.162788	-0.394499	-0.284222	0.287964	0.015268	-3.6963e-05	0.290301	-0.346313	0.0713198	-0.894726	-0.383209	0.423914	-0.106784	1.43331	-1.22532	-1.20512	1.11845	0.79296	-0.628636	0.611777	1.05063	-0.488032	-	-
sdhB	1	D012	0.024087	-0.146944	-1.63611	-2.3723	-0.781259	-0.148331	-1.3231	-0.227256	-0.84358	-0.385591	-0.100943	0.232313	1.50277	-0.259783	-1.25557	0.60778	-1.16764	0.515544	-0.24877	-0.277638	0.0197393	2.41149	-1.46968	-0.809609	1.19392	-1.13136	-1.41388	1.33351	-0.511464	-1.34011	-	-
appY	1	E001	1.68922	2.07563	-0.33312	3.89141	1.22815	1.70882	0.776156	1.67731	0.891009	1.47196	1.51286	2.19447	-0.42441	-0.211584	-1.8316	1.17498	-1.84699	1.19143	2.24443	1.25809	0.977798	1.03669	1.59847	-0.500827	0.4973	-0.534926	-1.29522	1.29872	-0.0376146	-1.21276	10	-
chbR	1	E002	1.33913	0.807803	-0.68678	-0.881446	0.933734	0.653754	0.473892	0.480272	0.82439	0.801374	1.20352	1.05306	0.136706	0.477015	-1.58704	0.787064	-1.80511	0.609293	-0.180309	0.865437	-0.0645262	1.9511	0.830159	0.809329	-0.249262	-0.0774028	-0.491027	0.43006	0.332037	-0.336405	-	-
acrS	1	E003	0.219195	-0.895104	-0.843398	0.112747	-0.28002	-0.615595	-0.599033	-0.464788	-0.460855	-0.438017	0.0352921	-0.697182	0.174111	-1.0014	-0.74629	0.0278235	-0.85863	1.43037	1.86634	-0.199924	-0.486896	0.772973	-0.0923402	0.317307	-0.0936973	0.328069	-0.0297496	0.0849931	0.664248	0.177036	-	-
JW2071	1	E004	0.116756	-1.28689	-0.481661	-0.862063	-0.253067	-1.29243	-0.461998	-1.34845	-0.203239	-1.51762	0.05309	-1.02098	0.380759	-0.691974	-0.728292	-0.348869	-0.780435	-0.49607	0.751479	0.0339983	-0.312351	0.25519	-0.440513	-0.823244	0.681756	-1.14417	-0.015503	-0.00424104	-0.521538	0.193022	-	-
leuO	1	E005	0.285504	-0.584907	0.819395	-0.799732	0.475747	-0.690145	0.644388	-0.839931	0.6388	-0.926414	0.33396	-0.586191	-0.770519	-0.632973	-0.165812	0.0219748	-0.0710916	1.05611	-0.695335	NaN	NaN	-0.280769	-0.308123	NaN	NaN	NaN	NaN	NaN	NaN	NaN	-	-
metR	1	E006	-0.579003	-0.300935	-1.11348	0.986334	-1.22264	-0.0732139	-1.50412	0.0789495	-1.30204	0.0196834	-0.73841	0.0149117	0.828763	-0.974829	-0.330463	-0.112201	-0.314484	-0.14003	0.909019	-1.05462	0.50362	2.17787	-4.88566	0.294699	-0.388922	-0.426225	0.533608	-0.552031	0.0497178	0.815196	0	3
perR	1	E007	0.0782204	-1.51059	-0.43404	0.472993	-0.214405	-1.17395	-0.370261	-0.964974	-0.291237	-0.783297	-0.0572782	-1.13326	-0.136497	0.049877	-0.493863	-1.13118	-0.860709	-1.48204	0.0844585	0.194993	-0.714886	1.20832	1.41199	0.14344	-0.045149	0.729257	0.339293	-0.285584	0.997336	0.593675	-	-
stpA	1	E008	0.335035	-2.90974	-1.2219	-0.948146	-0.322131	-2.63031	-0.714722	-2.5856	-0.44601	-2.18628	0.000660879	-2.63127	0.302299	-0.618459	-0.969594	-2.0938	-1.75576	-2.51197	0.0360243	-0.81949	-0.728978	1.18171	1.94166	0.974048	-0.385498	1.40381	2.40164	-2.39005	1.56755	3.02473	-	12
zntR	1	E009	0.722868	-1.33719	0.136273	1.2379	0.672863	-1.13454	0.554592	-0.868375	0.467744	-1.20382	0.701517	-0.963524	-1.00356	-0.733951	-0.883612	-0.578772	-1.21397	-1.1307	-0.348914	NaN	NaN	-1.94117	0.990734	NaN	NaN	NaN	NaN	NaN	NaN	NaN	-	-
rbsR	1	E010	1.3653	0.630414	1.82692	0.243898	2.05938	0.400181	2.33481	0.251825	1.88134	0.198128	1.44151	0.660244	-2.50922	0.523917	-0.28307	0.269604	-0.514318	0.584088	-0.172781	0.870663	0.614931	0.419106	0.551787	-1.03509	1.06971	1.32079	0.236463	-0.410694	1.49667	0.47705	-	-
cyoC	1	E011	2.72807	3.0856	1.14859	-2.10084	3.07129	2.49357	2.91235	2.09375	2.91139	2.39427	2.81018	3.40143	-1.75605	-0.172774	-1.91528	2.31776	-1.92026	1.27688	-0.417225	2.43087	1.12506	0.826914	-1.23609	-0.505743	0.821144	-0.649551	-1.41402	1.21807	-0.129378	-1.34026	10	-
sucA	1	E012	0.786522	-1.01637	2.79055	4.1897	1.84391	-0.879641	2.52865	-0.3993	2.11143	-0.775938	0.986503	-0.949209	-2.50021	0.144019	0.559701	-0.943983	0.36163	-0.154385	-0.0900188	1.33038	-0.489176	1.43231	-0.751946	0.705303	-0.899355	1.04987	1.09315	-1.25545	1.26674	1.46157	16	-
argR	1	F001	-0.683776	0.838931	-1.08512	-2.21402	-1.28095	0.332435	-1.61342	-0.0341375	-1.1816	0.169474	-0.696197	0.926664	1.36314	-1.4242	-0.385161	0.850716	-0.0362668	0.334675	-0.458981	-2.6999	-0.355016	-6.22716	-3.48287	1.51002	-2.55767	-2.2502	0.337005	-0.279215	-1.37691	0.591075	4	11
crp	1	F002	-1.95438	0.369131	-1.7437	-0.998794	-2.84921	0.0067264	-3.14337	-0.33212	-2.69049	-0.0444584	-2.11155	0.476937	2.35506	-0.291547	0.728424	0.493603	1.03221	0.264158	-0.194145	-3.64032	-0.90279	-5.28606	-1.69499	2.05462	-3.01546	-1.00586	1.55765	-1.60932	-0.412498	2.00798	6	11
envY	1	F003	-0.0759561	0.577235	0.518258	-1.95458	-0.0152083	0.0708553	0.0762285	-0.258949	-0.0977042	-0.00381654	-0.0680843	0.622716	-1.08847	0.117557	0.292461	0.0879062	0.149834	-0.468935	0.373957	-0.0671078	-0.0946361	-0.395213	1.20879	-0.267128	0.735541	0.365191	0.476665	-0.683172	0.694883	0.750125	-	-
ihfB	1	F004	3.90324	2.41608	-3.91457	0.851014	2.0096	1.56691	0.244882	1.10012	1.41849	1.30782	3.46801	2.67859	2.16182	-0.819181	-5.46319	2.58447	-5.6381	1.93527	0.417994	2.94891	0.963845	-0.347628	-1.87836	-2.59689	1.78222	1.60096	0.642312	-0.789806	1.73668	0.939776	9	-
lrp	1	F005	-0.774087	-2.40689	3.70593	0.451944	0.659805	-2.00415	1.75928	-1.61792	0.687462	-1.90265	-0.621284	-2.64089	-3.73117	-1.09149	2.82829	-3.28834	2.31718	-1.8134	1.90657	-1.2856	-0.850125	-3.19579	1.26443	-0.396693	-0.541693	4.05244	3.91915	-4.0055	3.94091	4.93608	17	12
mhpR	1	F006	-0.391319	-1.01531	0.742482	-1.01617	-0.25576	-1.1003	-0.0851466	-1.23683	-0.320859	-1.09928	-0.359611	-0.895317	-1.12768	-0.170513	0.533932	-0.691217	0.45097	-0.46396	-0.447762	0.321892	-0.874973	0.0555864	0.910094	1.13786	-1.28415	0	0.620358	-0.559137	0.395116	0.914577	-	-
phnF	1	F007	-0.712955	0.347907	-0.592928	1.05466	-1.10297	0.515321	-1.21146	0.780433	-1.1332	0.403657	-0.895436	0.437294	0.561413	0.878811	0.401116	-0.579889	0.186422	-0.399204	0.514785	-0.303936	0.371594	-0.435119	-1.60752	0.321525	-1.14993	0.112196	0.577418	-0.746624	0.486832	0.865348	-	-
tdcA	1	F008	-0.244005	-0.585088	1.75752	-0.147505	0.368556	-0.433544	0.82826	-0.303048	0.526816	-0.248818	-0.0516055	-0.324224	-1.60464	0.196996	0.960711	-0.379389	1.00538	-0.595469	0.689263	0.351696	-0.0598219	-0.716682	-0.850515	-0.683081	1.162	-0.214941	-0.826984	0.74119	0.220341	-0.705359	-	-
yafC	1	F009	-0.125759	0.276059	3.14602	-0.46646	0.982141	0.255338	1.87383	0.0970376	1.18403	-0.42209	0.0637419	0.320026	-2.72989	0.738144	1.74471	-0.891539	1.74431	-0.238301	-0.259566	0.306294	-0.162829	1.25134	-3.21241	0.558657	-0.430931	1.30546	0.957967	-1.11369	1.4836	1.30423	17	3
sdiA	1	F010	-0.470267	0.672515	1.32348	0.799864	-0.0168693	1.02571	0.413812	1.30874	0.171401	0.818821	-0.513445	0.70239	-0.940135	0.887125	1.40637	-1.22971	1.08085	-0.844446	-0.046534	-1.39228	0.719917	3.29168	0.226096	0.028798	-0.769838	2.67153	3.17127	-3.31812	2.67556	3.98018	14	12
cyoB	1	F011	1.43917	-0.631358	2.90609	-1.15502	2.57487	-0.553906	3.19116	-0.511648	2.8545	-0.530769	1.70096	-0.35571	-2.5763	-0.789552	-0.1755	-0.593009	-0.279449	-0.962985	0.195804	2.56722	-0.930416	0.650007	-0.974671	0.370359	0.174774	-0.606243	-1.90174	1.63729	-0.0947469	-1.85856	16	-
sucB	1	F012	7.65557	0.500947	10.2385	3.63981	12.7813	1.16454	16.255	1.7054	12.1964	1.31448	8.2291	0.458491	-10.8907	3.0695	-1.71804	-0.576609	-2.23191	0.348469	6.59894	14.1962	3.39223	1.96143	-3.04403	-0.501932	-3.14282	3.56523	3.13228	-3.43338	3.48715	3.93111	20	12
asnC	1	G001	-2.01952	-1.03975	1.45284	2.48793	-1.4718	-0.546103	-0.754297	-0.168023	-1.22365	-0.690433	-1.92589	-0.987016	-1.13443	2.23488	2.82338	-1.90624	2.80194	-1.26532	0.663769	-1.59192	-0.947635	-0.340471	1.33283	0.508372	-0.203702	1.57794	2.20943	-2.23492	1.71688	2.79039	-	-
csgD	1	G002	0.486867	-1.43122	-0.250018	-1.59333	0.210042	-1.05888	0.0208563	-0.799441	0.205704	-0.873574	0.444178	-0.735023	-0.0946644	-0.250958	-0.985242	-0.640128	-1.17339	-1.38647	0.367522	0.345259	-1.21052	-0.320787	0.721305	-0.317342	0.594322	-0.95384	-0.672578	0.581189	-0.371361	-0.536303	-	-
fadR	1	G003	3.58851	3.24979	-8.95023	1.31258	-0.836167	2.47101	-3.84904	2.18655	-1.81521	2.37548	2.54117	3.91723	7.42414	-2.23178	-7.88029	3.86697	-7.87684	2.19184	0.261756	-1.51773	0.61343	-1.0705	2.01092	1.37974	-0.763739	0.0913612	1.05297	-1.21864	0.469774	1.41472	9	-
hns	1	G004	3.55193	1.99766	-8.56479	17.2638	-0.827035	1.56239	-3.53557	3.18909	-1.77758	1.17411	2.51958	2.41929	7.6957	2.11954	-8.23132	3.14699	-7.87071	2.00713	4.25381	-2.36956	4.94949	-6.09332	2.5917	-3.47399	0.829563	1.06856	-6.41634	3.98794	1.28254	-6.30345	-1	9
lysR	1	G005	0.96209	-0.529296	2.33948	-0.544813	1.83324	-0.67814	2.32018	-0.656559	2.037	-0.584709	1.34374	-0.261161	-2.12844	-0.671702	-0.409694	0.996447	0.0522515	0.718962	-0.217069	1.74244	-0.0848935	-0.583935	0.345834	-0.914931	0.596035	-2.23732	-2.23624	2.03728	-1.36711	-2.20937	-	-
nac	1	G006	-0.0166814	0.3296	-1.93624	-1.03644	-0.952513	0.122504	-1.56288	-0.0241871	-0.906682	-0.239554	-0.097781	0.575687	2.11443	-0.132204	-1.49133	1.34877	-1.18445	0.852675	-0.417401	0.340256	-0.69704	0.549435	-0.845006	0.532627	-0.459003	-3.13543	-2.00936	1.86091	-2.04111	-1.97184	-	-
JW3736	1	G007	0.495563	1.07389	-0.950965	1.62594	0.122801	0.283337	-0.244686	-0.0484482	0.187699	0.0272872	0.563252	0.950546	0.755859	-0.522921	-1.3276	2.35396	-0.920207	3.14929	-0.158506	-0.611739	-0.482347	-1.87864	0.553026	-0.645538	-1.22987	-1.26618	-0.466298	0.495563	-0.617345	-0.309082	-1	-
treR	1	G008	0.576471	0.00378096	-0.292167	2.6729	0.257605	-0.18694	0.00825496	-0.0824449	0.297696	-0.244837	0.52726	0.207629	0.368224	0.496784	-1.02009	1.02885	-0.942496	1.10885	0.227042	0.202227	-0.321333	1.02863	0.267685	0.089449	-0.0434457	-0.29037	-0.565324	0.459204	0.159294	-0.418358	-	-
ybdO	1	G009	0.886117	1.49934	3.91169	6.58886	2.282	1.06348	3.33608	1.30715	2.57829	0.988301	1.23267	1.48354	-3.23528	0.89102	0.69442	0.788419	1.09718	0.7474	0.893305	0.869654	0.843166	1.69162	-0.40829	0.17254	-1.27123	-1.01214	-1.46888	1.29393	-0.417459	-1.39898	20	-
srlR	1	G010	0.0599018	0.865618	2.29565	0.68333	0.989381	0.543644	1.66911	0.404263	1.14893	0.322427	0.156291	0.781138	-2.29293	0.739879	1.3246	-0.719261	0.983254	-0.459638	0.612668	0.851759	0.412854	-0.999571	0.273133	-0.404157	-0.742373	2.38763	1.92753	-2.20854	2.42313	2.4497	-	-
cyoA	1	G011	-0.747787	-0.821736	-0.145498	-1.26077	-0.87012	-0.615087	-0.833107	-0.542269	-0.654	-0.290572	-0.725597	-0.476092	0.355795	0.0623561	0.322027	-0.294818	0.355793	-0.539562	0.603556	-0.800998	0.016695	1.16359	-0.507255	0.897035	-0.974023	-0.870004	-0.574409	0.47391	-0.304923	-0.428364	-	-
sucC	1	G012	-2.7586	0.138976	-1.53555	0.448532	-3.42851	0.230055	-3.50264	0.365296	-3.27741	-0.0430372	-2.85428	0.222827	2.26951	0.0840782	1.66635	-0.331102	2.06801	0.171761	0.0858216	-3.26752	0.0730467	-0.214285	-0.228165	1.15216	-1.74291	0.463468	0.971643	-1.01082	0.77617	1.32012	6	-
betI	1	H001	-1.34498	1.48693	1.33059	-1.5449	-1.01089	1.06891	-0.476764	0.621552	-0.518287	0.768451	-1.26207	1.34553	-0.307674	1.65208	1.84758	0.000934079	2.22292	0.482993	0.466414	-1.39058	1.35924	0.0817287	0.436015	-2.80695	1.10862	-0.25142	0.807421	-1.11672	0.190799	1.12991	-	-
cynR	1	H002	-0.924812	-0.308108	1.42977	1.13693	-0.476953	-0.0294271	0.0788712	0.165934	-0.324443	-0.0430116	-0.887969	-0.21147	-1.34441	1.39336	1.52179	-1.20939	1.47346	-0.855126	1.76935	-0.370233	-0.263995	-0.397148	0.0514213	0.837713	-0.601916	0.716894	0.98526	-1.0479	0.987005	1.33594	-	-
fis	1	H003	-1.40273	5.6695	-0.289872	-0.911308	-1.69534	4.79024	-1.54252	4.09192	-1.62347	3.44046	-1.49713	5.28384	0.601774	1.83822	1.39025	1.27493	1.80589	1.47722	1.03719	-0.640159	3.77942	1.7075	2.87339	1.11332	-0.987886	0.568619	0.766165	-0.69079	0.863434	1.0823	10	-
hupA	1	H004	1.66617	0.805189	-2.36261	-0.459019	0.585738	0.442229	-0.350358	0.150313	0.200317	0.445928	1.27659	0.871423	0.863966	-1.75597	-2.51872	0.460041	-3.11139	0.657784	0.380317	-0.614044	-0.119939	0.851863	2.31347	0.564123	-0.2807	2.56761	2.56401	-2.74751	2.58286	3.22399	8	12
malI	1	H005	0.890266	-0.127848	-0.427741	-0.330869	0.562601	-0.226436	0.259368	-0.321	0.360898	-0.117441	0.728907	0.0434496	-0.403125	0.00455632	-1.09549	0.147541	-1.40317	0.283297	-0.187848	0.952007	-0.319667	-2.24932	0.216035	-0.0128758	0.839892	0.129122	-0.243255	0.196157	0.500697	-0.0616131	-	-
JW4353	1	H006	-1.41873	-0.200416	1.6368	-1.95861	-0.862148	-0.192877	-0.212155	-0.399466	-0.568365	-0.636387	-1.36681	-0.324082	-1.17941	1.18623	2.25464	-1.48285	2.21672	-0.608605	-0.597593	-0.179766	-0.306209	-0.45201	-0.725317	0.936816	-1.55307	1.01864	1.5048	-1.54884	1.24037	1.94536	-	-
purR	1	H007	-2.15117	-0.283482	3.0327	0.129458	-1.08065	-0.533891	0.0558316	-0.801555	-0.669917	-0.590378	-1.83932	-0.274463	-2.29501	0.989051	3.43111	-1.71303	3.75063	-2.09279	0.143705	-1.15825	0.387285	-0.561581	-0.722127	-0.585464	-0.334642	0.886538	0.555933	-0.719326	1.12913	0.840743	6	-
trpR	1	H008	-0.627054	-0.521262	2.56855	0.197511	0.262393	-0.459559	1.01416	-0.437613	0.32851	-0.253028	-0.516965	-0.682086	-2.58542	0.975893	1.88898	-2.02925	1.67792	-1.5864	0.0420113	0.643573	-0.184947	-0.501398	0.765137	0.467168	-0.689949	2.10278	1.70523	-1.85623	2.1724	2.18351	-	-
ybeF	1	H009	1.05558	-0.922933	0.00297715	-1.12025	0.977414	-0.866792	0.738997	-0.794761	0.938276	-1.03589	1.07302	-0.574142	-0.38427	-0.91501	-1.28534	-0.444911	-1.55557	-1.51952	-0.239681	0.740677	-0.786945	0.306377	-0.757558	0.632673	0.0964524	-0.681727	-1.03422	0.998783	-0.155076	-0.930895	-	-
talB	1	H010	0.131031	-0.941145	1.87796	0.744755	0.786371	-0.878537	1.25549	-0.726064	0.844373	-1.13002	0.212815	-0.928653	-1.91732	0.806871	0.776861	-0.949479	0.547137	-0.147636	-0.405321	0.286438	-0.409161	-0.895334	0.144985	-0.0989068	-0.541899	1.56551	1.42678	-1.50256	1.70619	1.85311	-	-
fdrA	1	H011	0.55514	-0.0985984	3.16221	-0.406796	1.81306	-0.004085	2.68459	0.129493	1.91088	-0.104082	0.764697	-0.122272	-3.18622	0.621171	1.05149	-0.903911	0.886743	-0.0602535	2.37228	0.64115	1.06586	0.249491	0.119967	-0.883882	0.691792	1.07348	-0.501729	0.442073	1.28669	-0.348222	17	-
ybiW	3	A001	0.151952	-1.53761	1.50978	0.32688	0.779679	-1.3569	1.31664	-1.3484	0.677095	-0.94136	0.329904	-1.45555	-2.06832	-0.692627	0.567277	-0.772101	0.526763	-0.782182	0.554088	1.77514	-0.319409	1.06252	-1.89533	0.0886176	0.0281609	-0.912359	-1.56195	1.65947	-0.338511	-1.49834	-	-
adhE	3	A002	0.738447	0.807698	-1.24099	-0.42872	0.271609	0.417272	-0.0461804	0.0393424	0.32431	0.0909732	0.663507	0.750641	1.29108	-0.698376	-1.13798	0.753219	-1.25976	0.822269	0.513352	1.60521	0.180461	0.901124	0.687276	0.0684532	-0.622862	-0.0486377	-0.000488635	0.149002	0.35546	0.209878	-	-
ppsA	3	A003	-1.39353	-1.97939	0.691078	1.63501	-1.13658	-1.99973	-0.649355	-2.05936	-0.736086	-1.50947	-1.36541	-2.09483	0.304313	0.766508	2.00596	-1.85388	1.73947	-1.88172	-0.331599	NaN	NaN	-1.47885	-2.43304	NaN	NaN	NaN	NaN	NaN	NaN	NaN	-	-
nuoL	3	A004	-2.00058	-1.53013	-0.66277	-0.520624	-2.18396	-1.08727	-1.91044	-0.987715	-2.04213	-0.624978	-2.11697	-1.58093	0.999247	-1.63719	2.07909	-2.23872	1.75276	-1.47815	-0.0797077	-0.960659	-0.781522	-1.05368	-0.860048	-0.51412	0.621278	1.17081	1.05936	-1.03058	1.36912	1.42216	-	-
nuoB	3	A005	-0.806105	1.05554	-2.63588	0.937821	-1.88427	0.594957	-2.32303	0.26586	-1.84653	-0.159256	-1.00262	1.02405	3.45157	0.569613	-0.388111	1.39616	-0.308889	1.43356	0.0136287	0.17572	-0.57483	-1.7863	-1.29323	-0.518363	0.607935	-1.40184	-0.75316	0.919818	-0.723434	-0.624639	6	-
mdh	3	A006	-0.835257	-0.476361	-0.611748	5.05853	-1.01934	0.124543	-0.869185	1.3333	-1.12853	-0.0551293	-0.920435	-0.432969	0.344015	0.662832	0.87017	-0.804681	0.558597	-0.508607	-0.401215	0.164583	0.721775	0.191117	-0.258989	1.39824	-0.218232	1.54443	0.0331774	0	1.68806	0.247705	10	-
pflD	3	A007	-0.115904	-0.920056	-1.81903	-0.829175	-0.811564	-1.05542	-1.16659	-1.28681	-0.884045	-1.24886	-0.24257	-1.01586	1.73414	-0.158228	-0.714276	-0.377586	-0.901538	0.0884297	-0.542886	NaN	NaN	-1.43332	-0.877278	NaN	NaN	NaN	NaN	NaN	NaN	NaN	-	-
frdD	3	A008	-0.0282115	-0.968831	-0.216508	-0.558899	0.0192258	-0.893673	0.125697	-0.88608	-0.21363	-0.800606	-0.00569856	-1.01227	-0.624338	-1.05361	0.0528504	-0.820739	-0.193411	-0.888641	-0.730753	NaN	NaN	-0.532846	1.59733	NaN	NaN	NaN	NaN	NaN	NaN	NaN	-	-
JW0559	3	A009	1.25749	-0.728721	-1.42214	0.021544	0.644508	-0.665099	0.182306	-0.7678	0.24637	-0.417525	1.08582	-0.559077	0.262179	-0.790738	-1.79859	-0.485332	-2.14594	-0.733088	3.2524	0.200515	-0.661196	0.595015	0.729004	0.379273	-0.0506762	0.144648	-1.24348	1.41835	0.513423	-1.15708	0	-
phoQ	3	A010	1.72287	-0.352288	-2.49263	3.00519	0.423001	-0.418329	-0.463993	-0.332969	-0.0671958	-0.473811	1.41075	-0.242202	1.63949	0.0764742	-2.9839	1.01481	-2.94776	2.00112	1.39637	-0.204874	-0.544524	1.15607	1.38018	0.23865	-1.02671	-0.443445	0.0659237	-0.0399134	0.0358625	0.284541	8	-
cheB	3	A011	1.51997	2.33689	-0.400671	-0.838321	1.1115	1.59891	0.806473	0.964235	0.924691	1.49505	1.46471	2.47149	0.0525713	-0.21495	-1.47965	2.74354	-1.2113	2.93204	0.0634734	0.333088	0.554621	-1.05245	1.3741	0.845386	-0.319379	-1.09288	-1.20069	1.25227	-0.48116	-1.11096	-	-
atoS	3	A012	1.53926	0.490823	-0.95581	0.458927	1.04696	0.273583	0.649907	0.0345158	0.570552	0.572887	1.40901	0.518604	-0.427716	-0.68882	-1.75413	0.595913	-1.90637	0.701823	2.24391	-0.281426	0.110452	0.367498	0.859737	0.129359	-1.10415	-0.205634	-0.280686	0.353438	0.227883	-0.103274	-	-
JW0809	3	B001	0.456357	-1.1249	-0.354913	-0.395099	0.351664	-1.07514	0.269564	-1.16839	0.299958	-1.0134	0.480484	-0.996827	0.0514347	-0.8927	-0.517282	-0.628594	-0.774001	-0.978959	-0.333431	1.64506	-1.26536	-0.135436	1.01296	0.621179	0.379716	-0.445671	-0.167797	0.324416	0.0340719	0.0225329	-	-
acnA	3	B002	-0.349424	-0.621108	0.435322	-0.567801	-0.117928	-0.545786	0.154302	-0.63353	-0.0854569	-0.44311	-0.283359	-0.568632	-0.541563	0.00576635	0.836026	-1.27361	0.560393	-1.40813	0.471516	0.762471	-0.703095	0.377963	1.21181	0.129209	0.103273	0.482099	0.566645	-0.657501	0.791609	0.853009	-	-
JW1712	3	B003	-0.214712	0.462998	0.27289	-0.083736	-0.147206	0.23747	0.00120479	-0.035871	-0.290739	-0.220127	-0.189645	0.429785	-0.522823	0.314141	0.684603	0.0286625	0.583811	0.317936	-0.254579	1.09483	-0.15341	-0.262075	0.249764	0.358737	0.371159	0.340521	0.155091	-0.00360694	0.674519	0.385054	-	-
nuoK	3	B004	-1.46557	0.321258	0.545748	-0.909977	-1.20567	0.245905	-0.735525	-0.0309606	-1.01709	-0.294546	-1.41129	0.0847293	0.0333895	0.675688	2.15153	-1.17662	2.08984	-0.48448	-0.623465	0.188656	0.212333	-0.415879	-1.58356	0.374309	0.260183	1.07179	0.770701	-0.739823	1.28526	1.08753	-	-
nuoA	3	B005	-0.0449047	0.59182	-1.59701	-0.389188	-0.766965	0.173124	-1.1466	-0.216925	-0.81572	-0.234343	-0.191311	0.658871	1.90667	0.426339	-0.507317	1.02609	-0.59301	1.01319	0.622705	0.713648	-0.298554	-0.222594	-1.088	0.906178	0.650662	-0.97587	-0.203847	0.139724	-0.38879	-0.0176945	-	-
yhfW	3	B006	1.90897	0.591752	-0.00194468	-0.242201	1.83187	0.171693	1.5819	-0.151122	1.53217	0.0975871	1.91608	0.589626	-0.868308	-0.362506	-1.63625	0.999659	-1.74418	1.07853	0.164705	1.48003	-0.379697	0.686825	0.883839	-0.182369	0.189283	-0.625384	-0.628691	0.731931	-0.110059	-0.488092	-	-
pflC	3	B007	1.56297	1.07597	-0.51245	-0.0395249	1.29541	0.874172	1.00785	0.654079	0.956119	0.93587	1.44547	1.03865	-0.495176	-0.0150541	-1.40557	0.325372	-1.7456	0.218665	0.440389	-0.0545166	0.475834	-1.16748	0.633505	-0.283847	0.263084	0.296316	0.549519	-0.44924	0.638072	0.833401	-	-
frdC	3	B008	0.999335	-0.717097	0.681554	-0.0509476	1.22157	-0.681926	1.40991	-0.831661	1.19079	-0.843518	0.980604	-0.646773	-1.15331	-0.950931	-0.315964	-0.834164	-0.739344	-0.986743	-0.246834	0.268168	-0.920822	-0.35216	0.0150796	-0.339832	-0.914838	0.00981165	-1.43724	1.38604	0.403123	-1.36512	-	-
citA	3	B009	0.825965	-1.58386	0.0253631	0.0505506	0.640837	-1.03948	0.59375	-0.978799	0.519782	-0.836251	0.699324	-1.29484	-0.341374	-0.568249	-0.716152	-1.29793	-1.04198	-1.60249	0.383203	-1.16607	-0.0173227	-0.914051	-0.0952395	0.477564	-0.105861	0.0334656	-0.442509	0.611419	0.422437	-0.282776	-	-
phoP	3	B010	1.47876	-1.96952	0.267532	-1.91113	1.48595	-1.44314	1.45005	-1.31904	1.26169	-1.1529	1.40179	-1.60331	-1.13744	-0.845587	-1.21634	-1.1241	-1.64504	-0.956341	0.15159	0.0207183	-0.366439	-0.0639111	0.484019	-1.67186	0.111531	-0.0558851	-1.2427	1.2675	0.349556	-1.15624	-	-
cheA	3	B011	0.628291	0.458114	0.518006	-0.850438	0.596048	0.492541	0.792426	0.220478	0.452254	0.810409	0.509263	0.693334	-1.13762	0.256717	-0.117082	-0.140592	-0.383119	-0.403109	1.46927	-0.193793	0.596143	0.3067	1.11608	-0.235184	0.552934	0.74485	0.706085	-0.668648	1.01037	1.01308	-	-
atoC	3	B012	1.17031	-1.68396	0.359859	-0.0707307	1.22762	-1.05357	1.28613	-0.873579	0.897898	-0.877787	1.10237	-1.34218	-1.50261	-0.639057	-0.807483	-1.52712	-1.32792	-2.00943	2.51656	-0.0879282	-1.41332	0.826345	0.0040877	0.548347	1.04237	1.44131	0.227854	-0.223292	1.59963	0.467305	-	-
pflA	3	C001	0.154785	0.819217	0.366354	-1.24645	0.288451	0.628441	0.447638	0.379626	0.426153	-0.0695559	0.194855	0.766794	0.0878164	0.44267	0.305917	-0.0504666	0.168774	-0.192943	-0.417833	NaN	NaN	-0.58683	1.60319	NaN	NaN	NaN	NaN	NaN	NaN	NaN	-	-
gapC	3	C002	-0.45863	-2.0911	1.26951	0.230419	0.0128626	-1.86227	0.479944	-1.81271	0.164507	-1.47923	-0.309401	-2.13355	-1.0585	-0.860064	1.05435	-1.62703	1.0495	-0.781081	-0.0457067	0.909419	-1.66933	-0.28713	-0.143526	0.590074	-0.410943	-0.490787	-0.239584	0.274226	-0.00218872	-0.0575236	-	-
zwf	3	C003	0.00388095	0.458327	-2.04902	3.79974	-0.946195	0.373758	-1.37103	0.4098	-1.13045	0.34071	-0.158345	0.564327	1.88656	0.277174	-1.02886	1.52659	-0.920166	1.58778	1.07742	-0.640981	0.197664	-0.595574	0.22004	0.186959	-0.327868	-0.922534	0.485216	-0.697996	-0.346572	0.759889	10	-
nuoJ	3	C004	-1.15084	0.106137	-0.246084	1.20077	-1.29657	0.00109479	-1.074	-0.184688	-1.36573	-0.154502	-1.2778	-0.031302	0.0972603	0.366421	1.473	-0.872442	1.16499	-0.278574	2.20812	-1.45093	-0.214712	0.683823	-1.31108	-0.191948	-0.768605	1.67229	1.96247	-1.92451	1.79815	2.49174	-	-
glk	3	C005	-0.466297	-1.12628	1.73384	2.31803	0.130846	-1.11947	0.727627	-1.07598	0.298689	-0.779965	-0.26983	-1.10196	-1.32662	0.195927	1.24832	-0.735847	1.35115	-0.761412	-0.307359	1.07955	-1.09933	-0.0788086	-0.390804	0.520834	-0.547954	-0.906022	-0.00642704	0.0926895	-0.333488	0.20321	-	-
rpe	3	C006	-0.0772457	-0.866374	-1.02119	-0.110018	-0.614156	-1.06697	-0.82157	-1.21596	-0.484228	-1.44702	-0.173982	-0.866809	1.64639	0.650098	-0.52029	-0.241634	-0.629145	-0.402203	-0.0522343	0.598409	-0.915156	-2.14141	0.577185	-0.0766616	-0.616903	-0.699721	0.51026	-0.357363	-0.169436	0.788501	-	-
ppc	3	C007	-0.322701	-0.0248983	-0.598521	-0.151864	-0.687701	-0.183347	-0.69394	-0.423017	-0.789396	-0.0199416	-0.37599	-0.036552	0.280169	-0.440096	-0.0395896	-0.0277968	-0.0146841	-0.213691	-0.233431	-0.254277	-0.400076	0.837209	-0.0988126	1.00995	-0.871036	-0.836667	-0.691087	0.654908	-0.278456	-0.556615	-	-
frdB	3	C008	0.817048	-0.0107378	0.778959	2.51966	1.00653	0.0814381	1.23326	0.142195	0.585071	0.279894	0.757833	0.00286711	-1.9669	0.104262	-0.126848	-0.33826	-0.422276	-0.159294	1.50212	-0.285984	-0.427812	0.0251595	0.303049	0.372367	1.28671	1.50105	0.552847	-0.470408	1.65082	0.83721	-	-
citB	3	C009	-0.250097	1.27288	-0.178466	-0.895599	-0.397122	0.979545	-0.289753	0.492532	-0.407136	0.703785	-0.362631	1.2287	0.126809	-0.212427	0.58801	0.555974	0.480171	1.54966	0.228843	-1.20297	0.909876	1.25465	0.98313	-0.734449	0.345032	0.676129	1.24306	-1.22008	0.952971	1.63692	-	-
narL	3	C010	-0.164541	-0.311542	-1.64364	-0.188233	-0.967329	-0.358446	-1.30507	-0.643332	-1.23612	-0.417971	-0.427406	-0.142737	1.13977	-0.620227	-0.445928	0.0813182	-0.693629	0.368461	-0.170941	-1.34893	-0.0274186	0.258566	-0.4253	0.731495	-0.95042	-0.197894	1.04629	-0.993198	0.234158	1.40694	-	-
uvrY	3	C011	1.0045	-0.106076	-1.20813	0.233247	0.38672	-0.0415112	-0.0321278	-0.176397	0.123393	-0.200149	0.804522	0.0862637	0.673865	-1.0972	-1.38713	0.0945627	-1.66186	-0.083499	2.64992	0.500037	-0.398137	1.89371	-0.157566	-0.965722	0.118236	-0.105906	-0.246219	0.351152	0.308848	-0.0649141	-	-
evgA	3	C012	-0.350883	-0.024769	1.16406	0.155741	0.0440887	-0.100635	0.487635	-0.336229	0.029239	-0.215631	-0.292859	-0.0776338	-1.20649	-0.37648	1.21945	-0.46006	1.11301	0.0842272	-0.233744	0.283244	-0.0934603	-0.309343	-0.294765	-0.968006	1.16328	1.05792	-0.350968	0.279605	1.27354	-0.181355	-	-
pflB	3	D001	0.447828	-0.0902901	0.68003	-1.31679	0.741333	-0.303127	0.955963	-0.621472	0.663916	-0.238351	0.553065	-0.168609	-1.16341	-0.0922075	0.0853035	0.0513544	-0.0415908	0.487401	-0.392215	NaN	NaN	0.626107	0.587085	NaN	NaN	NaN	NaN	NaN	NaN	NaN	-	-
gapC	3	D002	-0.10151	-1.04076	0.650386	-1.12583	0.0871592	-0.997484	0.37077	-1.11181	0.108332	-0.620557	-0.0859083	-1.08877	-0.796475	-0.291807	0.594347	-1.10048	0.368505	-0.619756	1.39068	NaN	NaN	-0.232079	1.0155	NaN	NaN	NaN	NaN	NaN	NaN	NaN	-	-
pykA	3	D003	-0.595145	-2.58249	1.30189	-0.758795	-0.104221	-2.04021	0.435697	-1.82606	-0.00205061	-1.60502	-0.471032	-2.41854	-1.29629	-1.21822	1.2482	-2.09101	1.03443	-2.24813	-0.239129	-0.263197	0.575696	0.445477	0.112981	-0.405348	-0.813872	-0.245578	0.852966	-0.703177	0.195527	1.18255	-	-
nuoI	3	D004	-1.37586	-0.669075	-0.0793751	0.262754	-1.45787	-0.557152	-1.13195	-0.637992	-1.36644	-0.359459	-1.4793	-0.709118	0.245791	-0.309811	1.68444	-1.01432	1.46593	-0.349961	0.0818259	-0.733417	-0.591708	0.0174721	-1.13187	-0.551217	0.316121	1.63011	1.24216	-1.0996	1.76179	1.63587	-	-
maeB	3	D005	0.00488262	0.24823	0.522076	-0.281898	0.145581	0.0125512	0.394062	-0.3763	0.209641	-0.0804451	0.00208424	0.284499	-0.462671	-0.0454842	0.5616	0.346708	0.418033	0.435918	-0.113644	0.236099	-0.151789	1.32545	0.274242	-0.148115	0.581678	0.288648	0.863547	-0.784026	0.631755	1.19479	-	-
pck	3	D006	0.0976316	-0.69445	0.522152	0.414207	0.249916	-0.788603	0.4798	-1.00938	0.239786	-0.573506	0.138692	-0.540034	-0.77843	-0.303161	0.293748	-0.103489	0.168959	-0.0386869	-0.196675	0.955301	-0.451834	0.791374	-0.127726	-0.143536	0.258486	-0.447409	-0.143949	0.0822216	0.0326739	0.0491719	-	-
aceB	3	D007	0.186433	2.36487	-0.522462	-0.0653831	-0.142517	1.53421	-0.285709	0.905531	-0.33816	1.50021	0.14867	2.19278	0.123288	-0.0368042	-0.214189	1.83866	-0.0138536	2.09379	0.410015	-0.454481	0.76821	0.960188	0.553763	-1.61334	1.29952	-1.49914	-0.0453591	-0.0762392	-0.799253	0.159529	-	-
frdA	3	D008	0.331675	1.07047	0.347294	-0.0547936	0.322706	0.857078	0.521488	0.503196	0.281037	1.06604	0.259053	1.27461	-0.81641	0.119401	0.280319	-0.496612	-0.155593	-1.49425	0.0811451	0.948751	0.0504268	0.849524	0.0522633	-2.06545	1.04376	1.39795	0.760453	-0.948698	1.56254	1.07571	-	-
JW0682	3	D009	0.972253	1.01161	0.429431	0.234375	1.12559	0.789817	1.2394	0.539109	1.18733	0.409361	1.0335	1.09326	-0.398197	-0.42917	-0.49216	0.904399	-0.534303	0.875836	0.432464	2.13955	-0.519669	1.95334	-1.50118	0.399109	-0.647253	-1.18006	-1.37446	1.29648	-0.549762	-1.29786	-	-
narX	3	D010	0.727086	-0.332528	-0.79293	1.58729	0.283199	-0.321786	0.0979368	-0.436705	-0.123375	-0.253157	0.527029	-0.198034	-0.351874	-0.648543	-0.799063	-0.363899	-1.24085	-0.414596	-0.356001	NaN	NaN	2.47733	0.300479	NaN	NaN	NaN	NaN	NaN	NaN	NaN	-	-
yedV	3	D011	2.30999	-0.357995	-1.26784	5.72454	1.49855	-0.145894	0.931093	0.188405	1.10562	-0.0438964	2.07437	0.0467506	0.330776	-0.0749401	-2.81774	1.10859	-2.93997	1.23378	-0.247035	1.29351	-0.0921675	0.200067	-0.267818	-0.259612	0.30752	-0.267146	-1.9167	1.82866	0.178075	-1.87434	12	-
evgS	3	D012	0.822357	1.5051	-0.542556	-0.122927	0.351292	1.31364	0.189051	0.889535	0.235692	1.42772	0.647724	1.7239	0.266251	0.501336	-0.882923	0.907987	-0.953245	0.788739	-0.0938279	-0.387732	0.886079	0.734738	0.441966	0.3872	0.667531	-0.0961663	0	-0.0231942	0.316769	0.210427	-	-
JW0951	3	E001	1.79808	-0.135616	-1.29822	1.46876	1.08303	-0.417635	0.440343	-0.476048	0.607969	-0.252981	1.622	-0.130204	0.292971	-1.97586	-2.28616	0.791784	-2.41803	1.0179	-0.205364	2.32652	-0.572918	1.08373	0.864534	0.0964968	0.981076	-0.71638	-0.41595	0.513526	-0.182723	-0.253383	-	-
JW1475	3	E002	-2.14374	-0.639982	-0.551293	-1.50611	-2.29986	-0.0836893	-2.01105	0.062256	-1.99894	0.0138261	-2.08949	-0.419321	1.55816	0.204968	1.87723	-1.09614	2.1079	-0.630104	0.357688	-1.08741	-0.212046	0.580253	-0.443375	-0.164416	-0.94483	-0.393572	0.641501	-0.479804	0.0760114	0.938844	-	-
gnd	3	E003	-0.318139	-2.04481	0.170682	-0.985088	-0.446811	-1.71005	-0.293815	-1.86323	-0.254401	-1.60241	-0.373702	-1.93153	0.324367	0.369048	0.413501	-1.56829	0.219103	-1.60582	-0.366058	0.443044	-1.76266	-2.01646	-0.585738	0.878522	-0.364035	0.289442	0.284154	-0.113671	0.63241	0.531087	-	-
nuoH	3	E004	-1.22693	-0.908046	0.071465	0.811226	-1.29737	-0.757342	-1.00129	-0.81805	-1.08301	-0.653862	-1.23685	-0.719878	0.516819	0.187291	1.4775	-0.87693	1.33839	-1.09023	-0.572288	-0.550207	-0.395351	-0.210888	-1.81684	-2.16911	1.42439	0.43936	1.17494	-1.02221	0.756205	1.55712	-	-
talA	3	E005	-0.550706	-0.177773	-0.589483	-0.757913	-0.909031	-0.480502	-0.910165	-0.92323	-1.11445	-0.518213	-0.647444	-0.182735	0.0442388	-0.915338	0.532938	-0.318794	0.332262	-0.408071	-0.203508	-0.106527	-0.569324	0.319901	1.21159	0.0246002	-0.0944423	0.326873	0.278708	-0.277924	0.663261	0.524912	-	-
gpmM	3	E006	3.40576	7.8939	-0.894219	-0.277739	2.76719	5.84614	2.04639	4.54754	2.28174	4.2803	3.18963	7.54004	0.00295175	-0.262674	-2.66048	4.68215	-2.53798	5.18488	0.542757	2.45059	3.68208	0.468638	0.771949	-0.23385	0.574343	0.905811	-0.332112	-0.402163	1.14533	-0.160425	10	-
aceA	3	E007	-0.514098	0.697013	-0.709328	0.70948	-0.846585	0.436476	-0.861461	0.155873	-0.977014	0.0902217	-0.621795	0.560952	0.508519	0.184446	0.469997	-0.368004	0.294718	0.148768	-0.266274	-0.49726	0.763211	2.8886	0.197657	-0.073386	0.263941	0.0579125	0.254205	-0.31969	0.442415	0.497143	-	-
deoB	3	E008	0.171904	0.819866	0.203006	-0.111592	0.200042	0.611254	0.352256	0.29502	0.0941471	-0.142172	0.0784689	0.776005	-0.310016	0.505496	0.360398	0.150585	0.0647108	0.339742	0.614039	0.695448	-0.106573	0.505172	0.362987	0.156161	0.576218	0.802159	-0.231377	0.319991	1.05834	-0.0483812	-	-
kdpD	3	E009	3.25741	3.73925	1.68791	8.90891	4.04461	4.54255	4.45922	5.62058	3.47516	3.78856	3.22517	3.65811	-2.63291	4.34324	-1.59434	1.95205	-1.79637	2.40485	0.481196	4.39667	4.81965	2.06865	-1.61269	-0.0502692	0.100698	2.19486	0.921482	-0.946948	2.25317	1.2619	20	-
rssB	3	E010	1.49539	1.93983	0.127608	6.54337	1.22598	2.16406	1.22348	2.80203	0.957599	2.11113	1.44983	2.11772	-0.423005	3.19484	-1.40221	2.46581	-1.13202	1.78491	2.11496	1.78693	2.26689	1.99219	-1.22799	1.43025	-1.53242	-0.50733	-0.171755	0.372933	-0.0154718	0.018114	10	-
JW1952	3	E011	-0.626912	0.175242	-0.531704	0.182043	-1.01367	0.244531	-1.00563	0.141307	-1.09021	0.396626	-0.680506	0.233759	0.477821	-0.256351	0.338672	0.290823	0.471491	0.518468	0.0454392	-0.604401	0.119646	-0.010107	-0.225067	0.128048	-0.152398	-0.174487	-0.0995387	0.203228	0.253142	0.0988369	-	-
narQ	3	E012	-1.05382	-0.353349	-0.848832	0.253707	-1.59722	-0.115931	-1.60749	-0.0878034	-1.76265	-0.118871	-1.26521	-0.30909	0.796914	0.602595	0.816633	-0.716119	0.637781	-0.231012	1.59108	-1.2717	-0.18901	0.351812	-0.378281	1.07752	-0.508031	0.622743	0.182513	0.0142189	0.908469	0.416028	-	-
cbdA	3	F001	0.306272	0.212645	-0.114823	-0.675344	0.181179	-0.067407	0.219096	-0.51698	0.181252	-0.375675	0.239086	0.162031	-0.000135146	-0.181758	-0.0258833	0.278039	-0.235044	0.637448	-0.0861257	0.867203	-0.903697	0.287421	0.273311	1.23051	-0.521781	-0.148106	0.205416	-0.026786	0.274555	0.441919	-	-
fumC	3	F002	-1.1482	-1.71192	1.11147	-0.744819	-0.74159	-1.48816	-0.114472	-1.57867	-0.632669	-1.51543	-1.0725	-1.69772	-0.984691	0.0832738	1.83888	-1.76716	1.68386	-1.62204	-0.0337823	-0.21953	-0.727752	0.69539	0.316224	-0.383335	-1.50778	0.519992	-0.122684	0.309546	0.823041	0.0729435	-	-
mqo	3	F003	-0.83218	0.51798	0.939621	-0.731905	-0.55919	0.326597	-0.0466408	-0.00142546	-0.407523	0.255254	-0.774945	0.448551	-0.643351	0.202263	1.47186	0.128702	1.57166	0.450133	0.138569	0.128973	-0.308174	-0.880256	-0.296481	0.293629	-0.322138	-0.00594224	0.177641	-0.0704659	0.390267	0.410523	-	-
nuoG	3	F004	-1.80296	0.384533	0.012732	-0.629987	-1.92454	0.0699263	-1.51697	-0.329553	-1.54153	-0.305307	-1.91299	0.249251	1.11631	0.00123902	2.14043	-0.627268	2.06635	-0.385349	-0.543039	-0.926142	-0.0734111	-0.0625509	-1.39669	-0.396358	0.138486	1.20025	2.15121	-2.00705	1.39411	2.71974	-	-
tktB	3	F005	-0.857346	1.85909	-0.103426	-1.35045	-0.92089	1.4812	-0.700269	1.02477	-1.17718	1.61349	-0.888508	1.72225	-0.837279	-1.17768	1.09704	-0.430874	0.907938	-0.838307	-0.00419254	-0.449436	0.829016	-0.0398983	0.688303	0.350466	-0.7068	0.536017	1.37502	-1.29141	0.836345	1.79206	-	-
pfkA	3	F006	-1.06245	-1.73764	-0.0736886	-1.42153	-1.18047	-1.79598	-0.962042	-2.0355	-1.10033	-1.57969	-1.04694	-1.58063	0.156135	-1.29866	0.947064	-0.766317	0.873226	-1.34305	-0.296175	NaN	NaN	0.237761	0.985769	NaN	NaN	NaN	NaN	NaN	NaN	NaN	-	-
pgi	3	F007	-0.714558	3.34888	0.042543	-0.450873	-0.837016	2.52394	-0.617041	1.89917	-0.505193	2.06717	-0.724337	3.10307	0.978446	1.02521	1.00461	1.21234	1.20861	0.939135	0.155791	-0.207611	1.48954	0.372935	0.503725	0.270492	-0.00800265	-0.367449	1.08105	-0.909425	0.0970658	1.44745	10	-
ytjC	3	F008	0.0530655	0.510987	1.39019	-1.16447	0.501338	0.652575	1.00359	0.555102	0.645184	0.207245	0.103141	0.612315	-0.963643	1.10157	0.958647	-0.0815207	0.7993	-0.0719242	-0.406848	0.946103	-0.139304	0.355944	-0.16108	-1.78827	1.2904	0.229769	0.178942	0.0198211	0.583304	0.411993	-	-
dps	3	F009	-0.34986	-0.555018	-1.86647	-1.46508	-1.26764	-0.261897	-1.63553	-0.234382	-1.2394	0.137188	-0.537868	-0.16208	2.02005	-1.04222	-0.652679	-0.0222591	-0.75576	-0.557954	-0.592038	-0.750486	-0.764709	0.982813	-1.4839	0.940064	-0.699519	-0.697163	1.0223	-0.839694	-0.167395	1.37901	-	-
rstA	3	F010	1.48884	-0.396411	1.93963	13.3645	1.96077	-0.311802	2.41854	0.634999	1.73652	-0.239396	1.54327	-0.525799	-1.96156	3.24483	-0.589368	0.806391	-0.396744	2.73946	0.379212	1.97979	-0.116564	-0.21792	0.25976	-0.639955	0.2703	-0.212812	-2.95455	2.88601	0.222066	-2.95025	20	-
baeS	3	F011	1.2727	2.3768	-0.681615	0.962186	0.754119	2.19093	0.440985	2.0477	0.408598	1.86588	1.17436	2.55981	0.171039	-0.4046	-1.49911	1.97423	-1.28823	1.75452	2.28059	NaN	NaN	0.242572	0.603847	NaN	NaN	NaN	NaN	NaN	NaN	NaN	-	-
glrR	3	F012	-1.47882	-1.75403	0.347141	-0.418355	-1.45948	-1.12831	-0.985617	-0.960322	-1.50465	-1.06813	-1.60943	-1.80198	-0.498742	1.61914	1.88124	-2.40225	1.55133	-1.92645	0.76607	-0.778793	-0.580184	-1.54146	-0.144034	0.224658	-0.0410962	2.6023	-0.254217	0.469261	2.61377	-0.0738193	-	-
cbdB	3	G001	-0.284745	0.4721	0.177526	-1.37043	-0.312428	0.237555	-0.0988904	-0.158452	-0.374063	0.511437	-0.380182	0.488719	-0.605257	0.649463	0.825931	-0.45379	0.415394	-0.670611	-0.0468961	-0.920038	0.00861909	0.912275	1.32157	0.452678	-0.465677	0.905184	1.55229	-1.4403	1.14481	2.00163	-	-
fumA	3	G002	-0.138707	-1.17396	4.58644	11.1867	1.51098	-0.333179	3.07156	0.842514	2.01302	-0.0876488	0.251407	-1.27799	-3.10135	3.02325	2.1934	-0.830546	2.60075	0.505379	0.0845281	1.92579	-0.395931	0.106217	0.490423	0.899557	-0.451789	-0.153046	-1.05746	1.27821	0.270545	-0.956092	20	-
nuoN	3	G003	-1.98651	-0.310856	-0.476841	1.1347	-2.31886	0.0258792	-2.03947	0.207527	-2.10539	0.388691	-2.08862	-0.235894	1.23819	0.754155	1.8862	-0.72856	1.94167	-0.358128	-0.240292	-1.43406	-0.717833	-0.135461	-1.83143	0.446562	-1.05245	-0.0192242	1.37862	-1.28603	0.379434	1.79631	-	-
nuoF	3	G004	-2.98396	0.732867	-2.82089	3.09715	-4.14726	0.623918	-4.29386	0.391681	-4.30044	0.714029	-3.31051	0.548836	2.88062	-0.0121289	1.81048	-1.09904	1.78587	-0.199303	-0.240458	-3.12249	0.461558	-1.70157	-1.90842	0.447207	-0.451139	1.28984	3.20404	-3.07046	1.47029	4.02149	-1	11
cusB	3	G005	-1.89452	-0.457947	1.18933	-0.54126	-1.53726	-0.446514	-0.839743	-0.57447	-1.43699	-0.163411	-1.78069	-0.459795	-1.02282	-0.210719	2.61777	-0.90903	2.79487	-0.478374	-0.612134	NaN	NaN	-0.382574	-1.17808	NaN	NaN	NaN	NaN	NaN	NaN	NaN	-	-
tpiA	3	G006	-1.89727	0.170798	-0.485705	-0.835734	-2.13585	-0.0225455	-1.90053	-0.296935	-2.02833	0.146569	-1.96537	0.01307	0.790049	-1.12786	1.93844	-0.458254	1.96717	0.509591	0.298354	NaN	NaN	0.248619	0.592144	NaN	NaN	NaN	NaN	NaN	NaN	NaN	-	-
rpiB	3	G007	0.657453	0.610224	-0.864043	0.0286133	0.169824	0.640162	-0.0609231	0.48751	0.0427296	0.101605	0.52835	0.963265	0.710227	1.00889	-0.873729	0.781825	-1.03031	0.858325	0.898938	-0.0249529	0.430703	0.430243	0.540035	-0.0634694	0.500012	-0.376618	0.485511	-0.373517	0.0896735	0.760226	-	-
phoB	3	G008	0.400669	0.220297	0.548102	0.362813	0.429546	0.366839	0.641248	0.500043	0.437561	0.610173	0.349437	0.388109	-0.562467	0.646037	-0.0206453	-0.263173	-0.156596	-0.575315	0.609415	0.296147	-0.0760495	-0.386777	0.263423	-1.51755	0.526557	0.676267	1.18421	-1.33692	0.953086	1.56797	-	-
JW0978	3	G009	0.859395	0.457661	-0.441504	-0.0838621	0.492954	0.56174	0.337858	0.597573	0.439517	0.383127	0.824333	0.930873	0.531551	0.526059	-1.12669	0.994851	-1.03722	0.730485	-0.321462	NaN	NaN	-1.30435	-0.611575	NaN	NaN	NaN	NaN	NaN	NaN	NaN	-	-
rstB	3	G010	-0.665871	1.19914	-2.16502	0.344667	-1.74526	1.13439	-2.1521	1.12245	-1.83008	0.994319	-0.820193	1.51434	2.57091	0.0437756	-0.665317	1.28857	-0.348396	0.450285	0.955596	-1.15041	0.141578	0.89372	-1.62549	-0.214569	0.143343	-1.05931	-0.215915	0.0290636	-0.454695	-0.0311499	-	-
narP	3	G011	0.114874	-0.0507222	0.0469503	0.471514	-0.0879861	0.092685	-0.022829	0.0724106	-0.208282	-0.152883	-0.0323068	-0.0261842	-0.0911943	0.0545331	0.0466165	-0.571599	-0.147071	-0.750622	1.64285	-0.00685567	0.257538	0.0919079	0.476195	-0.35085	0.589709	0.891048	-0.272792	0.347619	1.13292	-0.0944915	-	-
JW2540	3	G012	1.87642	-1.64833	-1.34609	3.77437	1.08103	-1.29774	0.455769	-0.898115	0.700524	-0.903937	1.72308	-1.31867	0.703581	1.45514	-2.74573	0.436474	-2.74501	0.567189	2.19951	NaN	NaN	-0.434397	-0.0921302	NaN	NaN	NaN	NaN	NaN	NaN	NaN	-1	-
icd	3	H001	0.349718	-0.254897	-0.372917	0.171845	0.132338	-0.246462	0.0931634	-0.28152	0.0207164	-0.285526	0.250073	-0.122941	-0.00890834	-0.102898	-0.275107	-0.228385	-0.619905	-0.225752	-0.219799	-0.483921	0.243567	-1.34791	1.79275	-0.296919	0.340669	0.189812	-0.215212	0.342544	0.550476	-0.0303664	-	-
pykF	3	H002	-1.29752	-0.487221	-1.00564	1.16905	-1.79156	-0.219664	-1.7282	-0.16122	-1.74566	0.224654	-1.43198	-0.366094	1.20737	1.26473	0.837056	-0.649639	0.768783	-0.677474	0.566915	-1.07783	-0.498253	-0.508059	-1.33986	0.132155	0.236461	-0.426826	0.433756	-0.231673	0.0492343	0.701177	-	-
nuoM	3	H003	-0.565389	-1.75947	-0.0648209	3.0748	-0.742818	-0.979676	-0.526646	-0.5364	-0.710268	-0.953894	-0.72672	-1.66493	0.238622	0.256313	0.553826	-2.21619	0.230269	-1.78832	-0.235525	-0.311257	-1.5453	-0.664383	-1.16058	-0.943189	-0.0936366	0.357333	0.752778	-0.635613	0.688395	1.06686	10	-
nuoE	3	H004	-0.666275	2.25881	-1.19376	-0.82502	-1.28664	1.9035	-1.36962	1.59044	-1.41882	1.74826	-0.864105	2.2879	0.924846	-0.955513	0.429208	1.06286	0.367056	0.717202	-0.229871	-1.63743	0.933759	-0.380672	-0.469205	-0.573596	-0.643555	-0.324398	-0.133121	0.0510091	0.131804	0.0612743	-	-
glcB	3	H005	0.563773	-0.721823	-1.18107	0.702248	-0.143178	-1.20553	-0.486014	-1.63825	-0.277488	-0.815669	0.4076	-0.62666	0.726126	-0.976353	-1.11721	1.08535	-1.20195	0.925017	-0.246427	0.540823	-1.29214	-1.99898	0.0505793	-0.230287	0.0645731	-2.0894	-0.649107	0.711839	-1.25434	-0.510528	-	-
fsaB	3	H006	0.567908	1.54146	1.28265	0.105845	0.887902	1.0766	1.23944	0.687272	0.835086	1.02379	0.632102	1.50058	-1.40034	-0.658521	0.270737	1.3224	0.445285	1.69413	-0.0664153	0.760041	0.759108	-0.0768182	0.291781	-1.43825	0.860158	-1.32348	-0.16986	0.324907	-0.662207	0.0202302	-	-
fumB	3	H007	0.595325	-0.125508	1.05984	-0.190872	0.899856	-0.300355	1.24534	-0.534428	0.773877	-0.437493	0.636792	-0.0423003	-1.46303	0.583755	0.0870553	-0.194322	-0.0683402	-0.455601	1.34117	1.17653	-0.549397	-0.0274763	0.202442	0.00653477	-0.12767	0.00594224	-0.862798	0.870227	0.399965	-0.744448	-	-
phoR	3	H008	2.68933	-0.263983	-4.43338	0.492691	0.269984	-0.0603574	-1.30763	0.0079606	0.00530733	0.257738	2.11567	0.226986	4.34611	-1.17766	-5.06764	1.70888	-4.94161	0.630902	2.41275	-0.250944	-1.24243	-1.74746	-0.054385	-0.677855	1.47504	-2.25328	-0.148875	0.374431	-1.37925	0.0436683	8	-
torR	3	H009	1.4974	-0.210316	-1.69149	5.79268	0.262713	1.03309	-0.332704	1.76719	-0.263873	1.02129	0.979542	0.087322	1.31335	4.5197	-2.45313	-0.702744	-2.55863	-0.522825	7.37612	-0.724649	1.85694	2.78596	0.643986	-3.04309	1.12946	1.09248	-0.472732	0.452429	1.30276	-0.316193	10	4
cheY	3	H010	-0.51922	-3.24219	-2.43294	2.00978	-1.72918	-2.52945	-2.22644	-2.34792	-1.79699	-2.82421	-0.992728	-3.29561	2.74091	-0.460293	-0.73983	-3.60717	-1.34888	-2.33212	-0.853468	-1.18668	-1.86608	-2.50163	-0.763704	2.0919	-0.217807	3.2578	1.5249	-1.32913	3.205	1.96916	-1	10
rcsB	3	H011	0.5463	0.828482	0.180909	2.08088	0.278371	1.12807	0.257321	1.49241	-0.0731763	1.7557	0.423349	1.11132	-0.778983	0.161288	-0.38836	0.916323	-0.353681	0.754517	1.48643	0.298832	0.728625	0.465179	-0.00665429	-2.55354	0.543685	1.11986	-1.5152	1.3843	1.32594	-1.44847	-	-
JW2711	3	H012	1.6049	-0.861594	1.52227	3.05728	1.71705	-0.734353	1.88291	-0.451556	1.2611	-0.441223	1.55308	-0.963786	-2.12095	1.64031	-1.10027	-0.0678277	-0.948046	0.0622527	4.11916	1.93855	-1.03728	-0.594638	-0.42095	-1.12126	-0.00571702	0.899759	-0.465122	0.401926	1.14024	-0.307782	12	-
barA	5	A001	0.508572	0.13449	-5.1231	3.88627	-1.77217	0.582747	-3.00595	1.19312	-1.98244	0.497554	-0.0467528	0.521536	5.88749	1.99949	-3.66229	0.57863	-3.74193	-0.257866	2.17968	-0.854755	1.53863	0.527063	-2.10754	-0.00211402	-0.198504	-0.911911	1.39227	-1.308	-0.338156	1.81239	6	-
uhpA	5	A002	-0.484594	1.05314	-2.979	0.655006	-1.83833	0.737623	-2.41653	0.647628	-1.95136	0.707061	-0.834809	1.10632	3.37732	0.0765391	-1.24444	1.22472	-1.24835	1.66199	0.0729182	0.0182793	0.211364	0.186319	0.837717	0.497083	-0.403089	-0.141155	-0.818146	0.950317	0.280201	-0.695706	6	-
basR	5	A003	4.42528	-0.157428	-1.85131	1.11609	3.27031	-0.706229	2.08267	-0.748238	2.89236	-0.322106	4.22321	0.155133	0.899452	-0.334178	-5.38336	1.77343	-5.28826	0.816578	0.495827	3.67525	-0.394363	-2.43678	0.887575	-1.663	0.831964	-1.61125	-2.38692	2.55327	-0.886325	-2.36617	10	-
treA	5	A004	0.949061	0.866664	-0.74429	0.441381	0.45325	0.485685	0.154131	0.277249	0.207378	0.681628	0.840566	0.944311	0.209996	-0.466194	-1.49394	0.634919	-1.56278	0.598768	-0.0381017	1.70858	0.299241	0.738675	0.805807	-1.22562	0.445581	-0.540641	-0.194327	0.207481	-0.042197	-0.00707613	-	-
poxB	5	A005	1.37281	-1.46404	-0.786788	-0.860058	0.933726	-1.64519	0.592874	-1.77947	0.899335	-1.00849	1.2992	-1.27056	0.408524	0.0395505	-2.02498	-0.514949	-2.30593	-1.05576	-0.0789675	1.07624	-0.434552	-0.164827	1.41006	0.0853713	1.12228	-0.777745	-0.221428	0.201692	-0.231608	-0.0372946	-	-
tktA	5	A006	-0.483875	0.641775	0.420322	0.0442782	-0.361486	0.246607	-0.114435	0.028066	-0.266108	0.0665517	-0.453358	0.353434	0.00443335	0.610353	0.592767	0.400109	0.695644	2.07394	-0.231373	0.364703	1.29937	-3.3585	-0.707435	0.125717	0.571351	0.100125	-0.829883	0.604741	0.476948	-0.708525	5	10
tsx	5	A007	0.581553	-0.988146	-1.13129	0.691207	-0.0347619	-1.20858	-0.35301	-1.24417	-0.142363	-1.25337	0.426699	-0.876688	0.966817	-0.287006	-1.38667	-0.352648	-1.6619	-0.432283	0.238358	0.680215	-1.15783	-0.550463	-0.0703061	-0.0304958	0.431629	0.314712	-0.684212	0.818286	0.653234	-0.549071	-	-
aer	5	A008	-0.379771	0.490769	-0.314913	-0.988035	-0.527635	0.04639	-0.486151	-0.0500659	-0.671772	0.352294	-0.41471	0.386228	0.0791628	-0.771286	-0.0115746	-0.260486	-0.124619	-0.165001	1.31561	0.21128	0.00839893	-0.202611	0.185267	1.37358	-0.514378	0.686086	0.100857	-0.281099	0.961279	0.323883	-	-
coaE	5	A009	6.1046	0.17158	6.04525	6.15138	8.00747	0.0411879	8.81746	0.397664	8.22385	0.795992	6.31759	0.348542	-4.55626	4.11123	-3.37746	1.04035	-2.87791	0.341207	0.107596	7.22459	-0.00144818	-10.8215	-6.90285	-3.22545	-1.35992	-2.40138	-2.95356	2.71119	-1.49159	-2.94923	20	1
cusR	5	A010	0.22053	1.85416	0.161831	-1.85369	0.113622	1.50716	0.1568	1.34966	0.105638	1.59228	0.180181	2.1864	0.000322202	-1.80866	-0.249224	0.00054562	-0.389058	-0.508331	2.25053	0.726805	1.16187	0.0613357	-0.245214	0.136851	-0.362137	-0.601548	-0.490794	0.15265	-0.0909894	-0.336147	-	-
JW2494	5	A011	-0.168764	0.0587186	-0.0723989	-0.88319	-0.304849	-0.130331	-0.227245	-0.187145	-0.337522	-0.411001	-0.236333	0.0370063	0.174319	-0.400554	0.0170946	-0.544679	-0.189337	-0.463141	-0.0838964	0.218579	0.220333	1.01018	0.773456	0.00203039	-0.0572691	-0.375317	-1.23413	1.37624	0.0907225	-1.14701	-	-
JW2622	5	A012	1.12278	-2.57331	-0.619223	0.303981	0.727251	-1.88753	0.460678	-1.40564	0.638456	-1.21044	1.02716	-2.09898	0.315263	-0.962994	-1.84158	-1.80173	-2.17826	-2.64321	-0.0518393	1.46008	-1.05538	0.149311	0.57026	-0.898162	1.03109	-0.690488	-2.27356	2.43835	-0.162068	-2.24828	-	-
qseB	5	B001	0.515881	2.02877	0.802426	0.113737	0.851254	1.64296	1.08631	1.5959	0.939693	1.77282	0.621741	2.21055	-0.748156	0.707392	-0.0496901	-0.237332	-0.295854	-0.673479	1.38476	1.3004	0.588275	0.778985	-1.02897	-0.775105	0.376918	0.572804	-0.115359	-0.170314	0.866913	0.0811359	-	-
glnG	5	B002	2.86118	-1.80947	-0.43729	-0.372034	2.49172	-1.82699	1.9156	-1.79615	2.41398	-1.23822	2.7792	-1.53315	0.155177	-0.22654	-3.19681	-0.0357401	-3.45786	-0.435534	-0.0604693	1.5031	-0.66726	1.83383	0.462755	1.08861	-0.0393225	-1.54085	-2.55334	2.72903	-0.831688	-2.5385	10	-
dcuR	5	B003	-0.487356	0.562903	0.438219	0.731184	-0.50235	0.0371637	-0.27636	-0.181237	-0.560447	0.363804	-0.489416	0.592555	-0.387086	1.62756	0.596536	0.52546	0.608004	0.430642	0.191985	-0.105147	1.35929	-0.455181	-0.0644563	0.487644	0.173588	-0.0775335	-0.186312	0.312592	0.33193	0.00186703	-	-
cpsB	5	B004	1.52969	-0.769372	-0.364794	0.486838	1.18827	-0.728582	0.886372	-0.453679	0.996449	-0.529618	1.42039	-0.581354	0.00713029	-0.8428	-1.91199	-0.46946	-2.1786	-0.963008	-0.0906019	1.31466	-0.362792	0.151081	-0.291031	-0.890173	1.46511	-0.879357	-1.03987	1.18516	-0.312345	-0.937032	-	-
ldhA	5	B005	-0.625668	-1.02318	0.541718	-0.680983	-0.482397	-1.07105	-0.135832	-0.966502	-0.312555	-0.931082	-0.604198	-1.10645	-0.132766	0.795741	0.641033	-1.37946	0.46001	-1.17468	0.46291	-0.352332	-0.358836	-2.86181	0.0130408	1.32467	-1.29311	0.484314	-0.254641	0.208731	0.793445	-0.0742905	-	-
yfcU	5	B006	-0.0280932	-0.203453	0.255981	-1.31441	-0.0897564	-0.19179	0.034541	-0.263918	-0.0954048	-0.287845	-0.050351	0.0759477	0.00901285	1.56034	-0.119854	-0.462756	-0.210028	-0.566154	3.87562	-0.31802	0.16694	0.922513	1.14909	0.127521	0.154555	-0.696022	1.14189	-1.17395	-0.166485	1.51848	0	-
yehB	5	B007	0.664647	0.342181	0.156415	0.32435	0.599048	-0.280949	0.552889	-0.497193	0.353035	0.167229	0.739862	0.322209	-0.770291	-0.53598	-0.908825	0.693223	-0.801766	0.940881	-0.311348	0.325574	0.0848623	0.280019	-0.680398	-0.316385	0.217967	-1.86676	-1.78662	1.95043	-1.08366	-1.73696	-	-
tap	5	B008	-0.279679	-2.00031	2.81351	-0.745975	0.86112	-1.89661	1.79689	-1.72443	0.918205	-1.43017	0.00497894	-1.89817	-3.0151	-0.0433948	1.4508	-2.28744	1.19873	-2.64496	0.204414	1.36975	-1.3172	0.651296	-1.85058	-0.498409	1.17753	-0.164837	-0.0561447	-0.113548	0.260973	0.147438	17	-
ykfA	5	B009	0.237846	0.271637	0.00282546	-1.08475	0.073994	0.12801	0.094256	-0.0851645	0.0652957	0.192229	0.202761	0.378662	0.100174	0.167046	-0.494037	0.232352	-0.48404	0.57438	-0.295616	-0.166184	0.163611	-2.04748	1.07571	-1.41219	0.611339	-1.34734	-0.499957	0.214034	-0.680871	-0.346266	-	-
envZ	5	B010	0.877749	-1.08251	1.52765	2.96172	1.45532	-0.932709	1.83851	-0.673326	1.63589	-0.507485	1.01934	-1.06861	-1.32647	0.494679	-0.382839	-0.933141	-0.491038	0.375794	-0.146751	1.27283	-0.296392	-2.02982	-1.04214	0.563839	-0.74306	0.215345	-1.52617	1.6775	0.571449	-1.46017	-	-
yfgM	5	B011	-1.69099	-1.12558	-0.526288	-0.38997	-1.94378	-0.898625	-1.73273	-0.756731	-1.76881	-0.33976	-1.74571	-1.05369	1.17887	-0.0941777	1.13494	-1.18376	1.13819	-0.467437	-0.122047	-1.11656	-0.401781	-0.250165	0.153322	-0.588365	0.0405614	-0.366297	-2.18393	2.22018	0.0979952	-2.15476	-	-
ypjC	5	B012	0.510298	0.723874	2.20486	6.25551	1.32629	0.794632	1.95971	1.43273	1.23324	1.17507	0.7113	0.62107	-2.36863	1.80366	0.425897	-0.185999	0.46489	0.0756709	1.37978	0.892164	1.32988	-0.113493	0.250181	-0.0519273	-0.0833294	0.0716178	-1.90741	1.92702	0.453622	-1.86455	20	-
qseC	5	C001	1.00244	1.83173	-0.197937	-0.557328	0.708077	1.13914	0.51086	0.813249	0.595225	0.962198	0.902927	1.85345	0.143466	0.305639	-1.05552	1.09936	-1.21159	0.843955	0.979039	0.279142	0.327609	0.708524	0.0199767	-0.453863	0.529166	-0.306328	-0.185137	-0.074008	0.146399	0.0031776	-	-
glnL	5	C002	-0.599419	1.06352	-3.65852	1.27726	-2.37818	0.639237	-3.14346	0.497555	-2.7024	0.21439	-1.12766	0.980082	3.75716	0.96712	-1.46315	0.560441	-1.62062	1.16589	1.21203	-1.85122	0.262413	0.785108	-0.718781	-0.877234	0.722295	1.27418	1.81749	-1.89009	1.45696	2.31767	6	-
dcuS	5	C003	1.08515	0.208344	0.531198	0.139756	1.07047	-0.251175	1.06777	-0.519508	1.18109	0.0692659	1.14899	0.390051	-0.2329	-0.0161061	-1.18364	1.30339	-1.02469	1.52531	-0.21956	0.95651	0.0585395	1.49561	0.265253	-1.74824	1.91703	-1.67283	-1.8107	1.8606	-0.934032	-1.76244	-	-
rbsB	5	C004	0.00714513	-0.801251	0.883114	-0.872747	0.190626	-1.08441	0.462739	-1.06867	0.189621	-0.59423	0.0946843	-0.89256	-0.879172	-0.937961	-0.0686654	-0.224165	0.0436834	0.243546	-0.106017	-0.119073	-0.110827	1.30157	0.679884	-0.0814179	0.383955	-1.14266	-0.792561	0.813145	-0.520353	-0.667746	-	-
dld	5	C005	0.749754	-0.473533	0.368583	-1.14231	0.676692	-0.779617	0.675907	-1.03375	0.326062	-0.430648	0.776583	-0.316262	-1.20128	0.313708	-0.997606	0.243392	-1.00976	-0.0734016	0.12485	0.432977	0.534179	0.0401293	0.135103	-0.128314	0.323734	-1.21603	-0.859787	1.00904	-0.578013	-0.741163	-	-
yfdF	5	C006	-1.18689	-0.221843	0.646535	-0.320395	-1.08016	-0.242992	-0.649943	-0.239331	-1.22818	-0.122847	-1.20932	-0.0247764	-0.876892	0.14556	1.38851	-0.541763	1.25305	-0.320909	1.1891	-1.14451	1.14629	1.01282	-0.166762	0.307521	0.318001	1.18917	0.398986	-0.634008	1.3847	0.661567	-	-
wcaA	5	C007	-1.92778	-2.11049	0.877413	-1.40577	-1.63168	-1.8866	-0.996531	-1.76556	-1.42692	-1.08859	-1.93031	-2.31685	-0.588874	0.449704	2.23945	-2.76344	1.96925	-1.84391	0.156717	-1.39714	-1.1619	0.763658	0.164156	0.726451	-0.718894	1.97368	1.39051	-1.2867	2.05958	1.81032	-	-
JW3131	5	C008	3.39955	-0.0700342	0.213715	0.184782	3.33077	0.179327	2.94476	0.375498	2.72595	0.263887	3.23739	0.145389	-1.68593	0.978506	-2.98774	0.0931353	-3.37387	0.584645	-0.0605827	0.389674	0.410981	1.49168	0.83066	-2.42682	0.859563	0.958847	0.145333	-0.0267512	1.18996	0.37404	10	-
JW0299	5	C009	-0.933465	-0.570004	1.68679	-0.772811	-0.306545	-0.482156	0.339264	-0.496936	0.0287902	-0.625486	-0.839721	-0.646535	-0.725038	-0.683213	1.77706	-1.26793	1.67539	0.097376	-0.0783481	-1.26566	-0.390158	0.958583	0.128576	-0.128659	-0.245736	1.55538	0.90938	-0.806163	1.69748	1.24787	-	-
glgC	5	C010	-1.45708	-0.186314	1.42814	0.578454	-0.942439	-0.434607	-0.258207	-0.419692	-0.733307	-0.185359	-1.37488	-0.255075	-0.897647	-0.900114	2.17165	-1.5491	2.00178	-1.20265	1.14592	-0.425137	-0.458219	0.693262	-1.37378	-1.74724	1.55105	1.49044	0.453452	-0.476465	1.64173	0.723636	-	-
JW2534	5	C011	0.269724	-0.913284	2.23112	-0.297048	1.11959	-0.973602	1.74088	-1.01237	1.02144	-0.680448	0.432885	-0.919092	-2.60556	-1.13421	0.735257	-0.994381	0.527689	-0.393834	-0.279023	0.311729	-0.740437	-0.597193	0.409632	0.801532	0.0715924	0.283084	-1.3965	1.55022	0.627173	-1.32149	-	-
JW2630	5	C012	-1.14096	-0.111843	-0.0306897	-1.18341	-1.22102	-0.213516	-0.983072	-0.198818	-1.22039	-0.485915	-1.1684	-0.0974328	0.367636	0.772598	0.940778	-0.838962	0.82357	-0.789557	-0.0521176	-0.49246	0.17536	-2.29065	-1.85536	0.308263	-0.0387158	0.322177	0.359725	-0.242454	0.659389	0.616897	-	-
rpoN	5	D001	-0.541007	-0.230068	-0.33161	2.5993	-0.8044	-0.221454	-0.711472	-0.0586279	-0.391605	-0.470405	-0.576759	-0.216085	1.7618	1.50341	-0.0202354	0.180575	0.100344	1.0284	-0.0435442	-0.483372	0.738778	0.164286	-0.532344	0.955118	-1.0851	-0.766483	0.245271	-0.115795	-0.222643	0.487023	-	-
cpxA	5	D002	0.245994	0.20871	-0.454895	-1.3226	-0.093967	0.109159	-0.153489	-0.0212375	0.0317441	0.00109422	0.153161	0.384434	0.909515	1.0856	-0.736075	0.471203	-0.721563	1.13149	-0.427721	0.233636	-0.171108	1.93367	0.278334	0.340238	-0.522534	-0.817917	-0.15871	0.298118	-0.263557	0.0326815	-	-
creB	5	D003	-2.05752	-0.455693	0.401773	-0.0102161	-1.95809	-0.671557	-1.45485	-0.820066	-1.75379	-0.904812	-2.08892	-0.668481	0.397545	0.540378	2.16748	-1.11837	2.13237	-0.433195	-0.427592	-1.17965	-0.15684	0.952146	-0.550622	0.365541	-0.165962	0.917819	1.01194	-0.896316	1.15543	1.36696	-	-
oppA	5	D004	-1.27491	-0.0510028	1.08359	-1.25273	-0.911476	-0.38298	-0.394284	-0.586498	-0.790155	-0.852415	-1.24628	-0.164944	-0.445386	-0.258425	1.79346	-0.940089	1.63387	-0.648779	0.414219	0.187066	-0.298742	0.995157	-0.22183	-0.661556	1.25612	1.10567	0.107918	-0.26038	1.31392	0.331841	-	-
lldD	5	D005	0.944007	1.26144	-2.06671	-1.23465	-0.129977	0.505592	-0.83804	0.0476609	-0.448075	0.751739	0.698323	1.29096	1.57447	-0.555212	-2.07175	1.75014	-2.13006	1.80951	-0.154457	-0.291498	0.430891	1.39671	0.977197	-0.0685431	-0.810083	-0.918593	0.0257617	-0.00334749	-0.34345	0.239369	-	-
JW2348	5	D006	-0.380778	-0.672493	0.250587	-0.516303	-0.406955	-1.22514	-0.250615	-1.50772	-0.215925	-1.06413	-0.447986	-0.886235	0.320197	0.0152909	0.45908	-0.894913	0.116388	-0.70331	1.16245	-1.14454	-0.248626	1.35235	0.054723	-0.327299	0.877654	1.06713	1.18388	-1.06848	1.28133	1.56759	-	-
JW3016	5	D007	-1.53436	0.322891	-1.7108	3.60545	-2.36124	0.111954	-2.48532	0.193266	-2.29987	-0.00298438	-1.81543	0.169605	2.49468	1.6587	0.651986	-0.438305	0.380305	0.240625	-0.220642	-1.64882	0.103346	-0.576511	0.120312	0.883207	-0.521459	1.67788	2.767	-2.80569	1.80298	3.47484	7	12
helD	5	D008	-2.85944	0.446094	-2.55881	-0.741524	-3.9459	0.517779	-4.00568	0.50401	-3.97968	0.554768	-3.20594	0.483268	3.28708	-0.602784	1.42344	-0.749109	1.42835	-0.0677023	1.82331	-2.78035	1.61131	1.02909	-2.64032	1.02027	-1.0006	0.51069	0.456202	-0.608403	0.815321	0.726773	6	-
JW0301	5	D009	-0.598503	0.548666	2.16044	-0.499516	0.159663	0.257138	0.875874	0.155153	0.434116	0.337915	-0.378214	0.298551	-1.40525	-0.810289	1.42457	-0.0304099	1.68637	0.794365	-0.0220986	-0.925472	0.636867	-0.00734665	-0.185452	0.775167	0.0078526	-0.681113	0.192274	-0.0693961	-0.154586	0.427061	-	-
ppk	5	D010	-0.999181	-0.173592	-1.74953	1.10449	-1.90415	0.0973007	-2.16774	0.468927	-1.79851	0.236401	-1.23495	-0.0334349	2.78708	0.0678894	-0.288093	-0.196658	-0.32853	-0.651057	-0.38843	-2.37667	-0.403219	1.73911	2.25832	0.679449	-1.18007	-1.67589	-0.513834	0.543236	-0.936395	-0.361583	-	-
JW2574	5	D011	1.7629	-2.03279	6.28599	3.81637	4.21012	-1.47849	6.02933	-1.04465	4.37918	-0.704134	2.08836	-2.03001	-6.05138	1.7311	1.33872	-2.55104	0.850348	-2.17056	4.5197	2.6162	-0.298699	2.37721	0.477756	-1.55572	-0.977246	2.17732	-3.19012	2.65234	2.23777	-3.18962	-1	-
JW2632	5	D012	-0.250059	-1.55424	1.71356	-0.624816	0.299072	-1.37142	0.891386	-1.27354	0.449855	-1.07603	-0.17656	-1.44469	-1.48236	-0.502283	0.830096	-1.36223	0.629543	-0.79245	0.00861803	-0.295112	-0.598122	-0.574725	-0.69056	-0.550211	0.835422	0.377687	0.205301	-0.348491	0.705204	0.441789	-	-
arcB	5	E001	1.84405	1.37581	1.41193	-1.02862	2.31614	0.641725	2.49308	0.27808	2.20451	1.53152	2.01911	1.51323	-1.96293	-0.179646	-1.15791	0.971727	-1.21833	0.443088	-0.067236	1.45099	0.0628973	1.53451	-0.26371	-1.38967	0.97907	-0.399215	-0.217479	-0.0219701	0.0714653	-0.0328935	-	-
cpxR	5	E002	-0.90991	-0.483355	2.89	0.0328006	0.153603	-0.758845	1.11272	-0.878359	0.498149	-0.949849	-0.541159	-0.580065	-1.78685	0.854516	1.97282	-0.443268	2.33577	0.105431	-0.243656	1.74813	-0.195306	1.84376	-2.20361	-0.181709	0.75118	-0.586151	-1.41939	1.46042	-0.0786637	-1.34602	-	-
creC	5	E003	-1.71396	-0.730505	-1.04608	-0.53813	-2.21523	-0.934238	-2.1522	-1.08696	-2.29223	-0.356316	-1.87876	-0.699537	0.888058	-0.312154	1.16478	-0.791834	0.917401	-0.189259	0.0574175	-1.1037	-0.815708	-0.534962	-0.226052	0.256614	-0.42027	1.03302	1.31129	-1.19303	1.25251	1.71705	-	-
yhaK	5	E004	-0.0973841	1.28935	0.46018	-0.210831	-0.0651416	0.49144	0.137622	-0.050755	-0.175944	0.593327	-0.0772715	1.29958	-0.770374	-0.468635	0.320438	0.932189	0.27889	0.665402	0.0465716	0.164536	-0.489449	-0.526139	-1.18214	-0.040746	-0.0389754	-0.132631	0.34945	-0.308833	0.287126	0.605218	-	-
pgm*	5	E005	-6.07441	4.59912	14.1498	17.6293	-0.36077	2.99052	4.84674	3.86634	1.17134	2.90646	-4.5338	2.71921	-9.24782	5.42865	12.2216	1.36137	15.0889	7.73113	1.26131	NaN	NaN	3.24576	-5.78824	NaN	NaN	NaN	NaN	NaN	NaN	NaN	21	-
cusA	5	E006	1.04111	1.03214	-0.543412	-0.920421	0.614279	0.507777	0.348086	0.300594	0.521182	0.375167	1.01065	1.14853	0.479176	-1.85506	-1.58943	1.40025	-1.50465	0.930675	-0.0781388	0.974855	0.625309	0.509007	-0.577543	-2.63187	1.22875	-0.397768	0.144315	0.00334749	0.0726309	0.372891	-	-
JW3017	5	E007	-1.28294	-0.0386537	1.38538	1.09957	-0.884729	-0.560187	-0.218565	-0.766897	-0.864732	-0.379309	-1.23792	-0.262022	-1.35316	-0.47497	1.88248	-0.624485	1.80302	-0.0317689	1.72101	-0.354899	-0.537557	-0.376948	0.0751972	0.515798	-0.470219	1.27656	1.4747	-1.47437	1.45898	1.90974	-	-
hrpA	5	E008	1.14324	0.57361	-1.31993	0.54329	0.356232	0.601776	-0.131768	0.707165	0.113545	0.786578	0.891914	0.778672	1.07532	0.0675954	-1.97725	0.608124	-2.15334	0.909438	-0.142012	-0.199454	0.659925	0.329909	0.171301	-0.822833	0.626344	0.0943306	-1.09559	1.14601	0.472205	-0.997396	-	-
yahL	5	E009	-1.33778	0.12688	0.0341853	1.26495	-1.4435	0.295906	-1.14925	0.482056	-1.36256	0.334408	-1.42123	0.0883434	0.530265	0.564313	1.18977	-0.869671	1.08523	-0.484558	0.269958	-1.90159	0.784051	-0.00422837	-0.0840996	0.564139	-0.98101	0.813805	-0.380012	0.405176	1.0681	-0.213568	-	-
ackA	5	E010	-1.12935	1.4039	-0.898746	2.00783	-1.61334	0.91156	-1.5682	0.723172	-1.34417	0.952487	-1.20443	1.43428	1.91446	1.15735	0.47635	1.25601	0.662297	1.85049	-0.161396	-1.49087	0.246202	0.201542	0.0603849	0.241552	-0.891224	-0.191232	0.0481135	0.0841377	0.23956	0.264502	-	-
yfiN	5	E011	-0.603301	1.93356	-0.38035	-0.828307	-0.918969	1.51654	-0.829669	1.29335	-0.824357	1.44215	-0.754513	1.99355	0.790073	0.11692	0.480426	0.278089	0.266544	0.266746	-0.00688572	-1.26379	0.894696	-0.449178	-0.0996451	-0.280711	-0.259034	1.31492	0.579865	-1.00189	1.49166	0.868151	-	-
ygaQ	5	E012	0.730338	0.475866	0.0563443	0.595445	0.669461	0.191291	0.668856	0.0828823	0.614929	-0.0380732	0.738831	0.585564	-0.191536	0.455329	-0.879178	0.548928	-0.983307	0.585597	-0.0362845	-0.131695	-0.124169	-1.49213	0.239599	0.285615	-0.401086	-0.374217	0.284811	-0.273721	0.0916089	0.531833	-	-
ompR	5	F001	0.635469	0.652387	4.7103	13.4761	2.39923	0.958661	3.95156	2.45557	2.78255	1.29659	1.14738	0.797397	-3.3208	5.7136	1.0822	1.24256	1.66909	1.21829	-0.102048	3.01957	1.38218	-0.369785	-0.421862	-3.5308	1.78423	-1.13909	-0.96555	0.937357	-0.517543	-0.856336	20	4
zraS	5	F002	-0.851227	-0.568514	-0.23323	7.14173	-1.10915	-0.732543	-0.911479	-0.339112	-1.04165	-0.372251	-0.900661	-0.511953	0.553402	1.43733	0.367463	0.297552	0.339978	0.236924	-0.272833	-0.374875	-0.0373348	1.00012	-0.734988	-1.55549	0.451796	-0.684827	-0.784142	0.817837	-0.15755	-0.65854	10	-
arcA	5	F003	-0.679226	0.272877	0.595224	-2.38423	-0.484768	-0.0956465	-0.0450114	-0.534813	-0.444928	-0.462862	-0.736267	-0.0555543	-0.773307	0.663169	0.906722	-2.30349	0.433055	-2.4788	-0.238676	-0.141713	-0.568436	2.40557	-0.37512	0.60242	-0.188159	1.66042	1.84798	-1.73029	1.78791	2.3542	-	-
rnt	5	F004	-1.02727	-0.375711	-0.740578	0.140219	-1.40543	-0.441746	-1.36345	-0.232012	-1.34374	0.223007	-1.08024	-0.252974	0.948283	-0.896459	0.280744	0.0718971	0.2915	0.106811	-0.202723	-0.78697	-0.584071	-0.152383	-0.414937	0.125701	0.28543	0.399854	0.518847	-0.529209	0.723524	0.798316	-	-
gltA	5	F005	-1.64815	-0.193838	-2.82127	-1.08449	-2.91748	-0.299708	-3.28575	-0.270585	-2.71212	-0.344287	-1.92755	0.140038	3.97999	-0.398227	-0.26365	-0.612177	-0.378304	-1.43728	-0.163652	-2.45489	-0.498763	2.46691	-4.82642	0.233133	-0.271261	-0.742231	1.31236	-1.3482	-0.203328	1.71831	6	3
mipA	5	F006	-0.474259	0.819088	1.76595	1.56771	0.235547	0.773888	0.93099	0.942907	0.373894	0.568381	-0.280167	0.790076	-1.37026	1.31671	1.15781	-0.575638	1.12699	-0.619413	1.1472	1.15062	0.324552	-0.815399	-2.21901	-0.629033	-0.689448	-1.24363	0.730494	-0.724468	-0.599668	1.04118	-	-
gspA	5	F007	-1.295	-0.925816	0.190669	-0.984709	-1.35175	-0.993665	-1.04895	-1.03886	-1.39756	-0.608229	-1.43843	-1.01138	-0.302948	-1.3904	1.43902	-1.38071	1.02785	-0.501576	-0.189319	-0.329699	-1.26691	0.886533	-0.173949	0.816143	-1.8182	1.90065	2.52328	-2.51799	1.99598	3.1739	-	12
moaA	5	F008	-0.836787	-0.796491	0.710236	-1.15815	-0.689973	-0.762595	-0.2985	-0.847673	-0.525456	-0.493915	-0.870545	-0.734184	-0.212954	0.132314	0.975731	-1.20735	0.824684	-0.96412	0.380994	-1.74794	2.79508	-1.56845	0.0552984	0.145435	-0.505395	-0.33209	0.103461	0.0307852	0.125593	0.326818	-	-
aceE	5	F009	-0.997717	-1.08897	-2.48469	6.81545	-2.23006	-0.894698	-2.65964	-0.0399472	-2.17167	-0.571947	-1.36617	-1.00409	3.50195	-0.226054	-0.627058	0.121512	-0.797828	0.303313	0.923821	-2.42868	0.303627	-1.05272	0.396006	0.348618	-1.26755	-1.09052	0.886553	-0.767779	-0.479301	1.22142	7	-
yfdV	5	F010	-1.08498	-2.73448	3.75519	1.90048	0.322175	-1.77943	1.62075	-1.25079	1.01185	-1.71033	-0.922296	-2.70117	-1.95456	1.35877	2.88846	-3.82016	2.47713	-3.10437	-0.17511	-0.10825	-1.1638	1.05224	0.254761	-1.00743	1.37137	2.53463	-1.22893	1.2602	2.55351	-1.1414	18	-
JW2606	5	F011	0.625272	0.797092	-1.38505	0.251158	-0.202683	0.539289	-0.671007	0.389837	-0.602002	0.588073	0.407347	0.873844	0.773534	-0.881033	-1.47648	1.42324	-1.49746	1.58008	-0.116185	-0.677203	-0.355742	-1.42751	-1.18489	-1.431	0.913071	-1.56361	-0.801783	0.959168	-0.849362	-0.677827	-	-
JW2678	5	F012	-0.152606	2.93303	0.764111	-0.41884	0.0335042	2.10284	0.35397	1.58445	0.174733	1.60854	-0.147024	2.50737	-0.260752	2.03037	0.680167	0.672724	0.64389	1.41886	0.222471	-0.839798	0.41953	-0.793178	-0.617663	0.411687	0.148972	0.688855	0.970074	-1.03395	0.96359	1.31829	-	-
rpoZ	5	G001	-0.817795	0.203495	0.351324	0.273215	-0.833595	-0.173359	-0.59418	-0.266848	-0.735558	0.280849	-0.782291	0.307173	0.0536937	-0.583223	0.749645	0.240129	0.790255	0.368714	0.788385	0.0793023	0.21044	1.09117	-0.259073	-0.137362	-0.923048	0.641375	0.50905	-0.354889	0.923992	0.787118	-	-
zraR	5	G002	-0.0732087	0.900797	-0.231851	0.14754	-0.437662	0.0125349	-0.519041	-0.514263	-0.554569	0.598378	-0.167144	0.673192	0.0313761	-0.320932	-0.131225	1.49907	-0.0692444	2.71548	0.0602386	-0.52074	0.148065	1.52443	0.625609	0.158915	-0.294107	-0.139567	0.545125	-0.390121	0.281491	0.828373	-	-
glgS	5	G003	-0.0355107	1.59141	-0.52958	0.130258	-0.480041	0.749351	-0.615533	0.384261	-0.579674	1.06792	-0.0911388	1.49111	0.511878	-0.0540966	-0.38289	1.82694	-0.242369	2.2461	0.119634	0.0576018	-0.0221577	1.03071	0.547353	-0.189988	-0.830874	-0.474264	0.339251	-0.376641	0.0110847	0.593628	-	-
JW3133	5	G004	2.56511	1.73203	3.8737	10.1925	3.73025	1.02326	4.69739	1.38304	3.32607	1.23612	2.69868	1.61747	-4.47175	3.20432	-0.625268	1.88344	-0.488338	2.64417	0.987351	1.27875	0.738701	-4.86825	-2.17382	-2.29226	1.2391	1.11979	0.159677	-0.275894	1.32588	0.390233	20	10
cydB	5	G005	0.588624	-0.350232	-0.580647	-0.665981	0.265528	-0.629697	0.09494	-0.593791	-0.000632719	-0.420686	0.511913	-0.343521	-0.128176	-0.88533	-1.08779	-0.484703	-1.37757	-0.559834	0.128656	0.159979	-0.737561	-0.231883	0.165277	0.431834	-0.310251	0.320316	0.120555	0.0514429	0.657854	0.346087	-	-
fhuA	5	G006	0.234242	0.65418	-0.612436	0.600627	-0.115003	0.66235	-0.208657	0.823595	0.00164892	0.98681	0.119934	0.936413	0.975768	-0.120553	-0.671299	-0.134619	-0.941123	-0.338358	0.707094	0.0903267	0.465383	0.299525	1.10445	0.349561	-0.499091	0.832739	0.642726	-0.6887	1.08397	0.940251	-	-
hofQ	5	G007	1.53239	0.318064	1.90784	1.68173	2.12172	0.00966329	2.48881	0.0416796	2.00248	-0.0982179	1.77517	0.430268	-1.92195	0.670459	-1.14502	0.699172	-0.808561	1.07295	0.391669	1.84551	-0.052998	-0.854687	0.042521	-1.29741	0.211327	-1.34189	-2.2431	2.3323	-0.67661	-2.21652	-	-
speE	5	G008	0.891298	-0.0953407	-0.760776	0.517162	0.358458	-0.0585258	0.0453478	0.125713	0.0430249	0.418482	0.736047	0.193917	0.0696599	-1.67592	-1.41346	-0.294835	-1.70565	-0.800335	1.04075	-0.43757	-0.467313	-3.00113	-1.00919	0.0299158	1.32004	0.506741	0.508626	-0.542905	0.812045	0.786632	0	10
lpd	5	G009	-0.820741	1.33969	0.579912	-0.478753	-0.788511	1.1429	-0.467178	1.08927	-0.690107	0.882645	-0.881486	1.34446	0.0923963	0.646636	1.1575	-0.430029	1.00027	-0.653218	0.280446	-1.12006	0.288173	-1.45623	0.288997	0.539188	0.0348661	1.06588	1.02543	-1.03938	1.28027	1.38266	-	-
ypdI	5	G010	0.634907	0.268969	0.43117	-0.415717	0.642174	0.120282	0.684634	0.0635156	0.530422	0.403816	0.609534	0.262325	-0.571454	-0.583397	-0.534455	-0.0967607	-0.634937	0.490621	1.08699	-0.458767	0.369956	0.261625	1.0947	-0.0224513	-0.412716	0.078504	-0.0752999	0.222514	0.459254	0.125975	-	-
JW2616	5	G011	0.189065	1.86777	0.382334	-1.68003	0.307557	1.39091	0.487098	1.23437	0.22316	1.41698	0.199358	1.98532	-0.609797	0.064021	0.198688	0.675819	0.000519659	1.01675	-0.0949941	5.52253e-05	0.357231	-0.434294	0.260582	-0.806021	0.407448	1.15773	-0.130318	0.178331	1.35803	0.0644079	-	-
hha	5	G012	1.2271	-1.10156	-0.958949	-1.32319	0.622663	-1.27912	0.199714	-1.31449	0.525279	-0.954718	1.10853	-0.972955	0.865683	-0.255381	-2.09578	-0.208193	-2.2058	-0.166722	0.301385	0.0632827	0.0502913	-2.18358	0.530805	-0.17301	-0.275392	-1.84594	-0.843309	1.01154	-1.06764	-0.723183	-	-
uhpB	5	H001	0.372226	2.37015	-0.443353	0.650425	0.0554336	1.89646	-0.00747869	1.86676	-0.218277	2.34072	0.275176	2.43144	-0.213242	0.331941	-0.589061	1.33478	-0.607642	1.53793	-0.0235433	-0.161138	1.17367	-0.596484	0.78138	-0.147308	-0.484865	-0.191354	0.977714	-1.26039	0.239461	1.32717	-	-
basS	5	H002	1.77757	0.368563	-2.25685	-1.38109	0.584312	-0.321313	-0.273128	-0.706822	0.383229	0.062964	1.55109	0.446259	1.70636	-1.67483	-3.17041	1.2684	-3.20137	1.18792	0.159868	1.04393	-0.164154	-1.84497	-0.355191	-0.339231	-0.905215	-1.58244	-0.026351	0.0997049	-0.863978	0.180848	6	-
JW1885	5	H003	-1.10809	1.54529	0.661453	6.10278	-1.13512	0.915888	-0.712317	0.780726	-0.965634	0.869137	-1.17623	1.42499	0.147239	1.43473	1.37573	1.13737	1.53109	1.9232	0.298663	-0.841129	0.273664	-1.11817	1.16984	-0.459753	-0.0487234	0.56278	-0.524466	0.518844	0.85858	-0.373314	10	-
pta	5	H004	0.343604	-0.242075	1.65426	7.88798	0.790795	-0.276423	1.30518	0.22436	0.799499	-0.00977875	0.390918	-0.362243	-1.33376	1.99496	0.206562	0.283415	0.282232	1.63431	-0.283803	1.1621	0.767187	-1.16752	0.318548	0.289009	-0.370704	0.104435	-0.682102	0.757578	0.480476	-0.546756	-1	-
JW2881	5	H005	2.90201	3.31999	8.09918	-0.0566304	6.63775	3.23765	9.27213	3.14305	6.4213	2.89963	3.40995	2.69873	-8.23609	4.15361	1.8216	-0.536444	1.44355	0.998898	-0.154856	9.14402	2.26407	1.36411	0.480788	-3.20778	-0.609614	2.62679	0.352842	-0.200684	2.63561	0.609073	19	4
pstB	5	H006	0.82026	1.12336	-0.877289	0.709085	0.245214	0.797468	-0.0568636	0.775773	0.0772762	0.969834	0.687785	1.50671	0.636912	-0.527633	-1.38025	1.17332	-1.51994	0.638482	0.135362	-0.17968	0.45509	-0.35143	0.38083	-1.05374	0.245222	0.0402453	-0.848007	1.05677	0.427976	-0.728311	-	-
yhiI	5	H007	-0.960717	2.60736	-0.996208	3.47477	-1.54896	2.20324	-1.62172	2.14317	-1.48648	2.07053	-1.11386	2.37775	1.92565	1.71017	0.248678	1.32741	0.611132	2.83456	1.17261	-2.26111	3.43274	-1.03709	0.296684	-0.368429	-0.0723745	0.50897	0.597082	-0.758285	0.813894	0.887883	10	-
renD	5	H008	0.712213	0.509902	-0.207815	0.0381635	0.450845	0.846509	0.417409	1.14586	0.355291	1.13263	0.524428	0.74228	0.0197072	-0.147342	-0.854667	-0.445013	-1.1882	-0.261253	0.582489	-0.0611139	0.410759	0.136789	-0.669927	0.229724	0.588325	1.05779	-0.55363	0.391075	1.27343	-0.405472	-	-
fbp	5	H009	-0.804965	1.43446	0.387893	-0.470789	-0.892788	0.807567	-0.61704	0.482539	-0.761347	1.15657	-0.775108	1.50676	0.221738	0.270973	0.701808	1.87961	1.15929	2.77303	0.198958	-1.32084	0.669812	-0.153979	0.777088	0.078575	-0.0153025	-0.0402453	0.0198338	0.133251	0.362298	0.232707	-	-
murQ	5	H010	1.90496	0.396689	-1.02141	2.7452	1.33521	0.805926	0.923826	1.34261	0.954104	0.901893	1.70046	0.778124	0.229007	1.72654	-2.53154	-0.216291	-2.8482	-0.564016	-0.200119	1.01641	0.184504	0.224162	0.0481196	-0.00859922	-0.365204	1.55269	-0.351494	0.26108	1.69516	-0.181939	-	-
yfjV	5	H011	0.0868128	1.11854	-0.731324	-0.142375	-0.287584	0.956632	-0.39058	0.993311	-0.129029	1.15139	-0.0190251	1.21357	1.26384	1.02441	-0.575837	0.569624	-0.686	0.856365	1.76717	-0.875531	0.0330718	-0.810051	0.951157	-2.33386	2.20482	0.847107	0.619529	-0.926594	1.09603	0.913627	-	-
flgM	5	H012	1.35509	2.23073	-1.63438	-0.195611	0.512052	1.54476	-0.0828041	1.31026	0.263557	1.40954	1.16916	2.34147	1.12754	-1.67247	-2.20951	1.43879	-2.37946	0.852241	-0.15421	0.0550779	0.431783	-1.62585	-2.59273	0.34566	-0.484567	-0.184155	-0.0198338	-0.0122094	0.245299	0.188161	-	-
rsd	7	A001	1.06482	-0.443309	-0.0760308	0.0916495	1.46561	-0.61016	1.31776	-0.582947	1.31564	-0.313517	1.28303	-0.270794	-0.587409	-0.0188761	-1.18347	-0.0923255	-1.40079	-0.388911	1.01804	1.86455	-0.541425	0.0369832	0.306643	-0.902472	0.673931	-0.216254	-1.31369	1.48032	0.219277	-1.23262	-	-
cirA	7	A002	-0.0452536	0.437908	0.390901	-0.0704733	0.532664	0.632356	0.700396	0.687733	0.444885	0.729537	0.173505	0.630732	-0.799177	-0.545363	0.345427	-0.309701	0.200108	-0.214471	-0.363225	0.442246	0.510267	0.548096	0.205635	-0.362144	-0.587819	-1.02044	-1.52983	1.60772	-0.424018	-1.46408	-	-
ybhC	7	A003	1.23012	0.611813	-0.18706	-1.15772	1.48554	0.25989	1.22603	0.0471455	1.23564	-0.163334	1.3952	0.854897	-0.412993	-0.540818	-1.19636	0.936496	-1.38179	0.91926	-0.238809	1.56406	-0.525931	-0.21093	-0.0534279	0.133024	0.0476818	-0.686762	-0.720664	0.78671	-0.159094	-0.589045	-	-
JW0575	7	A004	-0.190005	-0.421179	-0.695842	-0.328551	-0.0673853	-0.619977	-0.223907	-0.612971	-0.111665	-0.363048	0.00987731	-0.194184	0.541248	0.333217	-0.192792	-0.00509385	-0.351557	-0.569451	-0.515216	0.450063	-0.070063	0.0573854	0.398963	-0.264096	0.566466	-0.542079	-0.62773	0.781866	-0.0433505	-0.487036	-	-
wza	7	A005	0.0835249	0.757393	-0.41771	-0.0221199	0.303628	0.599757	0.1796	0.432609	0.275151	0.146392	0.269659	0.947269	0.436941	0.464848	-0.193308	0.572759	-0.248865	1.10829	-0.663009	0.941179	0.41728	0.0289769	0.397457	-0.21359	-0.22326	-0.209876	-0.762848	0.771834	0.224445	-0.635243	-	-
JW0708	7	A006	1.58435	0.585768	-2.8522	1.05838	0.717861	0.217906	-0.307876	0.0684193	0.317625	-0.345507	1.45552	0.760483	2.15205	-0.425387	-2.84933	1.02287	-3.22693	1.25	-0.500593	1.39589	-0.46539	0.338823	0.116872	-0.804027	1.09286	0.321834	0.883827	-0.760333	0.659106	1.21827	8	-
JW2821	7	A007	0.130988	-0.234518	-1.11426	0.685287	0.0419058	-0.316623	-0.272331	-0.32093	-0.331899	-0.344499	0.223861	-0.0227031	0.178859	-0.758527	-0.707812	-0.224393	-0.933534	-0.402901	-0.285512	-0.337097	-0.027399	0.627346	0.667947	1.18061	-0.781915	0.0918815	-0.253656	0.293196	0.4702	-0.0731949	-	-
ybhD	7	A008	-1.35772	0.132663	-0.618873	-0.430991	-1.11256	-0.0234302	-1.01446	-0.0828731	-1.04068	-0.170952	-1.17781	0.165355	0.865254	-0.144874	1.12502	-0.349655	1.09535	-0.177166	0.876554	-0.689319	0.161298	-1.62096	0.704638	1.13358	0.183493	-0.0720167	0.765874	-0.64339	0.336421	1.08196	-	-
ynfL	7	A009	-0.591169	0.0445231	-1.021	-1.32204	-0.508477	-0.108579	-0.67473	-0.0873533	-0.604901	0.1317	-0.439367	0.228625	0.721152	-1.27266	0.139622	-0.494136	-0.112785	-0.972742	-0.244672	0.0780541	-0.767268	0.209368	0.668055	0.861756	-0.471499	-0.314027	0.35943	-0.331726	0.140179	0.616563	-	-
ppdD	7	A010	-0.147101	0.703367	-1.68741	-0.505379	-0.400983	0.321259	-0.823762	0.227388	-0.454935	-0.0736254	-0.000488381	0.835127	1.8476	-0.259063	-0.814707	1.21454	-0.689285	1.74882	-0.172094	0.986571	-0.247666	-0.572971	0.211923	0.283396	0.376025	-0.907607	-1.3228	1.49081	-0.334745	-1.24241	-	-
tesA	7	A011	0.629466	-1.08384	-2.01662	-0.0830332	0.210569	-1.14232	-0.446709	-1.02321	-0.138717	-1.2839	0.691782	-0.711987	1.31519	-0.955753	-1.75856	-0.302362	-2.09407	-1.1225	-0.28281	0.763398	-1.21783	0.283594	-0.524231	0.728239	-0.388325	-0.338887	-0.0948307	0.237378	0.120107	0.104106	-	-
pepT	7	A012	-1.0123	0.433283	0.761571	1.65634	-0.336128	0.0158794	0.0357495	0.0391778	-0.170852	0.160267	-0.643157	0.346232	-0.34015	0.706383	1.31456	0.0808872	1.62744	0.518701	0.825129	-0.80499	-0.381834	-1.05702	-0.666059	1.0848	-0.817331	-0.856464	0.912798	-0.863144	-0.294177	1.25183	-	-
fecI	7	B001	1.07432	0.33788	-0.203053	-0.238933	1.34562	0.254864	1.08732	0.287333	1.09188	0.0882753	1.23858	0.536689	-0.346875	-0.0841618	-1.08156	0.325968	-1.30757	0.455943	-0.0809104	NaN	NaN	1.09554	1.02392	NaN	NaN	NaN	NaN	NaN	NaN	NaN	-	-
JW2931	7	B002	1.08657	0.297415	0.48586	-0.573364	1.77641	-0.116381	1.80719	-0.389703	1.62085	0.0163724	1.40711	0.408725	-1.44689	0.750193	-0.686076	-0.138215	-1.01116	-0.445937	1.04818	1.55511	-1.32566	0.675041	1.07155	0.440999	0.302707	0.453744	-1.02747	1.10688	0.768115	-0.923573	-	-
pgaA	7	B003	0.788786	-1.88482	1.33612	1.06709	1.8004	-1.69666	2.10471	-1.5265	1.81078	-1.39646	1.16466	-1.73033	-1.7817	1.57542	-0.107713	-1.50001	-0.433355	-1.05995	0.193368	1.07069	-1.06592	-0.0176732	-0.212411	-0.669013	0.0415199	0.621244	-1.83828	2.02268	0.907222	-1.79158	-	-
fhuE	7	B004	1.83938	-1.37554	-0.884377	-0.391558	1.8021	-1.06054	1.25383	-0.81931	0.973757	-1.20661	1.92542	-0.923302	-1.27569	-1.72487	-2.25791	-0.744016	-2.70304	-1.15602	-0.296464	1.53269	-0.929831	0.266709	0.280681	0.857379	-0.967309	-0.462285	-0.265517	0.417269	0.0207129	-0.0863971	-	-
fiu	7	B005	2.2805	0.319043	-0.21206	0.171315	2.44929	0.0173343	1.99613	-0.0010426	2.0476	0.168377	2.38935	0.549291	-0.91681	-0.63175	-2.20746	0.307602	-2.57134	-0.187802	0.654376	0.826663	-0.0866752	0.127358	0.902177	0.723237	-1.145	0.370252	0.222805	-0.0805345	0.699063	0.461591	-	-
yraJ	7	B006	0.928492	0.0856546	1.04167	-0.957346	1.66215	-0.0402035	1.76192	-0.122076	1.64643	0.338073	1.19633	0.38495	-1.21953	0.348261	-0.268422	0.105559	-0.533808	-0.356835	0.26784	1.07339	0.519392	0.181491	0.215967	-0.0627995	0.22763	-0.528042	-1.61872	1.80107	-0.0320928	-1.55879	-	-
ygeK	7	B007	-0.6134	1.22293	-1.82087	0.986887	-1.07795	1.14472	-1.45421	1.05302	-1.17241	0.837483	-0.612795	1.41967	2.13333	1.23363	-0.396847	0.812586	-0.25588	1.22429	-0.228404	-1.35531	1.98584	-4.06223	-0.438986	0.499416	-1.10672	-0.397917	0.709469	-0.57571	0.0725103	1.01698	-1	10
JW1418	7	B008	-0.413989	0.52271	0.742813	0.229817	0.309027	0.548905	0.593353	0.634051	0.543325	0.54487	-0.13064	0.549426	-0.194117	0.977506	0.902407	-0.98663	0.811286	-0.424237	0.55718	1.26549	0.224186	0.448908	0.517467	0.936185	-0.226183	0.577094	0.788624	-0.663445	0.87048	1.10821	-	-
dbpA	7	B009	1.03091	0.211992	-1.08755	-1.23247	1	-0.189931	0.513501	-0.409343	0.683666	-0.0755848	1.25693	0.615266	0.192926	-1.1217	-1.66976	0.940069	-1.81763	-0.347763	-0.0322224	1.96536	-0.255317	0.792615	-0.0232834	-1.14937	0.479078	-1.19828	-0.71415	0.621933	-0.564073	-0.581906	-	-
mrcB	7	B010	-0.856133	0.455087	-0.940874	0.675977	-0.836871	-0.0341673	-0.971152	-0.315783	-0.790488	-0.0719258	-0.612675	0.628457	1.23672	-0.061122	0.240325	1.05414	0.501439	1.55627	-0.0662358	0.364005	0.239747	-2.62591	-0.474863	-0.181062	0.649691	-1.00937	0.178585	-0.0390665	-0.415272	0.411589	-	-
JW0545	7	B011	-1.57981	0.209988	-2.91469	-1.25431	-2.22238	-0.129188	-2.70942	-0.243833	-2.29487	-0.28832	-1.54132	0.336162	3.26421	-0.97635	0.0699732	0.405622	0.0744295	0.286247	-0.311359	-0.754976	-0.451072	0.956292	-2.17485	0.816145	0.243214	-0.811431	-0.00562787	0.149747	-0.258401	0.204107	6	-
JW1171	7	B012	2.39672	3.60934	-2.7369	1.49766	1.43889	3.16796	0.25423	3.13708	0.928534	2.8558	2.34366	3.93077	1.89304	-0.440747	-3.77569	2.24387	-3.7813	0.869492	0.104184	2.89259	2.19691	1.63041	0.99195	-0.355156	0.780378	-1.53318	-0.451889	0.606315	-0.825725	-0.293151	10	-
rseA	7	C001	-0.136201	5.21548	1.87839	15.0821	0.206646	4.10247	0.47881	4.52353	0.381163	3.96047	0.0161026	4.65017	0.584224	6.02976	0.692646	3.87263	2.20668	6.41773	0.450799	0.564059	3.28863	2.31161	-1.64482	0.156831	-1.99094	-1.29481	1.05308	-0.925221	-0.639771	1.41485	20	-
mltA	7	C002	0.145205	0.616379	1.26144	-0.935684	1.07118	0.492213	1.39939	0.409553	0.882317	0.293152	0.448097	0.741008	-1.87277	-0.146264	0.744715	-0.468208	0.458422	-0.645808	0.367543	1.03863	0.297246	-0.459314	0.358533	-0.00390596	0.58572	0.478623	-0.313457	0.311855	0.788728	-0.139704	-	-
yiaT	7	C003	0.722158	-0.431487	0.661639	-0.158042	1.33241	-0.59217	1.38339	-0.7327	1.07424	-0.333136	0.974467	-0.25913	-1.55724	0.518867	-0.319709	-0.115219	-0.564507	0.0278048	-0.363608	1.01253	-0.983063	1.46773	0.650379	0.794237	-0.648867	-0.192544	0.28978	-0.144034	0.238495	0.537468	-	-
JW0789	7	C004	0.840098	0.287438	0.306803	0.036058	1.28332	0.126757	1.21605	0.0486728	0.999846	-0.0903493	1.02033	0.422864	-1.04313	-0.0888169	-0.564727	0.124269	-0.82327	0.0823029	2.84569	0.0651209	-0.153746	1.0732	0.953007	1.07955	-1.17475	0.452195	0.0658377	0.014913	0.766832	0.284445	-	-
cusC	7	C005	0.744275	-0.00976214	0.199829	-1.01051	1.13414	0.151268	1.07334	0.180184	0.856136	-0.131693	0.902967	0.311026	-0.946189	-0.280785	-0.607493	-0.358735	-0.892457	-0.361179	0.637649	0.532045	0.258513	0.408841	-0.00990901	-1.82177	1.36534	0.395581	-0.437554	0.600428	0.719991	-0.277295	-	-
JW0219	7	C006	-1.05275	0.400815	1.05863	0.624232	-0.198375	0.351743	0.23565	0.445296	0.136526	-0.375762	-0.762372	0.300033	0.0546554	0.582007	1.75341	-0.752725	1.73743	0.724091	4.66308	NaN	NaN	0.915364	0.434581	NaN	NaN	NaN	NaN	NaN	NaN	NaN	0	-
JW2825	7	C007	-1.60157	5.22341	-1.23917	0.0826233	-1.84945	4.72295	-1.89502	4.36723	-1.88632	3.37074	-1.63054	4.815	1.74329	0.102182	1.21895	0.400234	1.31758	0.6818	1.65729	-2.16655	3.34933	-1.13884	1.01562	0.662389	-1.03571	1.1665	2.35283	-2.24726	1.36546	2.96507	10	-
dmlR	7	C008	0.270918	1.50364	-3.02956	0.527695	-0.594847	0.894898	-1.45699	0.711379	-0.858426	0.789302	0.268492	1.67499	2.81031	-0.78557	-1.83137	1.769	-1.8094	1.52133	0.315493	-0.096532	-0.0114431	-0.288813	-0.252684	0.246026	0.348214	-1.66947	-0.518951	0.675774	-0.931429	-0.36723	6	-
rapA	7	C009	0.273408	0.586698	-1.46389	0.668445	0.0298852	0.365024	-0.408519	0.224829	0.0558512	0.524528	0.300561	0.751474	1.57803	0.352229	-0.79078	0.44454	-1.10905	0.349306	-0.25947	NaN	NaN	5.21588	0.412795	NaN	NaN	NaN	NaN	NaN	NaN	NaN	14	-
degP	7	C010	-3.54916	1.7728	0.675719	2.55623	-3.02704	1.03873	-2.423	0.56941	-2.48097	0.557337	-3.21063	1.33962	1.69361	1.68264	3.96953	0.439145	5.25646	2.34817	2.05195	-1.90076	0.336236	-2.00195	-0.208575	0.282648	-0.707408	0.0627289	1.46854	-1.35233	0.446353	1.90245	6	-
dacA	7	C011	-1.32	1.98355	4.85762	9.57745	0.807878	3.02555	2.42832	5.16962	1.49529	1.84514	-0.66915	1.38965	-2.2436	5.64286	3.54118	-0.970379	4.37347	-0.773813	2.19845	1.56875	4.01918	-2.34888	-3.11233	-2.15252	1.07428	-0.542636	0.485125	-0.347049	-0.0437971	0.759785	20	-
umuD	7	C012	1.63027	-0.898035	-0.390731	-0.643467	1.94799	-0.715421	1.62021	-0.544396	1.65709	-0.922913	1.83263	-0.523075	-0.631346	-0.563448	-1.78562	-0.900179	-2.27535	-1.60303	-0.48261	1.82868	-0.833016	-0.849652	0.0541924	-0.163695	0.458133	0.163457	0.107795	-0.117565	0.528847	0.331702	-	-
fecR	7	D001	0.445689	1.79041	1.41294	-0.094208	1.33084	1.34591	1.68137	1.07575	1.21787	0.962995	0.68787	1.77594	-1.7983	0.385507	0.591206	0.0518078	0.286199	0.00517887	-0.307928	0.817346	0.581656	0.15532	-0.0711535	-0.846387	0.54958	1.55956	0.193635	-0.103374	1.70107	0.428598	-	-
mltB	7	D002	0.797	-0.0213525	1.83355	0.311148	1.92551	-0.163257	2.35956	-0.132724	1.92207	-0.271958	1.17786	0.121692	-2.11575	0.645543	0.206746	-0.0940482	0.0232526	0.229264	0.551056	1.61536	-0.424395	0.480367	-0.0585186	-1.05394	1.27947	0.616909	-1.62294	1.73201	0.903612	-1.56329	-	-
yeaY	7	D003	-0.391945	-0.927595	0.404277	0.773598	0.0688628	-0.512484	0.28613	-0.371491	-0.192931	-0.335733	-0.269575	-0.704343	-1.30074	-0.657938	0.722163	-1.18744	0.426159	-0.240763	0.141976	-0.123628	-0.218308	0.682132	-0.209417	-1.26845	0.261239	1.80079	1.0235	-0.993453	1.90929	1.38041	-	-
bamC	7	D004	-0.404355	-0.71064	0.247358	1.45424	-0.00206248	-0.682179	0.171166	-0.701693	-0.18247	-0.803821	-0.276061	-0.537365	-0.859658	0.149532	0.675749	-1.0989	0.271366	-1.47463	0.0411906	0.0508615	-0.925784	-0.138737	0.00390764	0.408248	-0.908199	1.70092	0.903162	-0.856838	1.82287	1.24066	-	-
lamB	7	D005	-0.831766	0.122905	2.51961	-0.250528	0.586392	0.160344	1.49106	0.145935	0.286033	0.944226	-0.351976	0.223643	-3.6819	1.76239	2.13234	-0.927503	2.24146	-0.760604	-0.250569	1.20978	-0.100764	1.30224	-0.922877	-1.25949	1.39926	0.730212	-0.664692	0.710207	0.998134	-0.527645	17	-
JW1066	7	D006	0.454892	-0.0754582	1.16466	-0.287361	1.36766	-0.326274	1.61903	-0.415082	1.27699	-1.01221	0.824735	-0.105499	-1.3124	1.05822	0.0797898	-0.0510092	0.0577371	0.322218	3.7063	NaN	NaN	2.03575	0.348802	NaN	NaN	NaN	NaN	NaN	NaN	NaN	15	-
gcd	7	D007	-0.3811	-0.759666	0.870439	0.0672897	0.303703	-0.894004	0.590375	-1.03064	0.406044	-0.913634	-0.114908	-0.741693	-0.704473	-0.114463	0.766719	-0.773642	0.709754	-0.281535	0.531718	0.657552	-1.24682	1.32494	-0.0722734	1.02473	-0.770466	0.381873	0.410174	-0.255911	0.708663	0.674307	-	-
yeiE	7	D008	-0.0315811	-1.22667	0.279371	-0.601217	0.449722	-1.34842	0.522628	-1.3404	0.703235	-1.08132	0.238239	-1.00921	0.207453	0.106997	0.0652262	-0.86344	-0.127901	-1.28137	-0.00521894	0.981194	0.371624	1.86658	0.0156912	0.198649	0.264465	-0.752971	-0.624486	0.533849	-0.211883	-0.483469	-	-
hrpB	7	D009	-0.683135	-1.14024	-1.22512	1.86935	-0.819092	-0.812783	-1.01951	-0.480478	-1.09151	-0.147389	-0.670042	-0.970137	0.53432	0.414772	0.109358	-1.28986	-0.195562	-0.619953	1.81718	-0.119363	-0.366426	0.839635	0.989124	0.622053	-0.0834432	0.760962	-0.803613	0.971841	1.02385	-0.679827	-	-
pepD	7	D010	-0.299225	3.5777	-0.203956	-0.434214	0.070258	2.62354	0.0300564	2.16028	-0.016301	2.0008	-0.0239955	3.33112	0.0584737	-0.0708379	0.372963	0.639101	0.372591	0.477464	0.261173	0.746644	1.08108	1.04764	0.188825	-0.27917	0.126359	-0.52799	-1.05039	1.07778	-0.032051	-0.948434	10	-
dacC	7	D011	-1.33764	-0.453115	1.12767	0.918192	-0.482745	-0.525691	0.00801961	-0.437319	-0.55565	-0.592608	-0.953395	-0.482271	-1.28862	0.121147	1.83799	-0.776865	2.07529	0.309165	0.0370458	0.226893	-0.255858	0.973237	0.24464	-0.209195	0.357803	-0.284401	-0.255488	0.3268	0.16412	-0.0752333	-	-
ldcA	7	D012	0.812022	-0.537039	-2.65302	-1.21794	0.119114	-0.6279	-0.698779	-0.568085	-0.291076	-0.527101	0.766501	-0.205756	1.61741	-0.717086	-2.16465	0.186739	-2.59738	-0.418311	-0.184527	NaN	NaN	-1.1297	0.598359	NaN	NaN	NaN	NaN	NaN	NaN	NaN	-	-
JW1158	7	E001	0.724232	2.54146	0.475394	-0.122985	1.23134	2.16516	1.27911	1.88663	0.922261	1.62815	0.84839	2.5103	-1.31023	0.361363	-0.0295894	0.864007	-0.352818	0.775573	0.0554947	0.841907	0.886522	0.0707673	-0.242305	-1.46428	0.853554	1.19881	0.645491	-0.777048	1.39288	0.943427	-	-
JW2930	7	E002	1.12325	-0.438883	0.0759532	-1.33955	1.59773	-0.534074	1.46585	-0.639569	1.35368	-0.287676	1.45868	-0.16419	-1.07288	-0.652365	-1.25173	0.101958	-1.33211	-0.0913579	-0.271232	1.8239	-0.498063	1.38851	-1.0436	-0.00464281	0.343608	-2.12098	-1.67877	1.87986	-1.27847	-1.62263	-	-
slp	7	E003	1.84216	1.11905	1.12118	-0.305125	2.68115	0.645711	2.7153	0.41739	2.3077	0.377049	2.1422	1.17335	-2.21839	-0.397352	-1.06041	0.357172	-1.34143	0.424849	0.45884	1.63311	0.561241	0.27242	-0.557179	-0.947557	0.568229	-0.120792	-1.10843	1.1177	0.296746	-1.01129	-	-
ompA	7	E004	0.813576	0.151514	0.302342	-0.260166	1.26941	-0.0338847	1.17138	-0.105802	0.9737	-0.477493	1.06943	0.276654	-0.923931	-0.601719	-0.626121	0.425331	-0.745743	0.566316	-0.393026	1.35131	-0.371446	0.722269	-0.337608	0.830706	-1.04753	-1.47248	-0.787628	0.862778	-0.778499	-0.662352	-	-
ydeT	7	E005	-1.79125	-1.37181	0.765075	0.510992	-1.08972	-1.14614	-0.635562	-0.994307	-0.961833	-0.764717	-1.49865	-1.42525	-0.507399	-0.749972	2.28948	-1.97434	2.28717	-0.777236	-0.338867	-0.010934	-1.43454	-0.0968337	0.175855	0.916787	-0.935252	1.29419	0.517318	-0.359359	1.474	0.796568	-	-
truC	7	E006	-1.11398	3.48009	-0.438994	4.812	-1.09237	3.11676	-1.0413	2.83354	-1.08705	2.53317	-0.974608	3.53762	1.18482	1.6948	0.969525	2.17986	1.83318	5.45247	1.2439	-0.85471	3.00389	2.23246	-0.0729169	-3.43823	1.59977	0.381258	-0.217132	0.392256	0.708154	-0.0325062	10	4
JW1415	7	E007	0.505682	2.56372	0.545145	0.416035	0.917045	1.87801	0.986361	1.39902	0.59015	1.76471	0.7237	2.78628	-1.41515	-0.12921	-0.033886	1.83757	0.0629811	1.61818	-0.175411	0.545129	1.38043	1.20403	0.239458	-1.78362	0.614521	0.209198	-0.942588	0.895734	0.566397	-0.831366	-	-
JW2888	7	E008	-0.870113	-0.76017	0.859039	-0.440944	-0.18727	-0.744011	0.1395	-0.737631	-0.247265	-0.731047	-0.573896	-0.64559	-1.0416	-1.21052	1.16204	-1.22129	1.1142	-1.3189	-0.403089	NaN	NaN	1.67609	0.239499	NaN	NaN	NaN	NaN	NaN	NaN	NaN	-	-
lhr	7	E009	0.10973	1.02116	0.171629	1.24097	0.440322	0.666868	0.424805	0.603291	0.2916	0.9613	0.310934	1.08881	-0.512592	0.533108	-0.0753702	0.811231	-0.0431621	0.907416	0.758503	NaN	NaN	0.0570202	-0.194084	NaN	NaN	NaN	NaN	NaN	NaN	NaN	-	-
prpR	7	E010	-2.36967	0.704637	-0.293037	1.94512	-2.16794	0.476805	-1.87444	0.528004	-1.96888	0.693348	-2.2184	0.681471	1.06236	0.65747	2.3773	-0.377886	2.5667	-0.0420131	0.301618	-2.02331	1.03818	-0.160858	0.155619	0.276644	-0.361856	1.37765	1.06817	-1.1081	1.5452	1.43243	-	-
potH	7	E011	0.962131	0.734759	-2.54717	-0.811135	0.174896	0.300937	-0.69565	0.0704996	-0.0797567	0.336073	0.949293	1.09731	2.12841	-0.394865	-2.34811	1.70001	-2.44719	1.18852	-0.463374	-0.24787	-0.166065	0.434887	0.843386	0.436595	1.05963	-1.50358	-0.547765	0.643169	-0.802706	-0.399007	-	-
sohB	7	E012	0.282755	0.38109	-2.42814	1.41178	-0.383065	-0.185163	-1.08711	-0.362404	-0.737259	0.237037	0.269115	0.679976	1.60989	-0.14001	-1.52033	0.68147	-1.84959	-0.287942	-0.226154	0.914303	-0.285399	-0.0925325	-0.1398	-0.326282	1.3223	0.0459813	-0.00903241	-0.014913	0.432663	0.200285	-	-
ydhQ	7	F001	3.44172	2.24706	2.5892	4.01205	4.83521	2.04795	5.25432	2.14742	4.57497	1.87374	3.69618	2.19232	-3.30131	1.63839	-1.68333	1.14504	-1.86438	2.40705	2.25979	NaN	NaN	-3.36307	-1.60021	NaN	NaN	NaN	NaN	NaN	NaN	NaN	20	-
pal	7	F002	-0.676116	2.41273	-0.333203	4.51937	-0.407043	1.91798	-0.289983	2.03419	-0.395516	1.99173	-0.405322	2.34278	0.18255	0.51581	0.45102	0.572424	0.734376	1.51708	1.59088	0.105264	0.507182	0.756839	-0.125923	-0.538995	-0.762579	0.324396	-0.257099	0.128212	0.661218	-0.0770271	10	-
JW2628	7	F003	0.221978	0.927322	-0.857628	-0.236939	0.21402	0.504919	-0.0112663	0.400416	0.114649	0.805142	0.288148	1.02896	0.430347	-0.0907068	-0.476427	0.266642	-0.748652	0.755786	-0.431532	-0.206425	-0.370775	-0.392612	0.458536	0.477358	0.366307	1.29494	0.849404	-0.860301	1.47464	1.17843	-	-
ompC	7	F004	4.89699	1.52492	7.32038	2.48534	8.83779	1.73636	10.9967	2.17977	8.33364	1.14707	5.64765	1.3501	-8.16524	2.08643	-0.664753	0.118426	-1.0779	0.770368	0.948683	NaN	NaN	0.669622	-0.190761	NaN	NaN	NaN	NaN	NaN	NaN	NaN	19	-
fimB	7	F005	-1.23933	-1.15139	0.414674	-1.12193	-0.744387	-0.728932	-0.350589	-0.410888	-0.515338	-0.530903	-1.0411	-0.762033	-0.119854	-1.06714	1.38997	-1.71199	1.23936	-1.26747	-0.0745021	-0.231382	-1.39951	-1.6351	0.423135	-0.211709	-0.389174	0.490725	0.667885	-0.502881	0.798761	0.969152	-	-
yqeI	7	F006	-2.32544	-0.0216514	-0.41014	4.21227	-2.58508	0.818672	-2.23196	1.17431	-2.42887	1.38189	-2.49262	0.302023	1.53206	5.65201	1.86084	-1.7403	2.34666	0.472238	4.17669	NaN	NaN	1.99049	0.700666	NaN	NaN	NaN	NaN	NaN	NaN	NaN	10	-
cybC	7	F007	-2.03103	0.769906	-0.498417	0.906209	-1.97016	0.812404	-1.71423	0.757702	-2.04744	0.776243	-2.01094	0.694977	0.315092	-0.168538	1.84055	-1.80657	1.79448	-1.49359	0.294846	-3.41516	4.65218	-0.61955	0.123918	0.991779	-1.20163	1.79519	0.238548	-0.501463	1.90443	0.47941	-	-
yiaU	7	F008	0.181946	1.66452	-1.16155	-0.00942639	-0.0291443	1.51419	-0.350208	1.51885	-0.397681	1.01317	0.225843	1.93692	0.548263	0.647671	-0.739813	1.21026	-0.755207	0.97039	-0.104422	-0.466509	1.59589	-0.226503	0.338574	-0.964639	0.22235	-0.801373	-0.503983	0.546339	-0.250405	-0.35071	-	-
rhlB	7	F009	-0.234904	-0.523435	2.87524	0.532229	1.35748	-0.469297	2.28899	-0.47915	1.79628	-0.561653	0.181241	-0.585418	-2.13668	1.62144	1.91546	-1.38187	1.70514	-0.330641	-0.0657214	0.937772	-0.382947	-0.0724377	-0.382594	-1.77723	1.14281	1.70832	0.276199	-0.120736	1.82926	0.522068	-	-
clpP	7	F010	-4.24023	0.114206	4.93855	5.67792	-2.58523	0.0461954	-0.736378	0.238187	-1.2924	1.15822	-3.6154	-0.261322	-0.82414	5.04221	6.07997	-1.48711	8.58659	0.716974	4.33014	-3.44131	1.02678	-3.64901	-5.25386	-0.542509	-0.251898	-0.15316	0.645324	-0.49631	0.270452	0.943234	6	10
clpA	7	F011	-0.758411	-0.552073	0.855589	0.95692	-0.05657	-0.727851	0.300763	-0.626219	-0.049922	-0.824689	-0.447596	-0.379506	-0.847862	0.125989	1.12846	-1.01949	1.05461	-1.25379	-0.0950431	-0.198047	-0.522933	-1.35556	0.769456	0.0986811	-0.362721	1.20459	0.00562787	-0.119469	1.3978	0.216747	-	-
JW1332	7	F012	0.00223378	1.10665	-2.02859	-0.903395	-0.508481	0.549546	-1.11013	0.329715	-0.78201	0.214611	0.0189214	1.24519	1.70243	-1.5941	-0.978728	1.2279	-1.10345	0.803522	-0.114032	-0.243079	-0.0636581	-0.592125	-1.75818	-0.886329	1.64395	-0.275742	-1.20173	1.1647	0.171121	-1.11208	-	-
flu	7	G001	0.540462	0.559902	-3.20146	-0.325968	-0.407903	-0.0450778	-1.35858	-0.233587	-0.793894	-0.103537	0.487865	0.724474	2.35244	-1.74786	-2.25754	1.09753	-2.47884	0.574017	-0.513803	-0.500559	0.155491	-1.60217	-1.1987	-0.201153	0.573305	-1.33175	-0.48958	0.684486	-0.668679	-0.334807	6	-
pgpB	7	G002	-0.29597	-0.417731	4.04399	4.22691	1.47049	-0.190459	2.74114	0.0863904	1.60021	-0.205478	0.070032	-0.577495	-3.6143	2.859	2.42563	-1.4325	2.38042	-0.500738	-0.15159	1.31168	0.157741	0.933784	0.0486502	0.219284	-0.722123	2.60055	-1.13403	1.04577	2.6122	-1.03898	16	-
nlpE	7	G003	-1.16062	0.0692782	-0.135399	-0.381872	-0.906272	0.100512	-0.798189	0.181691	-0.833147	0.181227	-0.964625	0.275153	0.480839	0.225092	1.03502	-0.423693	1.03024	-0.763209	-0.0484513	-1.38678	0.0677567	0.0393537	1.10857	-0.167808	0.101111	0.354157	1.35772	-1.19894	0.685773	1.77168	-	-
ompF	7	G004	0.174172	0.801879	0.870097	0.957992	0.769751	0.560357	0.943105	0.633054	0.52817	0.785507	0.52629	1.16489	-1.43028	-0.00964526	0.0448398	0.745308	0.242797	0.533324	-0.0563906	1.02045	0.236634	-0.368486	-0.231091	-0.642278	0.937932	-0.915853	-2.36679	2.30999	-0.341279	-2.34527	-	-
fimD	7	G005	-0.130709	-1.17535	0.969701	0.987532	0.549723	-0.868276	0.891452	-0.608999	0.443543	-0.48167	0.16083	-0.722181	-1.5349	0.306078	0.495896	-1.03436	0.252741	-1.58445	-0.422494	NaN	NaN	-0.069451	-0.168287	NaN	NaN	NaN	NaN	NaN	NaN	NaN	-	-
JW2816	7	G006	-1.99991	-1.69367	2.7139	1.13139	-0.739837	-1.14683	0.376645	-0.872971	-0.420318	-0.685434	-1.58496	-1.54957	-2.08811	2.38676	3.20007	-2.46069	3.51378	-1.33793	-0.596338	0.0652715	-0.573078	-0.381004	-2.11119	0.281804	-0.582091	1.65818	1.2154	-1.04856	1.78598	1.60449	6	-
JW1957	7	G007	-0.867866	2.9092	-0.35378	2.95337	-1.10378	2.59139	-1.01372	2.60675	-0.845539	2.41852	-0.86169	2.97088	1.41526	1.71908	0.444623	0.861591	0.944635	1.03717	2.70473	-1.18762	2.22238	-0.838969	0.668387	0.463788	0.00884111	1.15223	0.535774	-0.494951	1.35337	0.817674	-	-
yidZ	7	G008	-1.24993	0.404044	-0.272465	0.28184	-1.06547	-0.0570873	-0.999191	-0.271088	-0.886796	-0.51215	-1.08949	0.304999	1.12697	0.543408	1.21185	0.0901315	1.26003	0.266448	0.880808	-1.09384	0.32856	0.3315	0.8631	-0.399431	0.0243321	-0.0459813	0.515065	-0.359809	0.357624	0.793992	-	-
srmB	7	G009	-1.3919	1.40763	-1.96899	3.9096	-1.82541	0.788514	-2.17297	0.846448	-1.91923	0.741881	-1.28165	1.34157	2.35102	0.786063	0.339683	1.36347	0.649602	1.93364	0.838396	-1.113	0.505833	-2.68828	-1.09329	0.573847	-0.996802	-0.607108	0.95176	-0.967812	-0.0954386	1.29703	10	-
clpX	7	G010	-3.77454	1.85439	-2.0386	-0.282228	-4.35129	1.50302	-4.35286	1.28737	-3.71808	0.877153	-3.56974	2.09786	5.34449	0.95453	2.18296	1.36605	3.68348	1.24791	3.7638	-4.63406	-0.159746	-3.78843	-2.24701	-0.00939841	-0.359436	-2.93206	-0.769471	0.587586	-1.89006	-0.642491	6	10
pepN	7	G011	-1.30714	-0.735461	4.59133	5.19492	0.762647	-0.323656	2.33508	0.14078	1.15304	0.0533559	-0.707901	-0.601174	-3.62272	3.26191	3.6574	-1.79744	3.88625	-1.71081	0.29572	-0.33608	-0.377144	-0.492531	-0.593366	-0.0640836	-0.527681	1.36901	0.0992957	-0.139509	1.53782	0.322124	-1	-
JW1357	7	G012	0.0712299	2.36715	0.0473422	-0.0175339	0.43935	1.81192	0.451259	1.55657	0.38464	1.8275	0.397212	2.66544	-0.290124	0.447821	-0.0689212	1.45925	0.155676	1.13788	2.94027	-0.114368	0.737661	-0.579764	-0.241783	-0.510551	-0.0233392	-1.03318	0.137041	-0.196772	-0.434071	0.364682	-	-
yneO	7	H001	-0.103708	2.43616	0.302038	1.2326	0.336966	1.9185	0.447377	1.69686	0.210812	1.54176	0.0837427	2.52766	-0.545484	0.490651	0.504427	0.453939	0.376574	0.653754	0.416292	0.315242	1.06824	1.23447	1.03281	0.184088	-0.212627	0.786449	2.04223	-2.047	1.04518	2.58789	-	-
ompT	7	H002	2.40087	1.32668	0.461561	0.675449	3.04733	0.62342	2.87791	0.329724	2.52597	0.635369	2.61443	1.38863	-2.19462	-1.30139	-1.71856	1.21436	-2.18713	1.06269	-0.340687	NaN	NaN	2.05023	0.408608	NaN	NaN	NaN	NaN	NaN	NaN	NaN	10	-
fadL	7	H003	-1.02545	2.1651	-0.531312	-2.28277	-0.973431	1.45363	-0.986158	1.00455	-1.10259	1.16201	-0.903033	2.34992	0.323266	0.089838	0.891337	0.404536	0.885862	0.2236	-0.753556	NaN	NaN	0.129591	0.96582	NaN	NaN	NaN	NaN	NaN	NaN	NaN	-	-
ompN	7	H004	0.178748	1.60853	-1.181	-0.912562	-0.0675426	1.28681	-0.380449	1.15125	-0.14812	1.15496	0.20831	1.99792	1.00728	-0.281566	-0.684939	1.17444	-0.817454	0.860007	-0.175859	-0.109155	0.345641	0.548849	0.0728399	0.409864	-0.852982	0.113022	0.264335	-0.661705	0.487508	0.508621	-	-
fimE	7	H005	0.534837	0.187119	-3.06001	-0.425726	-0.503196	0.125409	-1.39897	0.132198	-0.900207	0.124436	0.373032	0.572154	2.29576	-1.02374	-2.22189	0.318348	-2.50133	-0.300158	-0.50691	-0.602931	-0.548584	0.0189543	1.4906	-0.619083	-0.314223	-0.762318	-0.445027	0.281446	-0.219327	-0.285562	6	-
ygeF	7	H006	0.291457	1.4941	-2.10313	-1.18493	-0.208323	1.28371	-0.763025	1.23965	-0.326503	1.15839	0.388906	2.11598	1.72533	-1.31805	-1.45998	1.57995	-1.5226	0.189878	-0.381203	-0.143057	0.215702	0.382509	-2.35564	0.648817	-0.556061	-1.10797	-0.704211	0.709593	-0.493051	-0.571009	-	-
glpX	7	H007	0.943137	0.759556	-3.11158	-1.01751	-0.202626	0.280784	-1.17157	0.0791683	-0.49898	-0.15504	0.731539	0.860353	2.73437	-0.247881	-2.6056	0.719058	-2.82107	0.445663	1.20745	-0.0885167	-0.692907	-2.80617	-0.865045	-0.690388	0.561809	-0.328073	0.432775	-0.341779	0.128836	0.700059	6	-
hypT	7	H008	-1.53208	0.260871	0.58261	1.64173	-1.10144	0.0213463	-0.69712	-0.0324333	-0.809698	0.0288366	-1.34307	0.376691	0.269215	0.262255	1.89747	-0.202135	2.02969	0.220817	0.103779	-1.34952	-0.157454	-1.01992	0.442696	-0.218411	-0.431715	0.868761	1.06116	-1.0507	1.1142	1.42426	-	-
yoaA	7	H009	-0.696408	1.21842	-0.790644	0.283067	-0.682638	1.01161	-0.740207	0.895014	-0.930505	0.905788	-0.671319	1.24866	0.149165	0.156876	0.558659	-0.336457	0.253225	-0.0869584	0.700634	-1.57007	1.22215	-0.0732023	-0.536729	0.119348	-0.495502	0.791716	0.707963	-0.662671	1.04959	1.01524	-	-
lon	7	H010	-2.45553	0.0451737	-4.76881	-1.18994	-3.96946	-0.308623	-4.75257	-0.342045	-3.94162	-0.28056	-2.6464	0.298722	5.93459	-1.58572	-0.261053	0.731727	-0.170499	-0.273483	-0.352582	NaN	NaN	-4.90531	-4.41996	NaN	NaN	NaN	NaN	NaN	NaN	NaN	6	-
hyaD	7	H011	-0.0736599	-0.0205862	-6.76353	8.31332	-2.62454	-0.393381	-4.27271	-0.218989	-2.72644	-0.33244	-0.446024	0.289572	7.75751	-1.61712	-4.06789	1.53732	-3.92895	1.33482	0.549713	NaN	NaN	1.07012	-2.01947	NaN	NaN	NaN	NaN	NaN	NaN	NaN	6	-
ydcP	7	H012	1.36459	1.1597	-1.01093	1.47989	1.27293	0.700099	0.820014	0.796601	1.01074	0.754169	1.55511	1.49525	0.171764	-1.49525	-1.99192	1.89017	-1.97459	1.40443	-0.157925	NaN	NaN	-0.703425	-2.57315	NaN	NaN	NaN	NaN	NaN	NaN	NaN	-	-
pqqL	9	A001	-0.465975	-1.38384	-0.746952	-0.232762	-0.812892	-1.34577	-1.01488	-1.1466	-0.691325	-1.34252	-0.564963	-1.17763	1.43999	0.35114	-0.26938	-0.566883	-0.395331	-1.17583	0.0370484	-1.22282	-1.62828	-0.146076	-0.653353	0.117971	0.050264	-1.10271	1.36328	-1.26295	-0.488907	1.77822	-	-
JW2321	9	A002	-0.501568	-0.277615	1.00955	-2.24967	-0.023969	-0.987116	0.235981	-1.30929	-0.0671345	-0.649228	-0.349944	-0.555137	-1.38812	-2.05919	0.894214	-0.424903	0.815115	-1.03907	-0.310976	NaN	NaN	1.48355	-0.282677	NaN	NaN	NaN	NaN	NaN	NaN	NaN	-	-
nlpD	9	A003	1.62544	-1.24461	-0.915969	1.84231	1.34336	-1.29457	0.854011	-1.1432	1.21781	-1.02945	1.56624	-1.09344	0.318714	-0.129637	-2.37396	-0.182454	-2.73315	-0.213049	-0.500082	1.69549	-0.681287	2.93026	-0.26341	-0.535172	1.29721	-0.207395	-0.39604	0.106709	0.226456	-0.231331	-	-
agaR	9	A004	-2.44585	1.7548	-3.83203	2.33294	-3.86691	1.75574	-4.41957	1.91942	-3.79846	1.17627	-2.87058	1.82784	5.52582	1.92491	0.401788	0.202212	0.583845	0.877926	2.43456	-2.90676	0.812926	-0.230082	0.636745	1.2157	0.0019777	1.07795	2.48588	-2.50464	1.29047	3.12796	6	12
hslV	9	A005	-0.629907	2.80012	-2.54756	1.08257	-1.71569	2.47017	-2.35747	2.48595	-1.71827	2.67301	-0.912329	2.90775	3.56846	2.08969	-0.835556	1.58864	-0.631944	1.21703	1.0054	-1.48422	1.58429	1.38182	1.01534	-0.950371	0.708051	-0.990842	0.782609	-0.889348	-0.400628	1.10126	6	-
yhjJ	9	A006	-1.40975	-1.52339	1.31905	-2.84151	-0.806025	-1.36234	-0.305442	-1.29454	-0.521051	-1.28434	-1.24657	-1.59044	-0.549055	0.869909	1.93815	-1.87103	1.97946	-2.00268	-0.48821	0.4569	-1.42352	-0.179873	-0.288551	1.21397	-0.766475	0.727907	1.218	-1.10827	0.996207	1.60755	-	-
hflK	9	A007	0.491284	-0.504509	0.968747	-1.44897	0.92706	-0.856798	1.08101	-0.904637	0.818073	-0.859075	0.586146	-0.484416	-1.29728	-1.64606	-0.343259	-0.369155	-0.479871	-0.926822	-0.0877987	-0.382388	-0.82796	1.10189	0.693259	0.858164	-0.285857	-0.932889	-1.08482	1.04957	-0.354775	-0.985738	-	-
yejG	9	A008	0.55545	0.565867	2.461	-1.43858	1.52461	0.215534	2.08303	-0.117039	1.66239	-0.234448	0.838614	0.691932	-1.87809	1.55212	0.302121	0.977008	0.703598	1.4381	-0.643226	0.513235	0.274481	-1.53862	-1.17969	0.315301	-1.11826	-1.87505	-2.4221	2.41684	-1.09003	-2.40268	-	-
yfaD	9	A009	0.0303361	0.355459	-2.18066	2.64084	-1.0104	0.449535	-1.64447	0.716333	-1.30429	0.611256	-0.291237	0.443784	2.21136	1.95593	-1.56158	0.843636	-1.50649	0.932202	0.68895	-2.7884	2.0036	0.63364	-0.209573	-1.04176	0.525488	-0.382634	-1.73611	1.36955	0.0848249	-1.68346	-	-
yfbP	9	A010	0.613494	0.63107	-0.540221	1.42305	0.186667	0.713862	-0.14121	0.996528	-0.183469	0.567882	0.375449	0.674661	0.0718771	0.344638	-1.08416	-0.00690254	-1.25539	0.00609236	1.15478	-5.57886	6.34801	0.461525	-0.309712	0.417878	-1.54085	0.344109	-0.525746	0	0.67748	-0.374726	-	-
yfdM	9	A011	0.280915	-2.19315	1.36371	-3.02239	1.00127	-2.06454	1.32209	-1.9732	0.976938	-1.29678	0.441806	-2.17034	-2.00538	-1.61744	0.256506	-1.75095	-0.162183	-1.7235	-0.273933	-2.17297	0.415581	1.54258	1.20046	0.931656	-0.434206	0.529642	-0.482464	0.362273	0.831051	-0.326946	-1	-
yfeD	9	A012	1.10485	-0.516855	0.847463	-1.71961	1.49927	-0.67063	1.48499	-0.694847	1.27843	-0.758921	1.18338	-0.395643	-1.4467	-0.491933	-0.829588	-0.0604422	-1.11219	-0.0862799	0.256707	NaN	NaN	1.7614	0.782362	NaN	NaN	NaN	NaN	NaN	NaN	NaN	-	-
sppA	9	B001	-0.898219	-1.69326	-2.19471	-0.731553	-1.77431	-1.66606	-2.30887	-1.46733	-1.79156	-1.16098	-1.07257	-1.46249	2.68634	-0.336146	-0.741712	-0.552466	-0.823828	-1.43535	0.0299541	-0.100645	-2.23908	0.766109	-0.113324	0.970661	-0.462601	-1.115	1.7642	-1.66439	-0.498583	2.25391	-	-
mepA	9	B002	0.387486	-1.17227	-2.63576	-1.06374	-0.662254	-1.22501	-1.49718	-1.11162	-1.02813	-0.926052	0.129221	-1.08121	2.10813	0.0206132	-2.13741	0.0475095	-2.32499	0.597505	-0.339343	0.768889	-1.40402	0.881892	-0.00765861	0.612476	-0.256819	-1.18505	1.03653	-0.920099	-0.553684	1.39557	-	-
prlF	9	B004	-1.76816	-0.815123	-1.27327	-3.70975	-2.24381	-1.19508	-2.40521	-1.45335	-2.15875	-1.08096	-1.86438	-0.929713	1.81943	-1.03481	0.886423	-0.387563	0.963266	-0.713274	-0.365464	-0.250273	-0.277377	2.14829	0.637315	0.296469	0.339338	0.0895201	0.731707	-0.607073	0.468268	1.04258	-1	-
prlC	9	B006	1.41655	-0.67039	3.45509	0.263663	2.83881	-0.277671	3.72544	0.0285479	2.97103	-0.237141	1.66558	-0.550059	-3.34102	1.28402	0.185211	-0.981645	-0.137296	-1.26928	3.52552	2.48572	-1.61734	-2.40602	-0.801747	-0.874973	0.795559	1.10845	-0.168215	0.32764	1.31628	0.022067	17	-
hflC	9	B007	0.347154	0.562072	3.05763	1.124	1.39352	1.03363	2.18641	1.59341	1.2102	0.884853	0.60806	0.709767	-3.22119	1.43592	0.685041	0.319154	1.11192	-0.0683559	1.14585	NaN	NaN	1.07199	0.86047	NaN	NaN	NaN	NaN	NaN	NaN	NaN	16	-
yfaP	9	B008	-0.0817612	0.186893	-0.0945834	-2.49819	-0.0667838	-0.217856	-0.185651	-0.3348	-0.168981	0.0849898	-0.0927983	-0.0336404	-0.131886	-0.990377	-0.126804	-0.0479333	-0.197595	0.366073	2.91362	-0.0865245	-0.120451	-0.538599	-0.157831	0.552025	-0.904632	-0.185569	-0.0145595	-0.0542717	0.244152	0.194081	-	-
ypaA	9	B009	2.26187	2.59543	-3.27269	-1.38422	0.765294	1.79137	-0.58262	1.47748	0.238357	1.45523	1.82775	2.68371	2.59149	-0.524247	-3.85953	2.42166	-4.15559	1.74889	0.452458	-0.432733	0.515075	0.748117	0.657521	0.634815	0.0002274	0.0301347	-0.348016	0.258728	0.419717	-0.178079	9	-
yfbR	9	B010	0.982876	0.288091	-0.871514	-2.33164	0.677279	-0.0131917	0.209705	-0.189011	0.451082	-0.277322	0.832138	0.291194	0.437478	-0.306747	-1.32635	0.518054	-1.77111	0.297142	-0.297423	0.0454056	-0.487804	-0.420896	0.0236573	0.331779	-0.270421	0.765834	-0.278488	0.353776	1.02792	-0.100829	-	-
oweS	9	B011	-0.0515867	0.705286	0.153075	-2.1034	0.0681229	0.16103	-0.00534049	-0.0808774	0.063387	0.105658	0.0694769	0.77048	-0.0176136	-0.430447	-0.0973914	0.906592	0.0990508	1.19146	0.601164	-0.201057	-0.19928	-0.935376	-0.601086	1.01896	0.0602397	-0.793091	-0.780524	0.616768	-0.243817	-0.654583	-	-
yfeK	9	B012	-1.34264	0.0230535	-0.830069	1.26817	-1.60084	0.339855	-1.66506	0.676831	-1.82573	0.461258	-1.45633	-0.0090775	0.615761	0.737481	0.854972	-0.797679	0.858769	-0.0926585	2.91229	-1.11701	0.498548	-1.14064	0.150926	0.545642	-1.31683	0.911477	-0.905484	0.918435	1.1501	-0.790975	-	-
htpX	9	C001	-3.15089	1.69798	-3.20329	3.17538	-4.36128	2.33839	-4.65265	2.9978	-4.2856	2.65724	-3.50092	1.87248	4.82388	2.4318	1.17242	-0.30682	1.73645	-0.260543	1.28452	-5.50818	4.15147	0.685339	0.86028	-1.65861	1.74419	-0.421914	0.721033	-1.04705	0.0531874	1.03029	6	-
ypdF	9	C002	-2.28855	-1.74077	-0.361546	-2.89137	-2.40756	-1.39908	-2.17268	-1.27822	-2.37495	-0.706131	-2.3721	-1.81122	0.397299	0.799235	1.83482	-2.55149	1.87595	-1.9641	-0.465177	-0.476952	-1.67641	1.30551	-0.0423618	0.93004	-1.1216	1.2343	2.47503	-2.38367	1.42304	3.11464	-	12
ptrA	9	C003	0.760763	-0.0423267	-2.60507	-3.10961	-0.421892	-0.766787	-1.39849	-1.11565	-0.538171	-0.69964	0.631062	0.0903411	2.78564	-2.08282	-2.81955	2.03254	-2.56168	1.6055	-0.401753	0.484283	-1.15522	0.366294	-0.291803	-0.117064	1.43933	-4.28045	-2.28375	2.47742	-2.87495	-2.25889	6	-
yhbU	9	C004	-0.562703	-0.587846	-0.776398	-0.0662226	-0.914745	-0.86951	-1.11632	-0.673678	-0.864965	-0.560566	-0.537571	-0.460798	1.0338	-1.77892	-0.405727	0.569668	-0.227192	-0.473887	0.295236	NaN	NaN	1.62649	0.0801939	NaN	NaN	NaN	NaN	NaN	NaN	NaN	-	-
pepQ	9	C005	-0.829524	1.43742	-1.49743	-1.28058	-1.44113	0.544585	-1.77135	0.199299	-1.41747	0.79362	-0.871893	1.43808	1.69209	-1.32594	-0.332192	1.35854	-0.0388025	0.572021	-0.262529	0.900282	-1.00801	-1.33726	-0.0353593	-0.855586	0.544212	-1.55335	0.476156	-0.57852	-0.841398	0.749545	-	-
zntA	9	C006	-1.02908	0.023984	-3.50755	1.40143	-2.31567	-0.0742772	-3.08009	0.193707	-2.27173	0.0567439	-1.30628	0.0697388	4.23356	-0.166678	-1.19428	0.0710958	-1.21642	0.0880045	-0.0841927	-0.148101	-0.138143	0.78926	0.123101	-1.1386	1.29788	-0.085757	1.80152	-1.7741	0.325238	2.29855	6	-
pepA	9	C007	-2.57623	0.108907	-0.21484	-0.815405	-2.72218	-0.212494	-2.43244	-0.272107	-2.10045	-0.200136	-2.53391	-0.434772	2.31459	0.813819	1.89333	-0.0632228	2.8572	1.33789	0.0707231	NaN	NaN	-3.22159	-0.0251383	NaN	NaN	NaN	NaN	NaN	NaN	NaN	6	-
yfaQ	9	C008	0.197187	-0.0597266	4.6315	4.3395	1.72561	-0.45551	2.90728	-0.441075	1.52761	0.141195	0.485731	-0.499852	-4.69977	3.37941	1.73068	0.142942	2.24252	1.60505	0.716225	1.68902	-0.6278	0.83924	-0.115273	-2.11267	0.484064	1.00269	-1.27184	1.09669	1.22692	-1.18761	16	-
rhmA	9	C009	0.0936437	1.39343	-1.80672	-0.232376	-0.615237	1.203	-1.13139	1.23988	-0.651417	0.724872	-0.198752	1.18856	1.93125	-0.534683	-1.03346	-1.14554	-1.64083	-1.88831	-0.382712	-1.21633	-0.648535	1.02497	0.828551	0.884564	-1.18572	1.53814	0.208529	-0.446082	1.68266	0.44544	-	-
yfcD	9	C010	-2.75039	0.110473	-1.21583	-0.899378	-3.27205	-0.0170038	-3.23199	0.0237358	-3.05137	0.207271	-2.91372	-0.0936799	2.40473	-0.286516	1.92147	-0.553102	2.42574	0.0715326	-0.0326786	-3.21534	0.404533	-1.88095	0.57202	1.04161	-1.89943	0.608439	1.56602	-1.45057	0.896559	2.01791	6	-
yfdQ	9	C011	-0.513524	0.283374	-0.307075	-2.34733	-0.611444	-0.239756	-0.690367	-0.467861	-0.582575	-0.118664	-0.591418	0.311576	0.364718	-1.67807	0.358027	-0.0908857	0.0508907	-0.712918	0.882158	-0.4267	-1.17738	1.28553	1.17924	0.284667	-1.51367	1.37497	2.52	-2.67627	1.5429	3.16986	-	12
yfeY	9	C012	-0.288239	0.676359	1.02878	-1.50178	0.15502	0.253734	0.445836	0.0441834	0.179188	-0.243279	-0.335097	0.322268	-0.923047	-0.0828531	1.00322	-0.796337	0.6205	-0.590138	-0.149147	0.0179822	-0.612689	1.51819	0.938381	0.159646	-0.0376674	2.409	1.71835	-1.68366	2.44205	2.19916	-	-
prc	9	D001	-0.487369	-0.558921	0.736948	-2.29179	-0.151377	-0.681927	0.0686667	-0.737412	-0.0587607	-0.259683	-0.322768	-0.525196	-0.51622	0.26563	0.385695	-0.228983	0.571731	-0.767212	0.483038	-2.1027	2.08712	0.766802	-0.188005	-1.18332	1.35776	-1.42218	-1.05083	1.11215	-0.739305	-0.948905	-	-
hyfR	9	D002	1.04015	-0.933482	0.997325	-4.03177	1.42448	-1.86809	1.42601	-2.45813	1.49265	-1.68213	1.33688	-0.917893	-0.954165	-0.987906	-1.2786	0.640716	-1.04316	-0.914314	-0.46464	2.38066	-2.33387	0.992557	-0.407488	-0.46454	1.69651	-3.65591	-3.11786	3.24377	-2.42357	-3.11638	-1	8
ygeY	9	D003	-1.08555	0.226244	-1.57987	-2.77538	-1.67459	-0.380298	-2.02629	-0.721184	-1.71503	-0.758807	-1.19326	0.219064	1.76258	-0.767331	0.141816	-0.0347631	0.0246817	-0.553876	0.168063	0.607421	-1.31051	1.55398	0.338852	0.437186	-0.0789277	-0.0794674	1.74461	-1.69942	0.330356	2.23052	-	-
dacB	9	D004	-0.788708	-0.535975	-1.99623	-1.61692	-1.49984	-0.909015	-1.99136	-0.998689	-1.4317	-0.931399	-0.836481	-0.612387	2.55241	0.271216	-0.695096	-0.0214736	-0.577984	-0.329529	0.171429	0.546409	-0.947945	0.634588	-0.360684	0.00390544	-0.231744	-1.56729	-0.120926	0.196979	-0.852218	0.0749095	-	-
JW3824	9	D005	-0.125111	3.02276	-1.73626	4.91106	-0.993752	3.47015	-1.45189	3.96314	-1.06998	3.62026	-0.36336	3.48133	2.46226	1.73128	-1.11704	1.36997	-0.750295	1.45584	1.60222	-0.916975	3.33874	0.325748	-0.179711	-1.80205	1.2667	-0.942075	-0.443257	0.190773	-0.362048	-0.283604	10	-
ggt	9	D006	-0.568391	-0.138897	-1.42535	-0.89379	-1.14463	-0.429252	-1.53692	-0.429845	-1.12295	-0.271083	-0.645912	-0.122516	1.85553	-0.905466	-0.585299	0.645742	-0.397229	0.859815	-0.303136	1.0602	-1.10029	1.10106	0.629975	-0.291713	0.3712	-0.9508	0.852939	-0.948067	-0.368955	1.18252	-	-
JW4267	9	D007	-1.15222	0.566918	0.492142	0.163502	-1.09303	1.00625	-0.795868	1.37794	-1.04171	1.17021	-1.32873	0.501207	-0.072084	-0.168643	1.36886	-1.16672	1.35	0.327239	-0.495782	-1.51891	2.27158	-0.13093	-0.101618	-1.60745	2.15302	2.61446	1.68955	-1.55832	2.62461	2.16482	-	-
yfaS	9	D008	-0.51918	0.429572	2.14242	2.71238	0.196831	0.792325	0.888934	1.22672	0.116898	0.547602	-0.596812	0.0968469	-1.82039	2.66996	1.69206	-1.42848	1.50856	-0.636898	4.30835	-0.280606	1.21191	0.534417	-0.0718536	-2.19928	1.14284	2.77282	1.61411	-1.65866	2.76623	2.07503	-1	-
JW2244	9	D009	1.39854	0.0809871	-0.153972	-3.42167	1.33078	-0.236557	1.12624	-0.569262	0.9798	0.215237	1.3775	0.200113	-1.13222	0.0461963	-1.83481	1.27612	-1.82332	1.10627	0.14592	-1.6289	-0.996207	0.912668	0.303347	0.292575	0.610442	-1.61628	-0.790587	0.934859	-0.890225	-0.665588	0	-
yfcI	9	D010	-1.06403	0.122004	1.27992	1.36412	-0.600269	0.00861036	-0.138696	0.177888	-0.36705	0.348224	-1.01677	0.0192851	-0.500142	1.12262	1.65306	-1.11684	1.59828	-1.34978	-0.486165	-0.376157	-0.089323	-1.58751	-0.461081	-0.447204	0.519184	1.7992	1.21033	-1.3414	1.9079	1.59855	-	-
yfdR	9	D011	0.00264141	0.433082	-1.09952	0.545398	-0.363485	0.0164788	-0.738778	-0.0663954	-0.617711	-0.0609626	-0.136952	0.165808	0.583611	-0.29589	-0.502456	0.136182	-0.811845	0.908185	-0.0879897	-0.167719	-0.139693	-1.31814	0.303636	0.599756	-0.171788	1.43902	1.19683	-1.13907	1.59768	1.58275	-	-
yfeZ	9	D012	-0.70182	0.504353	0.908234	3.51808	-0.462354	0.783024	-0.170733	1.13699	-0.582526	1.0906	-0.741561	0.420918	-0.885992	0.779129	1.0887	-0.59937	1.08762	-0.267638	-0.401321	-1.36793	1.15714	-1.80756	0.113397	0.787181	-1.96386	1.70276	1.14189	-1.31554	1.82446	1.51848	10	-
ptrB	9	E001	-0.407394	-0.000344742	-4.04249	-1.17576	-2.03927	-0.366484	-3.06345	-0.307183	-2.31329	-0.750268	-0.893818	-0.0324063	3.91832	-1.39545	-1.74758	0.510087	-2.22624	0.128919	0.0774265	-4.44583	2.26839	-0.158392	1.36303	-1.38272	2.07702	0.095754	-0.0655887	-0.935986	0.47337	0.136855	6	-
pepB	9	E002	-1.81167	0.0549299	-2.06236	-2.43986	-2.64563	-0.680237	-3.00166	-1.07324	-2.48725	-0.124063	-1.93471	-0.026329	2.7003	-0.289013	0.413563	0.372638	0.601336	-0.0386514	-0.0173351	-1.58282	-1.09162	-0.124098	-0.479761	-0.200237	0.963685	-0.469682	0.804465	-0.641141	0.0147671	1.12649	6	-
loiP	9	E003	-1.3806	-1.20721	-2.26648	-1.76932	-2.22079	-1.64529	-2.69905	-1.82157	-2.47059	-1.27705	-1.57871	-1.30045	1.72361	-1.91935	0.0156275	-0.398289	-0.238312	-0.731565	-0.559032	0.0340672	-1.78793	0.0537521	0.00971135	0.633664	-0.813588	-0.0109883	1.65124	-1.50286	0.386151	2.11919	-	-
degQ	9	E004	0.671503	-0.737228	-1.7266	-3.15926	-0.0415978	-1.36101	-0.74825	-1.61971	-0.159572	-1.47844	0.612533	-0.669716	1.64459	-2.42521	-2.15077	0.690565	-2.17183	-0.177591	-0.119232	1.11948	-2.009	0.142707	0.203086	0.533831	-0.147012	-3.49748	-1.34193	1.41221	-2.30777	-1.26295	6	-
yifK	9	E005	0.487639	0.733612	-2.6265	-1.64233	-0.668408	-0.416426	-1.59237	-1.0379	-0.739514	-0.268641	0.331011	0.63335	2.74336	-2.2038	-2.33128	2.40277	-2.09953	2.31984	1.76697	NaN	NaN	0.891192	1.34737	NaN	NaN	NaN	NaN	NaN	NaN	NaN	-	-
mrcA	9	E006	-0.744367	0.681726	-2.11701	1.01269	-1.60842	0.0166022	-2.18656	-0.248232	-1.72684	0.222837	-0.934147	0.518943	2.25218	-0.669035	-0.639659	0.811305	-0.587343	1.11106	-0.610484	-1.01828	-0.0921299	0.631186	1.84393	0.427402	0.0676884	-1.78413	0.0706214	0.148478	-1.02001	0.289829	-	-
iadA	9	E007	1.4707	1.00325	0.856248	1.15754	1.8424	0.787152	1.85883	0.947814	1.63021	1.19425	1.40618	0.910717	-1.31392	0.808502	-1.07481	-0.422176	-1.50032	-0.269569	-0.353753	0.889148	0.888205	1.77599	0.0728428	0.267757	-0.102356	1.28923	-0.728189	0.714427	1.46978	-0.597291	-	-
yfaS	9	E008	0.541164	-0.663938	1.75561	2.67859	1.16346	-0.128347	1.57732	0.400074	1.07715	0.105578	0.517985	-0.651947	-1.75014	1.13305	0.0885428	-1.24199	-0.158094	-1.13363	0.410159	-0.276433	0.176854	0.685543	-0.121717	-0.0931554	0.496255	1.10996	-1.08776	1.07763	1.31755	-0.988912	-	-
arnD	9	E009	0.437398	0.0518619	2.52004	1.32821	1.40433	0.168484	2.08349	0.313609	1.45859	0.631444	0.496429	-0.070459	-2.45805	0.930371	0.779701	-1.03124	0.502065	-0.844809	-0.248626	1.03066	0.557435	-1.06078	-0.504757	-1.3055	0.788207	1.48135	-0.262251	0.287357	1.63393	-0.0827622	-	-
yfcL	9	E010	1.14556	-2.02153	0.305114	-0.597965	1.19932	-2.22118	1.02926	-2.26989	0.900904	-1.98775	1.00216	-2.14738	-1.16668	-0.986206	-1.05004	-1.11705	-1.75064	-1.04439	0.168688	0.584519	-1.33135	0.579888	0.803204	0.645859	-0.0435249	1.21929	0.989282	-0.833367	1.41028	1.34061	-	-
JW2360	9	E011	1.16487	0.505523	-0.208099	-0.472593	0.962089	-0.285112	0.610826	-0.555652	0.650353	-0.157011	1.02478	0.434654	-0.505905	-1.18556	-1.26087	0.604612	-1.7079	0.187548	0.495694	0.696996	-0.800894	-0.341441	-0.432376	-0.379229	0.0790039	1.0847	1.07644	-1.00597	1.29618	1.44208	-	-
eutL	9	E012	-0.269863	-0.0406699	2.42039	1.35057	0.500128	-0.134412	1.08117	0.112231	0.579177	-0.591327	-0.231782	-0.421705	-1.68601	0.450605	1.33771	-1.50566	1.24262	-0.137128	3.58428	0.237852	-0.439977	-1.51567	0.165094	0.577883	-1.69523	1.77709	1.57446	-1.66656	1.88875	2.02793	15	-
JW1992	9	F001	-1.84225	-0.48252	-1.87127	2.32651	-2.58116	-0.215847	-2.83214	0.264951	-2.49164	0.0555717	-2.04529	-0.452943	2.92648	1.8258	0.465442	-0.426871	0.663944	-0.0563578	-0.0965074	NaN	NaN	-1.20168	-1.26512	NaN	NaN	NaN	NaN	NaN	NaN	NaN	-	-
recA	9	F002	1.7837	6.77908	-0.842074	-1.20521	1.32106	4.29606	0.68468	2.84741	0.962944	3.66504	1.67873	6.18253	0.18243	0.693809	-1.99196	2.96737	-2.01112	1.91972	-0.474259	0.218541	0.0890249	-1.10817	0.745984	1.36649	-0.750666	-0.692907	-2.04586	1.61315	-0.163999	-2.01017	10	-
yggI	9	F003	-1.24459	0.790438	-1.41039	-0.291342	-1.87523	-0.109566	-2.18128	-0.638985	-1.74681	-0.155452	-1.34495	0.63232	2.12891	-0.652386	0.210363	1.13555	0.571284	2.23986	1.18644	-0.246932	-1.04267	0.2271	0.137483	0.621623	-0.907212	-0.582459	1.23305	-1.17314	-0.0757075	1.62518	-	-
JW3214	9	F004	-0.218618	0.769619	0.19329	-3.54069	-0.193801	-0.121337	-0.242883	-0.554787	0.0369924	-0.167188	0.00813716	0.892802	0.606213	-0.503043	-0.417927	1.74588	0.171082	0.580984	-0.10733	NaN	NaN	-1.38839	0.112521	NaN	NaN	NaN	NaN	NaN	NaN	NaN	0	-
dgoK	9	F005	-2.56905	-0.679671	-2.34423	1.45558	-3.39853	-0.403153	-3.60582	-0.25901	-3.36125	0.0458221	-2.8247	-0.763971	2.81204	0.161416	1.11659	-1.1538	1.26265	-0.22054	-0.611408	-2.13251	-0.391642	0.485756	0.542181	0.924025	-0.485134	-0.480567	1.29565	-1.12092	0.00602034	1.69865	6	-
gspO	9	F006	-1.62839	0.92876	-1.4302	1.0298	-2.20986	0.577921	-2.43913	0.494067	-2.36042	0.732122	-1.78414	0.737723	1.52813	0.353042	0.672723	0.388227	0.871616	0.601505	-0.566971	-2.16764	0.679172	0.537519	0.0299998	-0.0723669	0.233391	-0.620841	0.176764	-0.112476	-0.106425	0.409532	-	-
radA	9	F007	0.295855	-0.806438	2.45789	2.66626	1.22368	-0.945089	1.83708	-0.783754	1.20405	-0.7397	0.4006	-0.894673	-2.42094	0.474933	0.765716	-1.00664	0.531428	-0.647235	0.0813761	0.7935	-1.01826	-0.85571	-0.181158	-1.50569	1.3953	1.20871	0.723274	-0.674056	1.40129	1.03287	-	-
yfaT	9	F008	-0.831037	1.35592	1.74923	2.1201	-0.216967	0.88029	0.358265	0.784106	-0.0799968	0.618131	-0.81039	1.04842	-1.07155	0.338199	1.63116	-0.947246	1.78079	0.684871	4.26842	NaN	NaN	1.14077	0.973592	NaN	NaN	NaN	NaN	NaN	NaN	NaN	0	-
arnE	9	F009	-1.24419	-2.17065	2.20913	-0.0692005	-0.493939	-1.57869	0.283951	-1.09669	-0.12971	-1.57552	-1.28831	-2.43812	-1.05084	1.58436	2.29973	-3.14803	2.0324	-1.75838	0.0224317	-1.22785	-1.02737	0.0554179	0.792832	1.0694	-3.02789	1.82414	1.87215	-1.71836	1.92953	2.38319	6	12
yfcP	9	F010	-0.812959	-1.13925	1.4424	-0.358648	-0.160451	-1.11123	0.36408	-0.860424	-0.0519991	-0.864508	-0.710926	-1.32195	-1.33472	-0.0487841	1.39598	-1.49957	1.23229	-1.01529	-0.485059	0.343289	-1.08236	0.394236	-0.699543	0.452596	-0.522878	1.32019	-0.399157	0.426075	1.49616	-0.234785	-	-
yfdX	9	F011	1.0125	3.3838	-1.97213	2.29679	0.131985	2.94903	-0.597477	3.06499	-0.324577	2.79802	0.632358	3.35381	1.41749	0.3575	-1.81533	1.41594	-2.17533	1.34954	2.17066	-0.326709	1.6204	-1.35909	-0.642006	-1.59597	0.640194	1.35332	-0.164117	0.108646	1.52442	0.0266422	10	-
eutA	9	F012	-0.785349	2.6559	1.13995	2.04056	-0.499084	2.4341	-0.0637305	2.68333	-0.787538	2.73132	-0.822853	2.22428	-1.70262	2.71528	1.17868	-1.19471	1.22209	-1.10468	-0.471123	-0.769091	1.24763	-1.20417	-0.749376	0.988759	-0.799398	1.04125	-0.355441	0.401244	1.25946	-0.186318	-	-
hisH	9	G001	0.270427	-3.11144	2.42682	-2.55587	1.33756	-3.23368	1.8979	-3.17772	1.84948	-2.1329	0.722365	-3.20406	-1.55916	-0.843812	-0.0825145	-0.963662	0.404806	-0.000350536	-0.634149	NaN	NaN	-2.71055	-1.9283	NaN	NaN	NaN	NaN	NaN	NaN	NaN	-1	-
hycH	9	G002	0.0126183	-0.0492327	-0.103503	0.570098	-0.223995	-0.672513	-0.39714	-0.95141	-0.422137	-0.825255	-0.00252074	-0.100995	-0.067233	-0.0262962	-0.542979	0.985092	-0.347954	0.834847	-0.471861	0.443043	-1.21496	0.280923	0.123431	-0.183645	-0.176866	-1.90099	0.564557	-0.522511	-1.10998	0.850617	-	-
yeiL	9	G007	0.395399	5.59834	3.0649	0.0590695	1.43135	3.90117	2.15435	3.00359	1.75619	3.62613	0.726268	5.01534	-2.1863	-0.65728	0.934338	2.77202	1.80436	3.08698	1.18175	0.721198	2.81653	-0.474827	-0.231225	-1.27531	0.356791	0.332126	-0.739936	0.750526	0.667594	-0.610159	10	-
yfaA	9	G008	0.578117	-1.99421	2.49683	-0.112543	1.5125	-1.00656	2.16189	-0.267574	1.28926	-0.886351	0.498588	-2.18859	-3.05974	1.3781	0.64734	-3.44638	-0.107166	-2.77489	-0.802396	2.69212	-0.411501	1.60922	1.41999	-2.54422	1.39527	1.72005	-0.110506	0.32401	1.8394	0.0865652	17	-
JW2253	9	G009	1.9519	0.757489	-0.927634	2.43987	1.42833	0.548695	0.718748	0.703918	0.967511	0.296574	1.72301	1.00523	0.245062	-0.489283	-2.55172	0.508385	-2.96914	0.211752	0.544807	1.13745	-0.514225	-0.625963	-0.15246	0.74118	-1.65958	0.611242	-0.940846	1.08539	0.898893	-0.82947	-	-
yfcR	9	G010	0.678581	-1.95809	0.364336	-1.85196	0.801418	-1.88525	0.677792	-1.82804	0.623069	-1.00236	0.657133	-1.78453	-1.03317	-1.37281	-0.823702	-1.25265	-1.22682	-1.16672	-0.255699	1.2242	-2.51677	-1.85666	-1.30589	-1.3178	1.2077	0.235383	0.592007	-0.372885	0.587919	0.882065	-	-
ypeC	9	G011	1.18706	-0.425039	4.60017	1.55419	2.84345	-0.641179	3.90623	-0.559114	2.77728	-0.412073	1.35715	-0.621986	-4.27876	0.772383	1.03117	-1.25629	0.661239	-1.27055	0.825651	2.74344	-1.37809	-1.05739	0.515766	-0.593451	1.54086	1.48274	0.284334	-0.399944	1.63512	0.531291	16	-
eutT	9	G012	-0.0234335	-2.29484	3.64465	0.134643	1.28484	-2.09048	2.16674	-1.80522	1.07978	-1.63835	0.165507	-2.58749	-3.66464	0.214969	1.48837	-2.21759	1.42854	-0.883321	1.80782	1.17977	-1.72486	0.288597	0.467411	0.557973	-1.32015	0.298656	0	0.238153	0.64	0.210427	17	-
hycI	9	H002	-0.181484	-1.41257	0.338294	5.39476	-0.0661692	-1.13483	0.00281219	-0.337694	0.0301508	-0.707244	-0.111707	-1.21239	0.230935	1.66906	-0.246936	-0.664148	-0.25689	-1.09591	-0.272007	0.662165	-1.11515	-0.0875527	0.561704	-0.144405	0.012685	-1.65257	-0.061562	0.238008	-0.918347	0.141367	10	-
hslU	9	H004	-0.446269	0.909423	0.00483072	-1.17965	-0.666559	0.250026	-0.7299	-0.20522	-0.242796	0.347956	-0.152204	0.829173	1.47954	0.765072	-0.96448	2.67079	0.686376	4.09324	-0.0250297	-0.464341	0.80575	-2.21171	0.211244	0.587857	-1.0177	-5.21683	-2.4694	2.7116	-3.53684	-2.45169	0	8
bcsE	9	H005	0.86547	-0.953611	-0.130669	-1.54926	0.669279	-1.92067	0.379813	-2.54162	0.527103	-1.6451	0.948046	-0.945746	-0.343542	-1.58003	-1.58401	1.78804	-1.3048	1.74857	-0.494908	1.19821	-2.08736	-0.490763	0.828406	0.427292	-0.0438618	-3.13953	-1.10994	1.2232	-2.04414	-1.01293	-	-
hflX	9	H006	-0.421684	1.67573	-2.50782	0.221213	-1.44806	1.2791	-2.14019	1.15467	-1.52669	1.04982	-0.625053	1.74303	3.06201	0.500558	-1.26727	1.13213	-1.12425	0.697302	0.439598	-0.513581	0.155333	-0.0696174	0.402343	-0.610231	0.469119	-2.25902	-1.06403	1.05384	-1.38361	-0.963217	6	-
psuG	9	H007	-0.147406	0.267923	2.80434	-0.365344	0.945184	-0.17587	1.63755	-0.343259	0.879443	0.612641	0.080829	0.192869	-2.83564	0.606826	1.45957	-0.447561	1.40792	-0.414668	0.796684	1.3168	-0.524693	-2.34076	-0.320901	-0.547646	0.521003	0.538677	-1.13577	1.32647	0.838554	-1.04086	-	-
yfaH	9	H008	1.59925	0.325139	1.35094	1.90088	2.04921	-0.434835	2.03319	-0.506786	1.71454	-0.183957	1.71132	0.556835	-1.95111	-1.08506	-1.13941	0.648319	-1.42195	-0.76217	1.8716	NaN	NaN	-1.78051	-0.0714099	NaN	NaN	NaN	NaN	NaN	NaN	NaN	-	-
yfbM	9	H009	-0.498068	-1.04681	-0.453253	1.81932	-0.909233	-0.877457	-1.16629	-0.413345	-1.01918	-0.0143534	-0.623646	-0.596354	0.508733	-1.20862	-0.140079	-0.368265	-0.296828	-1.30873	-0.27457	-1.35507	-0.407173	-0.32852	-0.111161	-1.70338	0.978757	0.267574	1.05253	-1.05955	0.614403	1.41421	-	-
yfdK	9	H010	-0.566901	-2.05662	3.42693	-1.46869	0.682349	-1.67443	1.61799	-1.41407	0.841	-0.869365	-0.357445	-2.09255	-2.98155	-0.440071	2.02279	-2.41618	1.8797	-2.50206	1.03469	0.366726	-1.03633	-0.696008	-1.01963	0.0686286	-0.356334	-0.00405852	-1.27122	1.1804	0.391804	-1.18695	17	-
yfeC	9	H011	1.54996	-0.327542	3.23839	0.585094	2.7977	-0.418583	3.37413	-0.451226	2.75831	-0.219101	1.69532	-0.360864	-2.89209	-0.608814	0.00079349	-0.378265	-0.262173	-0.037515	0.12144	2.13809	0.673334	-1.06974	0.640863	-0.215071	0.174399	0.407388	0.150586	0.103811	0.729753	0.379969	16	-
eutQ	9	H012	0.475609	1.35721	1.42862	-0.672352	0.87876	0.761748	0.963699	0.73429	0.954925	0.630263	0.549669	1.32337	-0.580845	-0.688829	0.119616	1.40811	0.316168	1.78694	4.32732	0.998425	0.140307	-1.36379	0.265421	-3.77719	1.81172	0.00405852	-0.18774	0.100878	0.398427	0.000272556	-1	4
eutP	11	A001	1.33761	-0.524386	-2.7163	-0.872085	0.391871	-0.864584	-0.48489	-0.964591	0.0590102	-0.721367	1.0689	-0.33284	1.57533	-1.3199	-2.69746	0.879609	-3.0086	0.854995	0.252878	0.850126	-1.39592	1.03487	-0.347859	0.780502	-1.21895	-0.989747	-1.83447	1.9588	-0.399762	-1.78756	6	-
JW2544	11	A002	1.20657	-0.426471	-1.13119	-0.703019	0.772603	-0.47656	0.309125	-0.533984	0.443454	-0.11662	1.06972	-0.257717	0.0658254	-0.808248	-1.93517	0.558113	-1.93524	0.84149	1.50232	1.21228	-1.37964	0.0910227	-0.0259008	-1.75554	1.66153	-2.31993	-3.0417	2.99968	-1.42987	-3.039	-	8
yfjK	11	A003	2.06783	0.457145	3.9756	3.50209	3.71208	0.564012	4.71418	0.87135	3.52727	0.829395	2.32384	0.470999	-4.54311	0.547708	-0.0356409	0.156762	-0.0292614	-0.0489175	-0.212161	2.19107	0.475309	2.50973	0.319664	-0.423477	0.749656	-1.48916	-3.76999	3.49157	-0.791488	-3.7715	-1	8
yfjX	11	A004	-0.0994771	-0.18629	-2.13543	-1.45464	-0.83495	-0.314265	-1.28602	-0.431381	-1.0372	-0.134671	-0.42079	-0.143234	1.1541	-1.09259	-0.601271	-0.294201	-1.15707	-0.562826	0.0256232	NaN	NaN	1.68132	1.24114	NaN	NaN	NaN	NaN	NaN	NaN	NaN	-	-
ygbA	11	A005	0.927439	0.924214	-1.97845	1.39604	0.163972	0.869382	-0.418645	0.858815	-0.0287647	0.823462	0.693505	1.21323	1.40331	1.28393	-1.84212	1.19365	-1.99501	0.590594	-0.120741	0.295568	0.0170734	0.584094	0.664586	0.486252	0.448296	-1.56131	-1.94845	1.72774	-0.847574	-1.90777	-	-
ydfX	11	A006	0.591239	-0.504284	1.70518	0.156136	1.52476	-0.62784	2.05179	-0.676445	1.56037	-0.0930322	0.855399	-0.430729	-2.3567	-0.258908	0.244848	-0.079533	0.241269	-0.181607	0.14805	1.90472	-1.09903	-0.277662	-0.528581	-2.82547	2.20167	-1.22073	-2.20615	2.07063	-0.581697	-2.17796	-	-
ydgC	11	A007	0.781623	-0.976562	-0.711034	0.874651	0.668678	-0.759153	0.447741	-0.49461	0.431426	-0.584339	0.739011	-0.754091	-0.204119	0.838164	-1.20271	-0.447411	-1.4387	-0.862844	-0.322713	1.16507	-1.1795	0.439383	0.881026	0.289568	0.0899678	-1.37585	-1.90304	2.0383	-0.703143	-1.85993	-	-
ydhT	11	A008	-0.0416651	0.0454894	-1.94306	-1.33137	-0.629984	-0.28564	-1.05367	-0.390115	-0.839909	-0.731292	-0.316359	-0.0112279	1.31239	-0.522067	-0.64585	0.108289	-1.07471	0.337591	-0.321879	-0.934213	-0.825919	-1.2403	0.29416	0.74131	-0.122563	0.899511	1.44694	-1.36416	1.14004	1.87692	-	-
JW1743	11	A009	-0.676568	0.508398	-2.31533	-1.62731	-1.43648	0.0998036	-1.9213	-0.0228274	-1.62986	0.237576	-0.913149	0.436324	1.85734	-1.27125	-0.297587	0.528844	-0.435379	0.685156	-0.25581	-1.33079	-0.513763	1.22234	1.33859	1.01171	-0.415911	-0.644371	-1.14824	1.19932	-0.125238	-1.05433	-	-
yoaH	11	A010	-2.04216	-0.655473	1.5265	0.309316	-1.31363	-0.523627	-0.559437	-0.312376	-0.969093	-0.291588	-1.90156	-0.78079	-0.714069	0.637466	3.02161	-1.61396	3.3207	-0.620491	0.280491	-1.70569	-0.0717686	-2.34574	-0.741591	-0.966678	-0.0516037	0.895729	0.658198	-0.664855	1.13686	0.958021	6	-
yebE	11	A011	-1.82698	0.730388	-3.335	-0.92487	-2.89316	0.41354	-3.39687	0.391948	-2.86017	0.336718	-2.13729	0.600172	3.69627	-1.34838	0.43961	0.420421	0.376897	0.946998	0.616462	-2.08953	0.117005	-0.101905	-0.0898394	-0.381535	-0.310719	0.327653	0.284014	-0.100672	0.663905	0.530929	6	-
yecH	11	A012	-1.77258	-0.0748699	0.657604	-0.748013	-1.35531	-0.112828	-0.853031	-0.132168	-1.10129	-0.327264	-1.75054	-0.32613	-0.139755	-0.183332	2.44954	-1.18153	2.53812	-0.281819	-0.0550029	-1.94448	-0.616679	-0.485655	0.461634	0.613394	-0.127961	0.920404	1.85966	-1.77675	1.1576	2.3682	-	-
eutS	11	B001	3.81376	0.270466	1.95232	-0.440048	4.86606	-0.233671	4.95473	-0.415296	4.31285	-0.292987	4.06809	0.396205	-3.64698	-0.552205	-2.64915	1.11913	-2.84974	0.065144	-0.426354	4.33324	-0.971415	0.472337	-0.678958	-2.66108	2.27707	-1.99683	-3.45612	3.03396	-1.18352	-3.45783	10	8
JW2567	11	B002	1.60481	0.863962	-1.72222	-0.543248	1.00435	0.332741	0.282908	0.0778864	0.776304	0.213166	1.56492	1.00441	1.06532	0.912283	-2.58003	1.84547	-2.46315	1.45683	-0.356183	NaN	NaN	1.51141	-0.607315	NaN	NaN	NaN	NaN	NaN	NaN	NaN	-	-
yfjL	11	B003	0.823389	-1.6569	-2.1517	-1.89309	-0.0361252	-1.56778	-0.700129	-1.63776	-0.572186	-0.457426	0.531663	-1.35232	0.161777	-1.75505	-1.92042	-0.593693	-2.35616	-1.11884	-0.228444	0.117862	-1.79854	0.308678	0.656117	-0.106107	0.931615	-0.894083	-1.65376	1.88424	-0.324023	-1.59605	-	-
ypjF	11	B004	0.225317	-1.7009	0.614801	-1.58477	0.555044	-1.62036	0.715682	-1.57701	0.335718	-1.40609	0.37675	-1.57459	-1.35892	0.801319	-0.350253	-0.474296	-0.0102919	1.11233	0.896789	1.28395	-1.88438	-0.605577	0.217427	-0.772503	0.935382	-1.78107	-1.44352	1.67167	-1.01765	-1.37185	-	-
ygbE	11	B005	1.01012	-0.522602	-4.20939	0.323824	-0.801975	-0.43083	-1.86471	-0.381057	-1.27005	-0.582994	0.60502	-0.0741389	2.67966	1.5115	-3.53444	1.05725	-3.5516	-0.120317	0.0563272	-1.8795	-0.410855	-3.36745	1.26759	0.416669	-0.233208	-1.81546	-0.269943	0.474544	-1.04416	-0.0913223	6	10
ydfA	11	B006	-0.239516	-1.69991	0.62576	-2.20332	0.229099	-1.5374	0.581854	-1.63395	0.280309	-1.71934	-0.151497	-1.79093	-1.15082	-0.170497	0.557514	-1.64467	0.387988	-1.17328	-0.0348848	NaN	NaN	-0.603801	1.63245	NaN	NaN	NaN	NaN	NaN	NaN	NaN	-	-
cnu	11	B007	0.538702	3.12929	-0.653852	-2.16087	0.362684	2.13503	0.147937	1.57742	0.51042	1.5355	0.515709	3.00686	0.873685	-0.317961	-0.678889	2.36893	-0.532563	1.88002	-0.386113	1.03618	1.13972	0.494454	-0.900133	-0.837222	0.202629	-2.32017	-0.654974	0.713807	-1.43005	-0.516973	10	-
ynjH	11	B009	-0.171786	-1.16165	0.100119	-1.05563	0.0931044	-0.968753	0.223748	-0.815765	0.215828	-1.15383	-0.1808	-1.04546	-0.122713	-0.23489	0.45384	-1.11317	0.109033	-0.794582	-0.14701	0.078041	-1.26994	0.0627499	0.197752	0.654876	0.762812	0.558732	0.431133	-0.248105	0.855216	0.698187	-	-
yobD	11	B010	-2.67657	1.24534	-2.06464	1.27481	-3.31524	1.06801	-3.3904	1.21326	-3.30496	0.938188	-2.85829	1.20857	2.37912	-0.285849	1.92949	-0.255198	2.2004	0.0686851	1.52656	-2.94928	0.52817	-0.653939	0.605336	-0.858887	-0.682926	0.436259	0.153956	-0.224512	0.753638	0.383773	6	-
yebG	11	B011	-0.830185	0.395214	-5.03793	0.0267439	-2.71119	0.147448	-3.80918	0.212106	-3.03053	0.0447241	-1.42961	0.334913	4.7082	-0.954399	-1.3894	0.457398	-1.84911	0.839893	0.324662	-7.0883	2.1238	-4.84819	0.190849	-1.16925	1.0356	1.28617	0.989354	-1.24363	1.46717	1.3407	6	10
yecF	11	B012	-1.4775	-0.0489367	-0.175496	0.0930553	-1.49037	0.0499082	-1.26974	0.112992	-1.3982	0.171197	-1.58388	-0.0813334	0.430833	1.7945	1.64665	-0.926167	1.64527	-0.686641	0.612449	-1.52792	-0.165559	-0.700188	1.16521	0.315077	-0.505946	0.656386	1.40177	-1.53383	0.936504	1.82359	-	-
ypfG	11	C001	-0.229	0.114965	-2.09578	0.274091	-1.06869	0.203972	-1.51053	0.171857	-1.07476	0.0864798	-0.53233	0.259549	2.00429	-0.318636	-0.827874	0.0923328	-0.991259	0.52197	0.00349914	0.247809	-0.852327	1.16038	1.29922	-0.439807	0.52444	-0.397434	-0.764051	0.910166	0.0728997	-0.636561	-	-
yfiM	11	C002	-0.757106	1.12178	-1.87209	0.181167	-1.56293	1.14392	-1.88778	1.11376	-1.61928	0.744117	-1.09177	1.10686	1.9134	0.103249	-0.0496027	0.453557	-0.01788	1.24298	0.265584	-1.32446	0.535963	1.28274	1.14156	0.327722	0.625823	0.35538	0.243367	-0.289774	0.686783	0.484867	-	-
yfjM	11	C003	0.879642	-1.09366	0.311436	2.38215	1.00391	-1.26535	1.01389	-1.41551	1.1718	-1.21845	0.921387	-0.990677	-0.355089	-1.40672	-0.980728	0.271262	-0.903625	1.28843	-0.00885828	1.39724	-0.87315	1.3764	-0.111082	-0.306291	0.302115	-1.1519	-0.504996	0.45528	-0.527625	-0.351828	-	-
ygaQ	11	C004	-1.23335	0.269379	2.33233	1.72061	-0.270821	0.464025	0.721778	0.369826	-0.0497018	0.756534	-0.941361	0.225979	-1.94381	4.83107	2.00834	-0.242547	2.94828	1.2009	0.220891	-0.57475	1.07305	0.343035	-0.485433	0.569621	0.753941	-2.24559	-2.82497	2.61355	-1.37341	-2.81782	-1	-
JW2724	11	C005	-1.22044	1.65334	-0.980959	-1.22804	-1.41073	1.60731	-1.35193	1.5005	-1.25318	1.03441	-1.36559	1.422	1.15302	0.333953	1.08766	0.0745423	1.05907	0.678544	0.366148	-1.35064	1.90884	0.107102	-0.057393	-0.144395	-0.391528	-0.229998	1.58051	-1.74228	0.208143	2.03511	-	-
ydfC	11	C006	1.18542	0.442747	-1.61036	-0.308723	0.606886	0.347624	0.0757355	0.275932	0.269741	-0.199744	0.864526	0.513882	0.568103	-0.762086	-1.64309	0.0416964	-2.18264	0.0915446	0.0067416	1.1852	0.894019	0.0506744	-0.71225	0.251615	-0.519522	1.11984	-0.198057	0.227008	1.32592	-0.0112367	-	-
ydgK	11	C007	-0.0670504	-0.201678	-2.27505	-1.02081	-0.929859	-0.256875	-1.50536	-0.368776	-1.01448	-0.0201494	-0.176719	0.0572027	1.86725	-1.59352	-1.44438	0.875184	-1.25226	0.164067	-0.207628	-0.0137501	-0.914201	-0.139256	-0.57719	0.0616045	0.969351	-2.29681	-2.89927	2.87614	-1.41232	-2.89382	-	-
ydiH	11	C008	-1.78263	-3.51122	4.05985	0.553775	-0.253475	-3.0205	1.28705	-2.8019	0.471944	-2.279	-1.44483	-3.61593	-2.83267	1.62951	3.59849	-3.26761	4.01572	-2.82215	-0.12969	-1.06075	-0.855498	-0.697768	-0.550026	0.632963	-0.0047036	0.563828	-0.884172	1.09974	0.859451	-0.767754	18	-
JW1751	11	C009	-1.4689	-0.763992	1.00276	0.113559	-0.937249	-1.06525	-0.404319	-1.19064	-0.635234	-1.19315	-1.44106	-1.13405	-0.524651	-0.87348	2.35974	-1.07983	2.30345	0.114496	-0.405653	NaN	NaN	-0.926839	0.206293	NaN	NaN	NaN	NaN	NaN	NaN	NaN	-	-
yebO	11	C010	-1.34724	0.897037	0.216043	0.0385364	-1.11526	0.800928	-0.800886	0.773825	-0.761206	0.400179	-1.34978	0.72309	0.76644	1.41292	1.69465	-0.352627	1.79555	-0.00829282	0.406069	-2.17228	0.888019	0.893414	1.51706	-0.0668854	-0.0183116	-0.0218256	0.344281	-0.323891	0.377313	0.599343	-	-
JW1851	11	C011	-0.363721	2.81513	-1.97124	-1.65085	-1.07911	2.11283	-1.52083	1.7199	-1.23543	1.70645	-0.603241	2.66776	1.54748	-1.10608	-0.3229	1.59779	-0.403685	1.27209	0.00897567	-1.09904	0.889449	-0.0231244	-0.0980964	0.421398	0.167322	-0.183259	0.459934	-0.699321	0.246026	0.731031	-	-
yedD	11	C012	-0.17946	-0.354103	2.36361	-0.592878	0.94307	-0.508925	1.72714	-0.563703	1.1564	-0.0191878	0.111826	-0.378504	-2.44162	-0.833726	1.29357	-0.361279	1.40654	-0.34991	-0.416872	2.05516	-1.17832	-0.592375	-1.84065	-1.29348	1.56673	-0.185621	-1.06637	0.960736	0.24411	-0.96575	-	-
ypfN	11	D001	-1.84912	-0.263893	-2.10022	3.28465	-2.71356	-0.460246	-2.96345	-0.465001	-2.91647	-0.466069	-2.21516	-0.420302	1.75654	-0.000914853	1.09994	-0.771937	0.869504	-0.360846	0.37607	-1.98191	-1.21705	-0.588801	1.29719	0.860515	-1.77558	0.976997	2.64968	-2.64334	1.20525	3.32963	7	12
JW2583	11	D002	0.623803	1.53911	-2.76344	1.14423	-0.595497	1.03382	-1.38607	0.758285	-0.709399	1.16726	0.261634	1.65914	2.4437	-0.00939796	-1.85074	1.56954	-1.85269	3.33641	1.01712	-0.380187	0.756063	1.08672	0.0676179	-2.49734	2.89185	0.457735	0.452712	-0.751337	0.771421	0.722792	6	-
rnlA	11	D003	-0.689119	0.0622597	-2.30411	0.721664	-1.4659	0.0439708	-1.94969	0.213821	-1.66736	-0.0850131	-0.910303	0.0776348	1.88706	-0.256126	-0.334822	-0.0130536	-0.513259	0.0327038	1.69118	-5.03549	3.73113	1.04305	0.844369	-1.88239	1.93052	-0.183046	-2.44686	1.44654	0.246199	-2.42834	-	-
JW2634	11	D004	1.10352	-1.13161	-2.79076	-0.134217	-0.183885	-0.868996	-1.07583	-0.746147	-0.260518	-1.27295	1.01794	-0.579757	2.84007	-0.352581	-3.46929	1.71636	-2.8001	0.950249	-0.0241346	-0.00736666	-0.622274	1.27618	0.712377	-0.258558	1.13595	-6.67125	-4.99812	4.9331	-4.5315	-4.97087	6	8
ygbT	11	D005	0.340752	1.31191	-0.136407	0.263641	0.373569	1.05872	0.434983	1.03164	0.262539	1.34309	0.337797	1.34138	-0.484711	-0.191244	-0.474417	0.47154	-0.319758	0.799129	-0.162808	1.5484	0.685687	1.28728	-1.47789	0.261701	-0.217952	-1.00492	-2.30518	2.18511	-0.411755	-2.2812	-	-
ydfD	11	D006	0.0840163	0.866262	3.49079	0.0381223	1.62063	0.59535	2.94011	0.369163	1.86572	1.102	0.313504	0.812298	-3.72709	-0.00245869	1.9523	-1.36131	1.65226	-1.70544	1.8103	NaN	NaN	0.434926	-1.5177	NaN	NaN	NaN	NaN	NaN	NaN	NaN	17	-
mliC	11	D007	-0.0517644	1.18933	-0.234531	3.27403	-0.0224532	1.18787	0.0816782	1.47277	0.0172405	1.32126	-0.0165149	1.30313	0.121709	2.19466	-0.171653	1.4473	0.131745	1.75142	-0.100876	0.0156418	1.84822	-0.645578	-1.5636	-0.707366	0.339033	-0.90737	-0.577641	0.373483	-0.334557	-0.431924	10	-
yeaC	11	D009	0.336359	-0.244774	0.695221	1.39853	0.603933	-0.333547	0.797103	-0.196778	0.656602	-0.171339	0.215659	-0.416509	-0.782783	0.0235246	0.267442	-0.485834	-0.0898354	0.0658856	-0.214311	1.04338	-0.240834	-0.0393118	-0.183319	-1.07467	0.697251	1.19894	0.778116	-0.666496	1.393	1.09608	-	-
JW1825	11	D010	-0.299787	-1.23191	2.13772	2.69995	0.59377	-1.52888	1.37503	-1.53291	0.859193	-1.57475	-0.0501669	-1.14494	-1.93667	1.52533	1.16771	-0.405992	1.30915	-0.773457	0.178786	1.87246	-2.70011	0.576942	0.979985	-0.398248	0.342536	0.0782247	-0.956159	0.85208	0.459026	-0.846125	-	-
yecE	11	D011	1.44828	0.179182	-1.00053	-1.42646	1.14037	0.0641582	0.727447	0.0635799	0.741472	0.0183625	1.21476	0.349853	-0.339722	-1.45593	-1.60799	0.352518	-2.15595	-0.0531762	-0.292942	0.453495	-0.340483	-0.162129	-0.302982	0.12139	0.486703	0.755023	0.401821	-0.26712	1.01888	0.664795	-	-
yedE	11	D012	-2.29303	6.43488	0.851623	1.1055	-1.85039	5.27052	-1.13444	4.59193	-1.23452	3.12282	-2.21028	5.3148	0.894784	1.47792	3.02135	-0.251868	3.78841	0.661141	-0.195476	-3.29284	2.0018	-0.225204	0.386261	-0.785283	-0.625051	0.612078	-0.0367485	-0.54166	0.899589	0.169185	10	-
JW2458	11	E001	-0.280196	1.03249	-1.26196	0.883883	-0.832333	0.413589	-1.03789	0.0686067	-0.799559	0.357802	-0.536105	0.914223	1.11795	0.0251361	-0.179349	0.970051	-0.264253	1.17881	2.06366	-0.866016	0.244952	0.619905	1.10292	-0.225803	0.908457	-0.309119	-0.439829	0.252781	0.144144	-0.279812	-	-
yfiR	11	E002	1.57296	2.2555	1.29341	0.32171	2.25136	0.960667	2.53294	0.206358	2.19131	0.706591	1.64709	1.86681	-1.98141	-1.0207	-0.555869	1.46408	-0.692622	1.83098	0.700521	NaN	NaN	3.89175	-1.48733	NaN	NaN	NaN	NaN	NaN	NaN	NaN	13	-
JW2612	11	E003	-4.87539	2.18749	0.671602	3.21051	-4.84774	1.65271	-4.01998	1.46074	-4.16929	2.02216	-4.77189	1.5319	1.9827	3.97401	4.91596	0.151066	7.30178	1.31469	0.887882	-6.71692	3.62294	-3.19066	-0.62784	-1.03956	0.253899	-1.91786	-0.0533784	0.0599915	-1.12294	0.150539	6	10
alaE	11	E004	-0.458614	-0.502658	1.86448	0.257561	0.344579	-0.681059	1.02134	-0.774517	0.571539	-0.19663	-0.247239	-0.68363	-1.78329	-0.559017	1.21532	-0.694943	1.43109	-0.431206	0.384719	1.0937	-0.749273	0.478494	-0.170557	-0.541583	0.581249	-0.523808	-1.06178	1.11587	-0.0286961	-0.960777	-	-
casE	11	E005	-0.378152	1.41568	1.30506	-0.778976	0.227751	1.10082	0.766873	0.854054	0.805827	1.31502	-0.18353	1.24863	-0.264601	1.55164	0.934093	0.798234	1.3907	0.835729	-0.478266	-1.89941	2.60671	0.197091	0.00359392	0.552437	-0.337471	-1.52596	0.235819	0	-0.820115	0.476321	-	-
ynfB	11	E006	-0.76876	-1.05276	2.12587	-0.634975	0.223545	-0.8898	1.16742	-0.712213	0.511667	-0.660366	-0.64775	-1.14298	-2.06837	1.08207	2.02796	-2.27795	1.74919	-2.10446	0.334145	NaN	NaN	0.72219	0.0352247	NaN	NaN	NaN	NaN	NaN	NaN	NaN	-	-
ydhK	11	E007	0.171295	0.0302091	0.490545	-0.92408	0.370313	-0.220667	0.633316	-0.389473	0.555515	0.26476	-0.000325598	-0.0484597	-0.764333	-0.508782	0.517281	-0.6911	-0.0572327	-0.781078	-0.258315	0.6479	-1.16487	1.36317	0.187365	-0.752503	0.996521	1.30989	0.827298	-0.773544	1.48737	1.15287	-	-
ydiV	11	E008	-0.813062	0.830907	0.773611	3.87509	-0.504545	0.659114	-0.217087	0.958268	-0.259429	0.975125	-0.797974	0.751393	0.00156692	0.692778	1.49424	0.261952	1.59617	0.371975	-0.075014	0.0676162	0.109579	-1.35997	-0.0131014	0.691263	0.199566	0.202097	0.0817256	0.0196705	0.560564	0.302331	10	-
yeaK	11	E009	-0.611277	0.122961	-1.43247	-0.894439	-1.0428	0.00170337	-1.27371	-0.0278281	-1.02738	-0.016293	-0.774068	0.124899	1.30088	-0.21869	0.00156385	0.00537556	-0.0868137	0.5805	1.00527	-0.649252	-1.16754	-0.817673	-0.536305	0.867228	-1.433	0.142268	1.11257	-1.0347	0.511471	1.48423	-	-
JW1826	11	E010	-0.229471	-1.05772	-0.033961	-0.945256	-0.0836498	-0.951449	0.00339132	-0.865591	8.57792e-06	-1.27457	-0.187737	-0.770209	-0.0135257	-0.892528	0.186902	-0.643048	0.0116933	-1.13294	-0.476887	0.194172	-1.45162	0.327593	0.394764	-0.121895	0.0609223	-0.460041	-0.121699	0.214182	0.0225166	0.074045	-	-
JW1858	11	E011	-0.657503	-0.978032	0.395886	-1.10742	-0.412755	-0.971036	-0.145385	-1.04181	-0.229609	-1.39101	-0.718842	-0.982515	-0.13069	-0.714266	1.1671	-1.34893	0.782533	-1.08255	-0.540558	0.354695	-1.06692	-0.987734	-0.477911	0.514115	-0.201773	1.45134	1.64031	-1.55887	1.60822	2.10619	-	-
JW1937	11	E012	-1.18532	-1.74259	-2.31104	-1.80211	-2.01646	-1.64497	-2.39813	-1.63582	-1.98666	-1.43411	-1.49445	-1.66849	2.20942	-1.84072	0.255676	-1.18612	-0.209689	-1.14489	0.0336978	-2.49001	-1.59011	0.378542	0.539077	1.53023	-0.881169	0.792321	1.99406	-1.82032	1.0501	2.52979	-	-
yfhM	11	F001	0.288455	0.951336	-0.613282	0.161841	0.00261546	0.302158	-0.0726172	-0.173503	-0.046307	-0.230676	-0.0165623	0.634987	0.22403	0.464253	-0.193228	-0.199759	-0.608882	0.66299	-0.0225868	-0.734012	-0.40295	1.25312	1.01167	0.448465	-0.265503	1.05379	1.2599	-1.14621	1.27006	1.65668	-	-
ratA	11	F002	1.19229	3.78046	-3.66138	-0.710535	-0.496937	2.80225	-1.59019	2.10252	-0.917597	1.73785	0.661909	3.89627	2.63863	-0.888431	-2.73147	2.53712	-2.91682	1.88268	1.36334	-1.21298	0.882272	-1.99588	-0.839943	1.01099	-1.14626	-1.87969	0.778675	-0.670124	-1.0936	1.09673	6	-
yfjQ	11	F003	-1.42251	-0.404818	-1.90414	-0.185502	-2.17143	-0.880946	-2.42627	-1.19969	-2.21479	-1.08126	-1.70731	-0.476078	1.78287	-1.70293	0.55852	-0.497581	0.331388	-1.18992	-0.0480831	-0.76928	-2.12842	-1.70641	-0.928629	2.03624	-1.17953	-0.481797	0.0819787	0.170888	0.00503268	0.302617	-	-
ygaC	11	F004	-0.165058	-0.354961	-1.13827	1.32486	-0.61984	-0.753417	-0.754698	-1.0744	-0.725219	-0.808875	-0.480203	-0.478793	0.449685	0.818743	-0.123667	-0.904876	-0.66952	-0.950571	2.33479	NaN	NaN	-0.13545	0.397338	NaN	NaN	NaN	NaN	NaN	NaN	NaN	-	-
JW2727	11	F005	-0.21148	0.805208	-0.890918	-0.100434	-0.489752	0.543744	-0.603098	0.374529	-0.51122	0.399357	-0.398426	0.686047	0.585764	-0.214766	-0.017349	0.0839669	-0.220116	0.541652	-0.432595	0.232157	-0.140869	-1.78117	0.0923077	0.297029	-0.585205	-0.377633	0.855781	-0.613997	0.088856	1.1858	-	-
JW1577	11	F006	0.937748	0.365013	1.6664	2.33457	1.66654	0.514179	2.17724	0.743078	1.83692	0.76893	1.11254	0.597677	-1.60179	0.960223	-0.34089	0.711073	-0.0737521	0.825531	-0.0684148	2.10997	0.194387	-1.7867	-0.671488	-2.65055	1.56985	-2.59574	-1.58473	1.63757	-1.63826	-1.52261	-	-
JW1640	11	F007	0.033237	5.35709	0.756129	12.7407	0.350619	5.89261	0.84302	7.73177	0.674574	5.09616	0.129176	5.05281	0.453175	3.02616	0.286959	2.66467	1.07041	3.27327	0.448525	0.449081	0.180788	-0.565553	-0.536605	1.26154	-1.00628	-1.61789	-0.0283716	-0.110271	-0.891477	0.178582	20	-
ydiY	11	F008	1.11563	-0.439949	-1.83846	-0.293747	0.492066	-0.768588	-0.180169	-0.843019	0.135399	-1.08445	0.99263	-0.410332	0.851261	-1.22174	-2.03199	0.619301	-2.24871	0.296787	0.135557	0.205627	-1.25759	0.814553	0.789841	0.328625	-0.735079	-1.33578	-1.83868	1.25372	-0.671827	-1.79201	-	-
yoaF	11	F009	-0.8214	-2.48083	-1.2453	1.23262	-1.18974	-2.17504	-1.32778	-1.80577	-1.35517	-1.52967	-1.01647	-2.42232	0.500326	-0.234009	0.302283	-2.18365	-0.210867	-2.23792	0.635117	-2.49678	-0.542835	0.77934	0.846857	-0.113115	-0.618407	0.746485	0.673165	-0.949557	1.01174	0.97522	-	-
yebY	11	F010	-1.46849	0.112731	-0.869	-0.00340728	-1.65576	-0.0358942	-1.58123	-0.0207974	-1.52863	-0.0703631	-1.52701	0.0181317	0.985977	-0.67777	1.12986	-0.328868	1.15521	-0.662272	-0.151761	-1.93197	0.360447	0.935878	0.706989	0.188822	-0.288603	-0.490327	-0.0351572	-0.199024	-0.00181935	0.17097	-	-
JW1864	11	F011	-1.18299	0.157201	-4.32419	-1.07813	-2.80126	-0.0331972	-3.66235	-0.132521	-3.17327	0.0803576	-1.71186	0.181985	3.37451	-2.54861	-0.778671	0.143785	-1.23336	-0.0510325	0.194994	-2.63649	-0.328999	0.250575	0.724499	1.11329	-0.0826526	0.563925	0.251421	-0.115973	0.859532	0.493989	6	-
yodC	11	F012	-2.47882	-0.392318	-1.80872	-1.40554	-3.09892	-0.536162	-3.11344	-0.689111	-2.90891	-0.480912	-2.75586	-0.477513	2.16595	-1.37338	1.86169	-1.00475	1.70623	-1.08173	0.164126	NaN	NaN	0.866483	0.864545	NaN	NaN	NaN	NaN	NaN	NaN	NaN	6	-
hcaT	11	G001	0.721526	0.789612	0.00936842	-0.884606	0.676986	-0.00943226	0.63132	-0.664314	0.707378	-0.600539	0.5354	0.724869	-0.186638	-0.341255	-0.342694	0.436239	-0.781696	0.302138	0.36105	0.917647	-0.601561	0.340543	0.862488	1.248	-0.775813	-0.148184	0	-0.124323	0.274492	0.210427	-	-
yfjH	11	G002	-1.13005	-2.59628	1.83284	0.497073	-0.264972	-2.32448	0.513789	-2.2397	-0.114197	-2.04674	-1.04829	-2.78692	-1.87611	0.58716	2.1452	-2.94911	1.83524	-2.04864	-0.0754661	-1.69693	0.844891	-1.51379	-1.44607	-1.50124	0.960055	1.11151	0.469742	-0.340908	1.31887	0.742224	-	-
yfjW	11	G003	-1.64125	-0.956223	0.58494	-0.473967	-1.26849	-0.547243	-0.779112	-0.320017	-0.930394	-0.344958	-1.67074	-0.985677	-0.0334794	0.867911	2.15621	-2.32555	1.86046	-2.16026	4.07956	-1.40892	-0.317292	-1.14399	-0.359815	1.54076	-1.44682	0.707235	2.54047	-2.44618	0.978936	3.19503	0	12
ygaM	11	G004	-1.61606	0.711821	1.97406	2.43591	-0.863366	0.71518	0.0411549	0.674078	-0.617233	0.4213	-1.63704	0.388631	-1.29369	3.71639	2.97256	-1.65607	2.97474	-0.914849	-0.15722	NaN	NaN	-1.23564	-2.28373	NaN	NaN	NaN	NaN	NaN	NaN	NaN	-1	-
ydfR	11	G005	-0.28877	4.15346	-1.13027	-2.2559	-0.787849	3.78345	-0.974763	3.46432	-0.65246	4.40842	-0.406015	4.60758	1.27211	0.54635	-0.0929661	2.50817	0.246706	1.78117	2.41187	-0.698523	2.19633	-1.53753	-0.948836	-0.28934	0.224237	-2.11175	-0.524684	0.439138	-1.27142	-0.373555	-1	-
ydgD	11	G006	4.93508	2.41367	5.19277	0.543504	7.50303	1.79291	8.87124	1.47234	7.0028	1.55114	5.1467	2.23964	-6.1501	1.08182	-1.49091	0.766663	-2.00946	1.35534	3.66839	9.42908	1.11882	2.55462	-2.27878	-0.161735	-0.227786	0.577514	-0.0103829	-0.13554	0.87083	0.198769	19	-
ydhR	11	G007	-0.2637	0.950608	0.155341	0.313456	-0.194201	0.958727	-0.066351	0.889542	-0.214736	0.610962	-0.373532	1.15839	-0.00440317	2.00529	0.557314	-0.302439	0.362286	-0.376414	-0.167314	0.536023	-0.0651584	0.418518	-0.348	-0.0612156	-0.704513	0.253022	1.39323	-1.47508	0.602428	1.81352	-	-
yniB	11	G008	-1.25048	-0.545934	0.728595	-0.695412	-1.14993	-0.480026	-0.861363	-0.455862	-1.147	-0.523842	-1.33087	-0.416039	-0.373336	0.13525	1.73448	-0.877501	1.82636	-0.994346	0.530564	-0.712165	-0.363648	1.44819	-1.07402	-0.646059	0.803297	-0.362547	-0.0461853	0.192908	0.101019	0.158603	-	-
yoaG	11	G009	-0.0806401	-1.5531	2.4758	0.703174	1.07317	-1.89187	1.93496	-2.00536	1.37612	-2.04423	0.0746299	-1.85961	-2.16862	0.16861	1.47232	-1.31737	1.20946	-0.72912	1.08703	1.69868	-1.85642	-0.579247	-2.17637	0.837994	-0.817226	1.16838	0.468881	-0.524154	1.36706	0.741241	-	-
yebZ	11	G010	0.610317	-1.30294	-0.541781	-0.181599	0.496046	-1.66154	0.33606	-1.79134	0.215966	-1.63699	0.442527	-1.42344	-0.602823	-0.502009	-0.713192	-0.802211	-1.30986	-1.24766	1.21676	-0.47888	-1.1017	0.453531	0.654648	1.17546	-1.09996	0.443467	0.715583	-0.72846	0.759605	1.02402	-	-
yecJ	11	G011	-0.792349	-0.587538	-2.21644	0.428686	-1.58201	-0.98318	-1.9914	-1.02032	-1.55876	-0.98345	-1.08404	-0.63909	2.08418	-1.16218	-0.152931	-0.454452	-0.614991	-1.10204	0.421859	-2.28505	-1.11297	0.799659	1.16543	1.43206	-1.02412	0.270509	1.16435	-1.03993	0.616819	1.54473	-	-
yedR	11	G012	0.668799	0.436792	-0.79099	-1.54516	0.439434	-0.135029	0.179221	-0.513774	0.740393	-0.718074	0.667453	0.375875	1.24319	-1.34248	-1.20265	0.985494	-1.14365	0.675998	-0.25039	0.100175	-0.230667	1.27624	0.894118	-0.119548	0.514407	-1.87038	-0.676633	0.759498	-1.08644	-0.540754	-	-
yfhG	11	H001	-1.64628	1.24827	0.601859	-1.3252	-1.37629	0.743109	-0.937489	0.293369	-1.23612	0.189992	-1.63441	0.923097	-0.262822	1.36041	2.20224	-0.356954	2.39033	-0.128139	-0.340186	-1.0896	0.0760392	-1.85209	-0.514115	0.781137	0.138228	-0.49491	0.0168862	0.182885	-0.00550002	0.229395	-	-
yfjI	11	H002	0.967535	2.8042	-0.934525	-1.33542	0.507302	1.49266	-0.0293967	0.642496	0.385531	1.07334	0.889728	2.72026	0.896139	0.19327	-1.2134	3.65367	-0.924734	3.6114	0.0191113	NaN	NaN	0.383086	1.18983	NaN	NaN	NaN	NaN	NaN	NaN	NaN	10	-
JW2623.5	11	H003	-0.395512	0.120291	-1.52308	-0.262718	-0.992444	0.0511938	-1.38037	0.107176	-1.30701	0.323912	-0.646066	0.132192	0.656266	-0.56801	-0.162353	-0.122459	-0.476031	-0.278697	-0.0552298	-0.145341	-0.519412	-2.18295	-0.829058	0.686248	-1.86254	0.0218256	1.15774	-1.06599	0.412931	1.537	-	-
ygaH	11	H004	-1.33896	-0.230295	-2.76332	-0.377928	-2.49212	0.046496	-3.09418	0.167698	-2.91824	0.0340002	-1.82418	-0.134587	1.97755	0.733807	0.286105	-0.869188	-0.149065	-0.351482	3.91821	-2.76863	0.0480277	-0.470676	2.21154	-0.312078	0.0446714	0.835066	1.92314	-1.84415	1.08593	2.44442	-1	-
ydfU	11	H005	-0.997158	-0.958201	1.9134	-0.094761	-0.259735	-0.698241	0.374894	-0.408603	-0.0323677	-0.491019	-0.926289	-0.955972	-1.1923	0.654385	2.08489	-1.8982	1.91211	-2.33377	-0.234194	1.08478	-0.748398	-0.829646	-1.81777	-0.603388	0.0909058	0.696174	0.196411	0.0352491	0.969701	0.431736	-	-
ydgH	11	H006	2.52008	0.0361654	0.229039	2.1491	2.54193	-0.106318	2.20322	-0.0149321	2.13835	-0.242503	2.23014	0.205185	-0.869873	0.422941	-1.86815	0.316926	-2.57065	-0.40832	-0.350886	3.23926	-0.133873	2.33041	0.378563	-1.48401	1.38788	0.686461	-0.0692256	0.265243	0.961592	0.13278	-	-
ydhS	11	H007	1.26818	4.47562	-1.00026	1.02935	0.840283	3.22705	0.283303	2.75575	0.803524	3.15005	1.16166	4.25149	1.14587	-0.14325	-1.44816	2.95454	-1.21764	2.62829	0.0221414	0.194882	1.97304	0.908829	0.736378	0.779125	-0.155799	-2.41899	-1.0264	1.16734	-1.50492	-0.922412	10	-
chbG	11	H008	0.633441	0.53862	-0.410895	0.739549	0.385229	0.380893	0.0993062	0.454322	0.174753	0.353308	0.429631	0.66634	0.22131	0.296177	-0.520711	0.811799	-0.773466	0.33629	-0.0728938	0.418495	-0.268659	0.334054	0.827175	0.621031	-1.02961	-1.22908	0.439355	-0.328485	-0.588251	0.70756	-	-
yeaR	11	H009	0.0854473	-1.13202	2.10684	-0.0355508	1.04096	-0.752608	1.79466	-0.453335	1.29763	-0.919241	0.213415	-1.0674	-1.83751	-0.11676	1.02454	-1.70585	0.719128	-2.10145	2.74103	0.410185	-1.27601	-0.347362	0.21054	-0.426178	-0.277806	0.169384	0.201136	-0.210966	0.533709	0.437079	-	-
yobB	11	H010	0.515726	-0.728331	2.06208	-1.57566	1.51265	-0.704501	2.1591	-0.711655	1.48553	-0.557218	0.647682	-0.675831	-2.55776	-0.924652	0.738706	-0.700404	0.4114	-0.439771	-0.0858937	1.84627	-0.851634	-1.21707	-1.63858	-0.225925	0.760836	0.223427	-0.598716	0.766864	0.57809	-0.455123	-	-
yecR	11	H011	0.335346	0.696755	1.17612	-0.0220944	0.914135	0.217848	1.28016	0.00148869	0.960006	-0.289604	0.351175	0.529578	-1.22098	-0.430835	0.621453	0.132153	0.314734	0.116197	-0.299937	1.30555	-0.425625	-2.1417	-0.274428	0.574034	-0.144318	0.336206	0.979568	-1.0378	0.67096	1.32932	-	-
yeeW	11	H012	0.0287635	-1.02125	2.46964	-0.793502	1.23399	-0.861468	2.13738	-0.763527	1.32962	-0.966373	0.229062	-1.02652	-2.67521	-0.294156	1.34717	-1.15302	1.14872	-0.90354	-0.385145	1.31684	-1.43022	-0.911787	-1.1701	0.516046	0.204805	-0.119349	-1.35232	1.53023	0.297919	-1.2741	-	-
yeeA	13	A001	0.432626	-0.67264	1.9332	-0.641503	1.04394	-0.619288	1.84738	-0.485177	1.08574	-0.356085	0.564482	-0.70292	-2.32905	0.0201721	0.545903	-0.920155	0.622888	-0.942041	0.313381	1.14728	-0.0927364	1.7275	-0.654688	-0.918936	1.2665	0.0325197	-1.82623	1.77525	0.421665	-1.77886	-	-
yehE	13	A002	2.24614	0.450324	1.73664	-0.779534	2.66035	0.133337	3.07893	0.0353602	2.78472	0.0670053	2.44949	0.718729	-1.91825	-0.0406222	-1.49108	0.782315	-1.11227	-0.0212304	0.280692	2.24562	-0.226514	1.05701	-0.176165	-1.02954	0.437138	-3.23348	-1.59907	1.35635	-2.11361	-1.53788	10	-
yehS	13	A003	2.05137	-0.264914	-0.278573	-1.4198	1.63402	-0.31029	1.4195	-0.224439	1.65134	-0.116675	2.08535	0.0339368	-0.135825	-0.650832	-2.30223	0.521055	-2.0101	-0.254355	1.19511	1.41602	-0.576243	2.79586	0.124913	0.323545	1.14928	-2.78168	-2.21747	2.25952	-1.77779	-2.18978	-	-
JW1036	13	A005	-2.28911	-0.36168	5.05037	-1.55113	-0.730922	-0.526612	1.09221	-0.624206	0.0752923	0.0119467	-1.68237	-0.337329	-3.00813	0.0792192	4.39534	-0.888861	5.70463	-1.25593	-0.455004	0.945544	-1.0908	-0.561039	-0.0722124	-0.39798	0.910275	-2.00668	-2.58638	2.59293	-1.19107	-2.57259	17	-
ycfT	13	A006	0.758514	0.313958	-0.234824	-1.1054	0.452948	-0.127253	0.450201	-0.288295	0.440752	-0.0664495	0.758004	0.275573	-0.289644	-1.05956	-0.725939	0.538138	-0.591603	1.12295	-0.871405	1.77157	-0.301174	-1.45511	-0.709925	-0.263157	0.214395	-0.397947	0.310156	-0.302544	0.0724867	0.560587	-	-
JW1159	13	A007	-3.28409	-1.43311	-1.64451	1.07399	-3.84439	-0.309837	-3.39764	0.622379	-3.46494	-0.268298	-3.23064	-1.38961	2.26274	0.874391	2.1224	-2.08457	2.73502	-1.27459	0.0492578	-3.19288	-0.592338	-0.279418	-1.3756	-0.405904	0.0911098	0	-1.06466	1.23536	0.395116	-0.963897	6	-
yciF	13	A008	-1.19202	-0.942409	0.445215	-0.873798	-1.16314	-0.922786	-0.630117	-0.851191	-0.851566	-0.820188	-1.15011	-1.08106	-0.249399	-1.55192	1.49708	-1.79011	1.50007	-1.54053	-0.359359	0.586804	-0.966799	-1.92775	-0.390658	-0.900928	0.955991	0.803481	0.9814	-0.901806	1.05945	1.33145	-	-
ycjY	13	A009	1.673	0.658449	-1.68589	-0.608596	0.630838	0.238652	0.0219486	0.15333	0.490506	0.288171	1.51602	0.851007	1.1765	-0.210288	-2.44135	1.03415	-2.29576	0.377626	0.352693	2.3896	-0.357963	-0.344162	-0.19003	-0.92341	0.751628	-0.470347	-1.15302	1.0002	0.0142329	-1.0595	-	-
ydaU	13	A010	0.080077	-0.801352	-0.57061	-1.30949	-0.368486	-0.784025	-0.342051	-0.635923	-0.221805	-0.496281	0.0397603	-0.647155	0.398706	-1.09809	-0.332779	-0.589979	-0.298724	-0.64134	-0.251776	-1.70789	-0.304164	-0.415193	0.237819	0.372371	0.0584171	0.208857	0.0338838	0.0202784	0.566118	0.2485	-	-
ynbD	13	A011	-0.544798	0.660185	-0.792203	0.459323	-1.06276	0.603258	-1.011	0.767292	-0.87142	0.863155	-0.568266	0.677338	0.932365	0.0531786	0.167281	0.100079	0.435763	0.198548	0.266772	NaN	NaN	0.173714	-0.0958862	NaN	NaN	NaN	NaN	NaN	NaN	NaN	-	-
JW1429	13	A012	-0.419278	-1.50662	-0.620532	-0.872485	-0.881831	-1.26448	-0.813139	-1.04196	-0.843645	-1.00828	-0.487121	-1.37175	0.265398	-0.874173	0.119059	-1.26134	0.0589356	-1.22251	0.177943	-0.925318	-1.09872	0.562228	-0.78709	-0.49173	0.821227	0.915046	-0.81132	0.879078	1.1531	-0.688249	-	-
yeeE	13	B001	-1.64274	-0.962126	-1.86173	0.255312	-2.64355	-0.687208	-2.68348	-0.451948	-2.33551	-0.678192	-1.88265	-0.873292	2.46843	0.517931	0.822585	-1.09812	0.77491	-0.970302	-0.0539626	NaN	NaN	1.77389	0.77534	NaN	NaN	NaN	NaN	NaN	NaN	NaN	-	-
yehI	13	B002	1.51634	0.226468	-0.35503	-1.27115	1.08386	-0.0733644	0.948844	-0.159921	0.979621	-0.111151	1.49773	0.456995	-0.35761	-0.719059	-1.583	1.08956	-1.45984	0.468797	0.42041	NaN	NaN	-0.46957	0.0500766	NaN	NaN	NaN	NaN	NaN	NaN	NaN	-	-
JW2123	13	B003	0.0104945	-0.60503	-0.598104	-0.492938	-0.52996	-0.68972	-0.524051	-0.710441	-0.47504	-0.667535	-0.0465847	-0.436388	0.395606	-0.445541	-0.358891	0.162393	-0.24519	-0.242731	-0.518839	1.25019	-0.655313	0.265774	0.222139	-0.529751	-0.171961	-1.3493	-0.407024	0.462901	-0.682399	-0.243498	-	-
yccJ	13	B004	0.686762	-0.0364841	-0.406635	0.262374	0.162462	-0.415233	0.101062	-0.602433	0.334918	-0.181181	0.769252	0.205632	0.360696	-1.68746	-1.23391	1.66878	-0.718621	1.04376	-0.473892	1.64177	-0.367242	1.77249	-0.859867	-0.347147	0.172662	-3.28892	-1.90279	2.01842	-2.1545	-1.85967	-	-
JW1047	13	B005	-1.21451	-1.11681	-0.340077	-1.15964	-1.68323	-1.31949	-1.4309	-1.47476	-1.27467	-1.25808	-1.12243	-1.08461	1.03393	0.213228	0.539025	-0.302411	1.07505	-0.759085	-0.486496	0.0705351	-0.913295	-1.03253	-0.0238614	0.252516	-0.427672	-2.28518	-0.400958	0.459633	-1.40349	-0.236779	-	-
JW1108	13	B006	0.555142	0.370176	-2.66534	-0.324482	-0.873435	0.0972237	-1.5228	0.0356234	-0.960948	0.278706	0.348964	0.575487	2.11479	-1.17585	-2.03073	0.825116	-1.86706	0.173838	0.137238	0.552919	-0.696993	-1.26935	0.443612	0.685365	0.187879	-1.82537	-1.38436	1.41157	-1.0518	-1.30847	-	-
pliG	13	B007	1.3881	0.621828	1.94126	0.17422	1.93154	0.246458	2.57422	0.0175217	2.12834	0.204911	1.58578	0.62606	-1.96396	0.865662	-0.356634	1.15157	-0.0228856	1.28018	-0.816597	2.39246	-0.0628569	-0.0345496	-0.938841	-1.51393	0.932285	-1.28071	-0.682912	0.671488	-0.628729	-0.547645	-	-
yciG	13	B008	-0.237784	0.669284	-0.939465	2.56645	-0.795124	0.785688	-0.797895	1.18214	-0.631827	0.99134	-0.311511	0.787519	1.02981	0.633713	-0.10049	0.217522	0.0820173	1.41376	0.829718	-0.43391	0.584427	0.656461	0.437534	-0.192584	-0.17818	0.645357	-0.802528	0.764759	0.92731	-0.678641	-	-
ynaJ	13	B009	-1.0664	0.113889	0.68101	-0.449812	-0.983825	-0.116037	-0.457018	-0.0988191	-0.600351	-0.0516259	-0.948671	0.0498606	-0.107759	-0.215288	1.50893	-0.576805	1.79211	-0.0803836	0.960738	-1.56209	-0.366418	0.469333	-0.389773	0.301853	0.528677	0.459397	0.708374	-0.723489	0.772797	1.01572	-	-
JW1356	13	B010	-0.296379	-0.0738325	-0.704769	-1.57164	-0.823666	-0.146669	-0.818274	-0.166652	-0.798092	-0.209471	-0.38566	-0.00574413	0.482788	-0.663132	0.149909	-0.169619	0.179469	-0.132502	-0.047426	NaN	NaN	-0.735172	0.287679	NaN	NaN	NaN	NaN	NaN	NaN	NaN	-	-
ydcF	13	B011	0.392937	-0.170021	0.564168	-0.958785	0.376559	-0.190285	0.646175	-0.155691	0.411408	0.299655	0.436671	-0.108593	-0.907832	0.510814	-0.0094168	-0.435928	0.0877588	-0.298484	1.00384	NaN	NaN	0.886248	-0.233599	NaN	NaN	NaN	NaN	NaN	NaN	NaN	-	-
yncJ	13	B012	-0.0742941	-0.742514	1.15933	-0.724411	0.199304	-0.686747	0.736934	-0.659229	0.47029	-0.851423	-0.00843712	-0.796466	-0.857604	0.196898	0.874476	-0.682405	0.901102	0.00641003	-0.813566	-0.714275	-0.481961	-0.888431	-0.406662	-0.480964	1.24148	0.346441	-0.427088	0.452679	0.679405	-0.265713	-	-
yegL	13	C001	0.263189	2.64101	-3.51275	-0.174445	-1.50568	2.41399	-2.31614	2.36385	-1.63006	2.20415	-0.0435857	2.88028	3.33567	0.803099	-2.07081	1.73482	-1.68332	1.24456	0.67937	-1.10412	1.48347	0.688083	0.508227	0.383721	-0.267284	-1.34319	-0.0845655	-0.0467193	-0.677623	0.115599	6	-
yehK	13	C002	-0.101987	2.40762	-1.77858	4.03172	-1.20749	2.62055	-1.45537	3.01035	-0.919025	2.46157	-0.382168	2.48654	2.74957	2.98044	-0.732945	1.28603	-0.287856	2.32882	1.85321	-2.92315	3.51386	0.725684	1.02093	-0.748859	0.0925344	-0.415292	-0.360989	-0.400314	0.0585185	-0.192472	10	-
JW2127	13	C003	0.0680481	-0.269881	-0.951932	0.0402876	-0.535673	-0.369243	-0.650792	-0.247551	-0.377801	-0.424208	0.0486688	-0.180869	1.15342	-0.20978	-0.683319	0.269028	-0.424693	0.0826623	-0.0597366	-2.22583	2.23377	0.685305	0.953741	-1.75136	0.545387	-1.51078	-3.45513	2.73547	-0.808309	-3.45683	-	8
JW0990	13	C004	0.399686	1.04105	-0.0234811	1.03605	0.172543	0.941593	0.415424	0.938746	0.332992	0.806613	0.346087	1.06083	-0.131436	1.63303	-0.196049	-0.638573	-0.342916	-1.51507	0.196242	0.173403	0.496694	-0.306814	0.547754	-0.840795	0.527263	0.54263	1.44269	-1.45836	0.841837	1.8719	-	-
ymfL	13	C006	-0.0771349	-1.13514	0.555378	-0.0395259	-0.123192	-1.41559	0.255425	-1.44421	0.0498056	-0.74279	0.036092	-1.14509	-0.743096	-0.784665	0.240485	-0.292923	0.46123	-0.365445	-0.448544	0.402882	-1.10446	0.0405577	-0.464685	0.180252	-0.671875	-0.987237	0.172928	0	-0.397778	0.405198	-	-
ycgR	13	C007	0.0723893	-0.33973	-2.46625	-2.07872	-1.27917	-0.506688	-1.81387	-0.575847	-1.2529	0.0127512	-0.0765464	-0.077649	2.1605	-2.03715	-1.47948	0.867601	-1.20289	0.252669	0.0326234	0.0809344	-0.689866	-1.66891	-0.327923	0.283013	-0.217215	-1.64582	-0.14351	0.235648	-0.91312	0.0496625	-	-
JW1260	13	C008	-1.2303	-0.288508	0.296171	-0.425137	-1.26575	-0.375041	-0.791252	-0.344629	-0.863247	-0.413297	-1.13128	-0.282502	0.303345	0.288804	1.41947	-0.673576	1.62391	-0.838011	-0.309919	-1.61239	-0.296756	0.900731	0.256252	0.376253	0.301819	0.0759258	-0.347062	0.241665	0.457145	-0.17702	-	-
JW1330	13	C009	-0.405427	0.309257	-0.317289	2.92776	-0.753744	0.00888707	-0.569206	0.172694	-0.583289	0.108121	-0.390692	0.30022	0.348608	0.366177	0.294239	0.388018	0.504787	0.289679	0.101631	-1.54741	-0.329923	-0.395586	-1.03741	0.0192241	0.0555211	-0.37146	-0.227985	0.165743	0.0938317	-0.0446024	-	-
ynaK	13	C010	0.195818	1.11677	-1.02635	-0.726699	-0.44822	0.611422	-0.576915	0.37817	-0.422727	0.34066	0.0744968	1.05509	0.814188	0.151363	-0.434982	0.38988	-0.421076	0.459203	-0.185881	-0.81145	0.225505	0.215754	0.261718	-0.0825	0.612151	0.499716	-0.410511	0.381685	0.806217	-0.247361	-	-
ydcA	13	C011	-0.67056	1.36992	-2.89098	-0.497895	-2.10339	1.22012	-2.58224	1.21855	-1.98234	1.35989	-0.978531	1.46061	3.04507	0.0838035	-0.595282	0.583081	-0.547741	0.297281	0.253426	-3.22328	0.300712	-0.567296	0.95485	1.15857	-0.4959	0.30949	1.46082	-1.46928	0.648929	1.89332	6	-
hicB	13	C012	-0.891424	-0.672258	3.05773	3.99953	0.158697	-0.316279	1.44657	0.129239	0.393881	-0.4145	-0.659548	-0.788668	-2.67488	1.64647	2.56167	-1.59364	2.69846	-0.947072	-0.0196839	2.89249	0.189406	-0.636264	0.521899	0.0965947	-0.489608	1.6824	-0.326124	0.232016	1.80688	-0.153775	16	-
JW2065	13	D001	0.827065	-0.334468	-0.507142	-1.49319	0.307636	-0.542819	0.238575	-0.738657	0.256926	-0.491225	0.740495	-0.237481	0.00318094	-0.524006	-0.977306	-0.0692251	-0.953812	-0.592421	-0.714885	1.11824	-0.730709	-0.735589	0.683641	0.504064	-0.61446	-0.645079	-0.628604	0.649686	-0.125804	-0.487997	-	-
JW2107	13	D002	-0.212787	-1.64298	-3.63226	-1.1085	-1.97569	-1.74215	-2.75146	-1.77137	-1.97103	-1.66817	-0.594616	-1.49715	3.33368	-1.47882	-1.56729	-0.529708	-1.77601	-0.841777	-0.65047	NaN	NaN	1.16191	-0.119678	NaN	NaN	NaN	NaN	NaN	NaN	NaN	6	-
JW0935	13	D003	-0.789719	-2.39696	1.88326	8.77887	-0.308553	-2.15457	0.703751	-1.26126	0.0594573	-1.54896	-0.574193	-2.53475	-1.44403	1.12558	1.38769	-1.08444	1.83731	0.214668	-0.64111	0.447014	-1.61176	0.119772	-0.450656	-0.131781	0.200884	-0.481456	0.296688	-0.215383	0.00530634	0.545304	-1	-
JW1000	13	D004	-1.55607	-3.02577	0.0294491	-0.0813883	-1.79545	-2.68384	-1.30556	-2.38445	-1.73816	-1.93209	-1.51567	-2.90485	-0.45703	0.324065	1.26791	-1.89078	1.47268	-1.41052	2.39182	-0.408956	-1.94968	-0.262394	-1.77087	0.610784	-1.29586	-0.224094	1.70039	-1.55137	0.212925	2.17775	0	-
ymfM	13	D006	0.0426235	-1.45025	1.07328	0.988806	0.303997	-1.18696	0.931836	-0.912421	0.356669	-0.927193	0.119835	-1.34499	-1.42707	0.234804	0.495786	-0.936482	0.483426	-0.865703	-0.712034	1.13408	-1.2707	0.357347	-0.0852371	0.583359	-0.956585	0.143868	0.411442	-0.310025	0.512783	0.675751	-	-
ychH	13	D007	-1.39213	-3.07535	0.457153	-1.39113	-1.37337	-2.44511	-0.796899	-2.14827	-0.941803	-2.21413	-1.33051	-2.81219	0.0278618	-0.231549	1.46607	-2.3248	1.46496	-2.06202	-0.843507	-0.53764	-2.28493	-0.213716	-1.1645	0.869389	0.198406	0.0499335	-0.330569	0.50149	0.435893	-0.158711	0	-
yciN	13	D008	0.997995	0.771088	-0.653949	3.75989	0.368346	0.551323	0.234809	0.774957	0.403036	0.671166	0.894302	0.977744	0.398236	-0.289036	-1.29598	0.969176	-1.1627	0.92401	0.90452	-1.55021	-0.229513	0.746419	0.625944	0.467287	0.464148	-0.726475	0.0290074	-0.202022	-0.190771	0.243018	10	-
smrA	13	D009	-0.885598	0.127425	-0.420676	-0.561559	-1.31241	0.0431961	-1.09687	0.122746	-0.85884	0.0192283	-0.915124	0.100617	1.19224	-0.41467	0.655206	-0.337011	0.844878	-0.281443	-0.215917	NaN	NaN	0.0990625	0.296586	NaN	NaN	NaN	NaN	NaN	NaN	NaN	-	-
ydaY	13	D010	1.52188	1.08587	-0.291185	-0.420796	1.17341	0.869828	1.08189	0.912918	1.22973	0.929464	1.52931	1.32405	-0.00022035	-0.243171	-1.54975	1.10245	-1.38945	0.84568	0.122848	NaN	NaN	0.577434	0.867037	NaN	NaN	NaN	NaN	NaN	NaN	NaN	-	-
JW1416.5	13	D011	0.48347	-0.604784	0.884584	2.137	0.579411	-0.266052	1.01654	0.174163	0.723309	-0.130759	0.494807	-0.521	-0.816225	0.988455	-0.0205158	-0.531984	0.0576582	-0.161728	-0.554884	0.105954	-0.346505	0.637188	-0.0855828	0.188568	0.64867	0.286452	-1.20068	1.25171	0.629947	-1.11094	-	-
ydcY	13	D012	-2.8034	0.217343	-3.14721	-1.06384	-4.20235	0.28905	-4.3395	0.451912	-4.08212	0.285276	-3.16283	0.199174	3.32736	0.511138	1.49567	-1.28805	1.41808	-1.06281	0.0938775	NaN	NaN	0.556577	-0.154364	NaN	NaN	NaN	NaN	NaN	NaN	NaN	6	-
JW2068	13	E001	1.69107	0.783792	-0.52792	-0.514929	1.23064	0.385012	1.08421	0.235445	1.10356	0.239165	1.64623	0.845493	-0.125459	-0.436537	-1.89011	1.05496	-1.66715	0.889943	-0.56436	1.7498	-0.096707	-0.191022	0.203919	0.41495	-0.313113	-1.57678	-0.672821	0.567256	-0.859585	-0.53657	-	-
yehM	13	E002	0.41487	-1.38879	-1.10526	3.88931	-0.252836	-1.20669	-0.343433	-0.788062	-0.284374	-1.55471	0.239172	-1.34991	0.675808	-0.364422	-0.87273	-0.00220281	-0.979885	0.65602	-0.57782	0.272672	-0.730139	0.5924	-0.598143	0.851238	-1.15195	0.35682	1.71458	-1.63816	0.687972	2.19466	10	-
pgaD	13	E004	-0.444276	0.597824	0.742404	-0.327307	-0.380259	0.458163	0.193316	0.364406	-0.116401	0.211869	-0.461685	0.577694	-0.577959	0.37094	1.03269	-0.511824	1.04485	-0.310841	0.512411	0.425789	0.0736561	0.647478	-0.71199	0.156128	0.373615	0.933069	1.17577	-1.33228	1.16826	1.5581	-	-
ycfL	13	E005	1.75899	-0.205778	-0.535004	-0.418263	1.24231	-0.437592	1.0628	-0.605866	1.31826	-1.13477	1.63288	-0.0122882	0.412448	-0.791484	-1.7532	0.701002	-1.8712	0.300539	-0.639653	1.44073	-0.796822	-0.661368	0.0514213	-0.351406	0.761037	0.203186	-0.385312	0.513087	0.561459	-0.219443	-	-
ymfR	13	E006	-1.80786	-0.426805	1.48555	-1.34087	-1.6688	-0.549049	-0.721806	-0.779565	-1.17352	-0.987839	-1.6893	-0.372458	-0.467793	2.4572	2.37703	-0.263754	3.00003	-0.0407108	3.46405	-1.18492	-0.782637	1.17632	0.831971	0.740726	-0.227808	-0.875046	1.39912	-1.22484	-0.308924	1.82047	0	-
JW1277	13	E008	-0.228043	-0.215658	-0.30751	-1.40282	-0.615544	-0.352241	-0.506661	-0.402941	-0.428251	-0.162155	-0.307148	-0.150239	0.470264	-0.895538	0.161108	-0.194265	0.211549	-0.390436	-0.730672	NaN	NaN	-1.56256	-0.212099	NaN	NaN	NaN	NaN	NaN	NaN	NaN	-	-
ydaC	13	E009	-2.29731	-1.10899	-3.23799	3.59198	-3.75193	-0.165326	-4.02408	0.741725	-3.64681	0.306009	-2.6945	-1.02204	3.59561	0.760122	0.725163	-1.82595	0.642479	-0.900551	0.186865	-2.69822	-0.285356	0.752689	-0.565477	0.0242108	-0.69968	1.84853	-0.287586	0.34399	1.95069	-0.110947	6	-
tfaR	13	E010	1.33692	0.071357	1.42726	-1.2098	1.82201	-0.113448	2.29413	-0.137088	2.10476	0.24228	1.57625	0.233322	-1.29191	-0.31091	-0.625485	0.317849	-0.381203	0.150913	1.84049	1.71767	-0.550243	0.375479	-1.19213	-1.56598	1.91651	-1.32551	-2.16399	2.02021	-0.663798	-2.13391	-	-
JW1421	13	E011	-1.78111	0.26719	-2.40277	-0.421918	-3.01771	-0.0657226	-3.24729	-0.257014	-3.01825	-0.124788	-2.01154	0.161104	2.25872	-1.5514	0.706953	0.228343	0.902069	0.791728	-0.978788	-1.688	-0.135001	0.24964	-0.330692	-0.35269	1.3844	0.0273007	0.650209	-0.487798	0.417402	0.948844	6	-
ydcZ	13	E012	-0.643756	0.704951	-2.82921	4.60908	-2.20264	0.862879	-2.69754	1.36744	-2.38082	0.72152	-1.05805	0.699146	2.72045	1.29731	-0.650944	-0.0325256	-0.606875	0.439904	0.664786	-2.52287	0.685788	-0.450715	-0.533582	-0.0285283	-0.635669	1.42678	1.45322	-1.43263	1.5872	1.88434	10	-
JW2089	13	F001	0.232986	0.424969	2.83661	1.61228	1.1494	0.237675	2.29176	0.341156	1.1298	0.443728	0.355943	0.160777	-3.24456	0.56605	1.48129	-1.0256	1.41957	-0.485253	-0.166508	0.869921	1.04456	1.67072	0.0287681	0.244788	-1.0722	1.64926	2.68575	-2.88655	1.77829	3.37421	17	12
JW2109	13	F002	1.40052	-0.114811	0.616449	-1.15273	1.42132	-0.273574	1.70337	-0.418194	1.38895	-0.360587	1.34718	-0.0601906	-1.24034	-0.297959	-0.817888	-0.225286	-0.976823	-0.452841	1.91385	1.68673	-0.492084	-0.0415785	0.85623	0.610417	0.155694	0.235839	0.339679	-0.357881	0.588294	0.594114	-	-
gfcC	13	F003	-1.51909	0.0860255	-0.519218	1.54763	-1.97493	0.579963	-1.57616	0.97635	-1.79192	0.338749	-1.6935	0.179877	0.619096	1.11586	1.44474	-1.87128	1.2928	-1.9458	-0.452639	-0.760223	0.152281	-0.40331	0.914456	0.91845	-1.49773	1.21655	1.55015	-1.62943	1.40795	1.99909	-	-
JW1008	13	F004	-0.671232	0.977085	-0.0688727	0.949975	-0.891161	0.388727	-0.499998	0.105671	-0.522286	0.214288	-0.67043	0.808502	0.420169	0.496978	0.796563	0.283078	1.01994	0.869485	-0.412957	0.0966379	0.00203939	-0.21798	-0.430821	0.485922	-1.27149	0.892213	0.564685	-0.594641	1.1339	0.850763	-	-
JW1091	13	F005	-1.81819	-0.665182	1.5617	2.6049	-1.46442	-0.744022	-0.460693	-0.645782	-1.13001	-0.3149	-1.62961	-0.84422	-1.23711	0.56952	2.36099	-1.34499	2.88483	-1.0479	0.906851	-0.19624	-0.405491	-1.67388	-1.34057	-0.251322	-0.676866	-0.477001	0.175615	0.0368388	0.00888588	0.408234	-	-
JW1227.5	13	F007	1.12022	-0.39817	-0.209146	0.0687105	0.792095	-0.84988	0.838824	-0.990752	0.801418	-0.794359	0.997437	-0.426179	-0.433302	-1.24817	-0.943745	-0.627534	-1.27068	-1.42417	2.3366	0.965194	-0.748509	0.725774	0.256278	0.0998776	-0.00182546	0.0639421	1.48456	-1.4901	0.447345	1.9214	-	-
ymjA	13	F008	2.57122	0.407696	-0.131445	-0.0733088	2.26168	-0.148104	2.03947	-0.366735	2.27068	0.156542	2.57363	0.486694	-0.306756	-0.577256	-2.35777	1.54707	-2.17156	1.67203	0.751329	NaN	NaN	-0.654566	-0.257813	NaN	NaN	NaN	NaN	NaN	NaN	NaN	-	-
ydaE	13	F009	3.28151	0.300284	1.19654	-0.769618	3.6797	-0.0880412	3.86923	-0.337112	3.52363	-0.519056	3.42965	0.440261	-1.94122	-0.61117	-2.41348	1.20265	-2.28585	0.752944	-0.652287	3.43843	-0.561603	-0.128389	-0.556609	0.988135	-0.613709	-1.62484	-0.646464	0.702431	-0.896863	-0.507625	10	-
JW1373	13	F010	-0.181234	0.016663	0.44562	-0.407217	-0.202226	-0.313134	0.170326	-0.45599	-0.0202922	-0.362945	-0.192321	-0.0887219	-0.358928	0.032805	0.738698	-0.3531	0.680694	-0.0336262	-0.695629	0.473585	-0.803144	-0.591472	-0.587947	-0.0891825	0.502454	1.035	-0.456014	0.502073	1.25418	-0.297713	-	-
JW1422	13	F011	1.09897	0.429936	2.08712	0.450957	1.82737	0.0629398	2.69951	-0.0415775	1.99433	-0.216233	1.22412	0.298834	-2.23306	1.14736	0.316857	-0.34621	0.205093	-0.139322	-0.595931	2.48441	-0.813578	-2.28306	-2.21509	-0.979587	0.0507835	1.59775	0.283043	-0.487423	1.73392	0.529828	-	-
yncE	13	F012	-2.12274	-0.792223	-4.36642	4.05033	-4.21549	-0.280282	-4.78735	0.41199	-4.14489	0.0638663	-2.6792	-0.533909	4.86205	1.68757	-0.139438	-1.17325	-0.248424	-1.14242	0.537783	NaN	NaN	0.684378	-1.90298	NaN	NaN	NaN	NaN	NaN	NaN	NaN	6	-
JW2094	13	G001	1.85391	1.1652	1.65348	-1.40531	2.2802	0.507651	2.7759	-0.016443	2.07122	0.286774	1.95743	1.1846	-2.48431	-0.176851	-0.780143	0.927879	-0.648092	0.577671	0.626318	NaN	NaN	-0.435344	0.506	NaN	NaN	NaN	NaN	NaN	NaN	NaN	-	-
yehQ	13	G002	2.72225	0.944316	2.4981	-0.104677	3.53909	0.481441	4.20363	0.271995	3.68974	-0.114918	2.89373	1.02291	-2.31049	0.0993563	-1.25244	0.946801	-1.06991	0.818683	-0.671045	2.41721	-0.0770446	-0.941156	0.790976	0.404024	-0.0435338	-1.88371	-1.39432	1.43343	-1.0967	-1.31915	16	-
gnsA	13	G003	1.69367	1.28784	0.963244	2.14562	1.88052	1.38015	2.20869	1.63801	1.78467	0.847242	1.6935	1.32138	-1.14228	1.61478	-0.950448	0.566365	-0.895168	0.540311	-0.605671	1.56052	1.55265	-0.642014	-0.154774	2.08458	-3.14766	-0.191599	1.01922	-0.987836	0.239262	1.37543	-	-
JW1019	13	G004	-0.426438	-0.776503	-0.620259	1.69805	-1.0889	-0.341522	-0.992271	-0.0665067	-1.2062	-0.647575	-0.746186	-0.726608	0.390572	1.21393	0.318893	-1.40244	0.0793523	-0.744527	1.10935	-1.16367	0.766918	-0.769956	1.0646	0.26778	-1.44298	0.691889	1.05206	-0.891795	0.966123	1.41367	-	-
JW1094	13	G005	-0.517127	-0.619995	-0.483257	0.0388564	-1.05541	-0.52993	-0.947794	-0.450741	-1.16001	-0.593233	-0.757719	-0.682444	0.0524785	-0.637445	0.498688	-1.5268	0.251152	-0.842543	1.55501	-0.845278	0.569982	-1.07564	1.18163	-1.62045	0.680584	1.66465	0.446808	-0.440661	1.79156	0.716059	-	-
ymfQ	13	G006	0.126006	-1.4437	0.724622	0.153442	0.149534	-1.38742	0.555819	-1.39785	0.400827	-1.4078	0.0250699	-1.54197	-0.533759	-0.935421	0.465027	-1.72274	0.121884	-1.62745	1.92479	1.40706	-1.03167	0.721251	0.131474	0.748143	0.0297761	1.52957	1.50124	-1.36353	1.6753	1.94114	-	-
yciC	13	G007	-0.315289	0.0744463	0.679953	0.214964	-0.373117	0.161869	0.0774877	0.330827	-0.18673	0.154702	-0.439678	-0.148563	-0.295428	0.69661	0.851336	-1.32436	0.830645	-0.213882	0.631972	0.0246155	0.347466	2.22959	0.11627	0.262477	0.755166	1.47305	2.19365	-2.24619	1.62682	2.77122	-	-
mpaA	13	G008	1.26954	1.90166	-2.88086	-0.157619	-0.312387	1.36197	-1.13648	1.23122	-0.675144	1.27722	0.923908	2.01893	1.90558	-0.665108	-2.49965	1.75442	-2.41142	0.88774	0.287722	NaN	NaN	-0.0887757	0.658109	NaN	NaN	NaN	NaN	NaN	NaN	NaN	-	-
ydaF	13	G009	4.30076	3.10436	-0.43583	0.13604	3.79067	2.12301	3.18963	1.59357	3.3826	1.67743	4.20866	3.22894	-0.519001	-0.626409	-3.79229	3.88232	-3.39338	3.78366	0.475963	NaN	NaN	-0.0399681	1.25952	NaN	NaN	NaN	NaN	NaN	NaN	NaN	10	-
ydbH	13	G010	0.828109	0.136543	-0.812475	0.687688	0.202894	0.14989	0.0819574	0.269367	0.155499	-0.0170016	0.689932	0.329075	0.468926	0.208773	-1.16454	0.509346	-1.10309	0.319345	-0.589316	-0.728129	-0.651837	1.56637	0.476885	0.76919	-0.981173	-0.587	0.745531	-0.719218	-0.0793437	1.05851	-	-
ydcK	13	G011	-1.66575	-2.50733	0.754647	-0.0497213	-1.68352	-1.83193	-0.989029	-1.4882	-1.46414	-1.79286	-1.79448	-2.66457	-0.462663	0.408976	2.09541	-3.07378	1.9993	-1.73922	2.35176	-2.21764	-0.541611	2.23835	0.50319	-0.866934	-0.516618	2.02944	1.7032	-1.54708	2.10825	2.18109	0	-
ydcD	13	G012	-2.1878	-0.698622	-1.69032	4.40307	-3.14765	-0.0320344	-3.0351	0.64071	-2.97939	0.0269628	-2.4691	-0.719943	2.15289	1.32271	1.34449	-1.63403	1.39321	-0.96661	1.37135	-2.87222	0.186958	1.29943	-0.6164	0.0982287	-0.0424835	1.2279	0.474417	-0.472692	1.4176	0.747559	7	-
yehA	13	H001	2.34919	-1.67196	1.53632	-0.356595	2.95079	-1.50776	3.37404	-1.47277	2.97314	-1.82615	2.37231	-1.72676	-1.89188	-0.876157	-1.1531	-1.02048	-1.52269	-0.107601	-0.835747	4.03175	-0.125273	-0.65419	0.603757	-0.347235	0.57846	1.09836	0.251571	-0.10725	1.30774	0.494159	-1	-
JW2111	13	H002	-0.88356	-0.149156	2.03475	-0.666129	-0.279378	-0.350152	0.575254	-0.419367	-0.0179748	-0.471664	-0.673035	-0.286521	-1.34366	0.0223872	1.91622	-0.647023	2.24444	-0.281348	-1.04333	-0.208078	-0.135654	-1.25676	0.0712223	-0.197067	-0.292684	-0.2718	1.61152	-1.56315	0.17431	2.07195	-	-
cbpM	13	H003	1.63516	1.69944	-0.732114	0.204392	1.10239	1.12776	0.798533	0.887313	1.06137	0.787116	1.53478	1.79584	0.602701	0.00677892	-1.56379	1.78962	-1.48019	1.78998	0.559845	1.52215	0.359082	0.647418	0.973918	0.155318	-0.68722	-1.03897	-0.511718	0.505177	-0.438644	-0.359248	-	-
opgC	13	H004	-0.571065	1.25481	-0.20397	1.00357	-0.865937	1.29	-0.627341	1.31558	-0.540554	0.613743	-0.595321	1.12972	0.895407	1.28449	0.602581	-0.156929	0.820094	0.746593	-1.08236	-2.24563	3.74608	6.55578	0.246759	-4.44487	3.74555	-0.465231	0	-0.00497371	0.0183448	0.210427	14	4
bhsA	13	H005	0.57912	1.49702	-0.733717	0.388269	-0.0811036	0.762951	-0.329067	0.399716	-0.207831	0.365773	0.480673	1.32277	0.598811	-0.0679741	-0.723266	1.66088	-0.4788	1.55117	-0.578188	0.575178	0.521249	0.253241	-0.421179	1.44115	-1.74274	-1.38418	-0.91117	0.935324	-0.709649	-0.797169	-	-
ymgC	13	H006	0.239201	0.00930909	-0.118428	-0.0522381	-0.039041	-0.290488	-0.00446857	-0.418347	0.114548	-0.197831	0.165971	-0.0571087	0.407047	-0.17794	-0.053753	-0.364571	-0.105655	0.412104	0.331088	-0.440397	1.00712	1.04853	0.470572	-0.6652	0.600063	-0.070172	0.328968	-0.284758	0.337923	0.581947	-	-
yciE	13	H007	-3.26433	1.3873	-6.50266	4.58624	-6.20513	1.80347	-7.32842	2.30082	-6.1438	1.62023	-3.97948	1.51666	7.93058	2.22024	0.0283358	0.438367	0.304286	0.841066	1.06987	-9.13544	6.99095	-0.590947	0.774211	-1.03278	1.94884	-0.555926	0.285774	-0.339243	-0.0544512	0.532925	6	-
ymjC	13	H008	1.14123	0.85373	-0.135422	0.42969	0.888761	0.668122	0.931925	0.727854	0.770827	0.538704	1.04573	0.930897	-0.449092	-0.150528	-0.825711	0.589943	-0.912763	0.956502	-0.448097	0.846554	0.227221	-0.214024	0.233776	-1.31155	1.01588	0.672508	-1.2547	1.15379	0.94995	-1.16916	-	-
ynbE	13	H010	-0.877125	0.752118	-2.38532	1.42675	-2.13536	0.587958	-2.48414	0.756356	-2.20082	0.623749	-1.13155	0.85267	2.08578	-0.884419	-0.201265	0.010229	-0.230101	-0.130279	1.49407	-1.36487	0.162284	0.551101	0.343777	0.465778	-0.356241	0.292742	-0.125118	0.0328232	0.635128	0.0702214	-	-
ydcL	13	H011	-0.731106	0.506032	-4.40491	3.12648	-2.86703	0.871835	-3.72662	1.44254	-3.02941	0.538427	-1.33084	0.668225	4.32049	0.704035	-1.27283	-0.420863	-1.52797	0.195927	-0.503566	-2.85368	0.840469	0.575737	0.554953	-0.766168	-0.202281	1.83371	1.5939	-1.60694	1.93783	2.05101	6	-
yncI	13	H012	0.30107	-0.303757	-0.388035	0.190498	-0.188352	-0.319262	-0.142582	-0.235184	-0.140818	-0.019321	0.148269	-0.180582	0.133369	-1.1013	-0.351829	-0.51277	-0.458621	-0.424218	-0.207006	NaN	NaN	0.645219	0.590298	NaN	NaN	NaN	NaN	NaN	NaN	NaN	-	-
pptA	15	A001	-0.718838	1.24114	5.82849	8.18347	1.79321	1.63385	3.72652	2.42952	2.52687	1.38115	-0.3189	1.15857	-3.72468	5.25693	3.39408	-0.86019	4.12026	-0.615276	0.807488	0.321738	1.37485	-0.433475	0.629636	-0.0238544	1.40723	1.05291	-1.10312	1.22796	1.26931	-1.00554	20	-
JW1543	15	A002	0.91563	-0.903829	1.18454	0.554114	1.51837	-0.553184	1.78214	-0.360113	1.54042	-0.364328	0.752863	-0.864813	-1.56825	1.4982	-0.2721	-0.943364	-0.34606	-0.366068	-0.21782	-2.47585	-0.242655	2.44664	0.911757	-0.443572	-0.460526	0.649244	0	0.142418	0.93055	0.210427	-	-
ykgJ	15	A003	-1.07498	-0.798061	0.956216	0.466679	-0.55917	-0.653071	-0.183148	-0.535557	-0.294896	-0.424447	-1.18343	-0.866475	-0.359609	0.931311	1.56535	-0.886755	1.72479	-0.0565964	0.52786	-2.20833	-0.354088	3.1725	0.602329	-1.14591	1.23762	1.02459	2.01459	-1.86039	1.2454	2.55454	0	12
yaiO	15	A004	-1.38698	-0.0238871	2.14124	-0.350982	-0.370504	0.0281617	0.412055	0.0526213	-0.107229	0.0778025	-1.36194	-0.151079	-1.61568	1.17853	2.59183	-0.518982	2.93484	0.812333	-0.223464	-1.42691	0.108478	-2.28031	0.306813	0.362493	0.910765	0.556238	0.896389	-0.717224	0.853144	1.23282	-	-
yaiE	15	A005	1.04574	4.28951	1.91889	1.89557	2.09021	3.57588	2.48729	3.39931	1.96936	3.59757	1.18611	4.33484	-2.52188	1.18511	0.157828	1.69379	0.4867	1.36093	1.01162	1.81574	1.77652	-2.31454	-2.26444	-0.134666	0.104303	-0.00994535	0.917773	-0.981204	0.387002	1.2576	10	-
JW0490	15	A006	-0.91501	-0.236891	-1.56319	-0.71221	-1.31753	-0.268597	-1.60363	-0.24448	-1.18951	0.115392	-1.14152	-0.18834	1.80323	0.269125	-0.0291074	-0.243071	0.121884	0.203566	-0.519342	-1.27048	-0.0742669	-1.13223	-1.60367	0.774517	0.197677	0.0625461	1.7328	-1.56956	0.446203	2.21641	-	-
JW0550	15	A007	-1.56683	0.288067	0.932989	-1.02436	-0.853033	0.81071	-0.293753	1.03639	-0.623293	0.422395	-1.68736	0.075247	-0.593778	-0.208162	2.43648	-1.67193	2.40439	-0.0203379	-0.474877	-1.34796	1.66523	1.97245	-0.397541	-0.0457434	-0.289682	2.8842	4.13111	-4.01728	2.86632	5.21213	-	12
ybeL	15	A008	-0.596679	-0.404525	-0.496289	4.27978	-0.559766	0.378409	-0.541322	1.14004	-0.590842	1.17431	-0.837781	-0.180963	0.381185	1.49506	0.227897	-1.02627	0.248263	-0.688948	-0.195171	-3.14138	1.05883	1.77563	0.95458	-0.229796	0.569725	1.32981	1.43371	-1.2691	1.50436	1.8613	10	-
ybfB	15	A009	0.407796	-2.628	1.33241	0.200707	1.20291	-2.16495	1.50876	-1.74829	1.25661	-1.75558	0.379703	-2.35717	-1.56127	0.923089	0.19247	-2.07555	-0.04919	-2.36036	0.0247956	0.196292	-0.298439	-0.429677	-2.14596	-1.35576	0.51446	1.0759	-0.729751	0.941583	1.28874	-0.599002	-	-
ybiA	15	A010	1.1019	-0.784807	-0.960763	2.88444e-05	0.899678	-0.640396	0.443491	-0.399721	0.578188	0.0195913	0.844008	-0.572123	-0.267343	-0.995274	-1.50071	-0.600083	-1.72564	-1.02653	0.0729564	-0.142813	-0.58481	-1.39229	-0.234676	0.802197	-0.386247	0.905559	-0.210174	0.411756	1.14512	-0.0247491	-	-
ybjO	15	A011	0.629213	-0.276271	0.0563315	-0.664056	0.947072	-0.268065	0.871647	-0.137902	0.962518	-0.197817	0.574742	-0.169022	-0.394739	-0.611909	-0.571737	0.133873	-0.533541	0.305818	-0.156106	-1.45778	0.382174	0.972408	0.089824	-0.909272	0.590416	0.20084	0.101321	0	0.559532	0.324406	-	-
ycdY	15	A012	0.386242	1.29291	-1.31665	0.489013	-0.0206978	1.24783	-0.483297	1.42737	-0.411835	1.07272	0.107089	1.39706	0.586613	0.889348	-1.04268	0.616084	-0.908605	0.661386	0.407123	-1.9918	1.70139	-0.27692	0.57469	0.224189	-0.622244	0.831558	0.454951	-0.567633	1.08298	0.725347	-	-
yddL	15	B001	-0.724667	1.10001	-0.793191	-1.0051	-0.833163	0.4396	-1.02485	0.197894	-0.663204	0.423518	-0.781061	1.02225	1.28138	-0.620287	0.190746	0.978364	0.567401	0.401537	0.118646	-0.479135	0.105926	0.0343214	-2.23834	-1.11892	0.356015	-1.28783	0.265644	-0.272182	-0.634301	0.510103	-	-
rzpQ	15	B002	-1.15321	0.903195	-0.687154	1.31392	-1.21953	0.848738	-1.25605	1.08566	-1.01845	1.23721	-1.28898	0.87215	1.36036	0.90599	0.704348	0.160638	1.07061	0.414761	0.398877	-1.67981	1.0837	-2.89831	1.50931	0.391405	-0.471596	-0.733612	0.805149	-0.716444	-0.19646	1.12728	-	-
JW0283	15	B003	-1.27529	-0.253663	2.64728	0.794626	-0.0329281	0.150641	0.868359	0.428071	0.442422	0.49331	-1.18207	-0.140228	-1.65615	0.16135	2.65051	-1.36323	2.79128	-1.86189	-0.319637	0.704995	-0.0108488	0.531751	-1.7221	0.617393	0.0936014	0.320458	1.26899	-1.09114	0.657971	1.66734	-	-
yaiP	15	B004	-1.23934	-0.508878	-0.760048	1.77878	-1.32431	-0.316087	-1.36412	0.0158307	-1.09123	0.0254999	-1.43585	-0.583695	1.43597	0.626728	0.760412	-0.69486	0.858778	-0.529172	-0.349919	-1.30112	-0.322414	-1.25128	0.0341068	-0.0717924	0.283453	0.409451	1.78188	-1.61368	0.731459	2.27505	-	-
acpH	15	B005	0.521134	-0.452677	-2.23959	-1.66349	-0.244491	-0.595778	-0.987526	-0.545255	-0.397032	-0.428194	0.15745	-0.332196	1.88638	-0.673472	-1.63448	-0.115403	-1.79233	-0.589259	-0.410591	0.446145	-0.570288	0.532899	1.02474	0.461852	0.276643	0.140914	1.63955	-1.46715	0.510361	2.10529	-	-
allE	15	B006	-2.36245	0.627669	-0.441445	-1.02546	-2.29535	0.207038	-2.12179	0.0935718	-2.00726	-0.390696	-2.44603	0.276436	1.58855	0.545156	2.06325	0.340775	2.67875	1.62495	-0.32281	-1.30744	-0.213664	-3.08914	0.00353648	0.778317	-0.119357	0.138665	1.20718	-1.02435	0.508517	1.59487	6	10
ybcH	15	B007	-0.665469	1.35136	1.21372	-1.19456	0.0151073	1.02	0.379872	0.941557	0.0873211	1.09355	-0.640795	1.14255	-1.08105	-0.714539	1.187	0.144316	1.60612	0.814598	-0.063821	0.315231	-0.147963	0.522997	-0.739074	-1.17498	0.363089	-0.659971	-0.0696127	0.281019	-0.137702	0.132346	-	-
ybeR	15	B008	0.265427	0.745337	-1.40314	-0.890951	-0.0654028	0.355047	-0.527599	0.231407	-0.229975	0.590027	0.0437127	0.732251	0.819112	-0.943506	-0.890475	0.783444	-0.818112	1.27298	-0.206244	NaN	NaN	1.26682	0.918949	NaN	NaN	NaN	NaN	NaN	NaN	NaN	-	-
ybfC	15	B009	-0.338023	-1.56979	0.546568	0.574987	0.147423	-1.36084	0.307476	-1.10337	0.0717758	-1.09776	-0.350345	-1.47063	-0.992423	-0.134528	0.489188	-0.887419	0.568221	-0.24077	-0.590544	-0.783358	-0.72113	1.05299	0.96338	0.850545	0.806061	0.389432	-0.0128506	0.214436	0.714909	0.195999	-	-
ybiJ	15	B010	1.95186	0.461377	2.10326	0.0943263	3.01276	0.197482	3.25259	0.115935	2.84043	0.365794	2.1093	0.648672	-2.78969	0.802164	-0.882145	1.34947	-0.565512	1.30886	0.2257	1.85309	-0.201176	-0.352982	0.585796	-0.993359	1.46483	-1.08047	-1.34808	1.42068	-0.471376	-1.26955	16	-
ybjD	15	B011	0.795216	-0.712426	1.17324	-0.710599	1.49017	-0.875621	1.65842	-0.882352	1.34093	-0.142675	0.805763	-0.530248	-2.10009	-0.21191	-0.137299	-0.41052	-0.250169	-1.23168	0.110214	0.975958	-0.786843	0.360634	0.361682	-0.572962	1.23015	0.0716859	-0.0568324	0.13819	0.453677	0.146667	-	-
JW1038	15	B012	2.95759	1.53475	-0.68914	1.20184	2.84891	1.39637	2.17485	1.50035	2.16959	1.26626	2.72158	1.76229	-1.09557	0.583712	-2.85783	1.47395	-2.92143	1.40102	-0.224047	1.7074	0.598279	3.20519	1.53297	-2.17308	1.58656	0.410527	-0.740575	0.781834	0.732349	-0.610859	10	5
ylbE	15	C006	0.661273	0.873884	-2.10221	-1.11818	-0.100747	0.356668	-0.858993	0.277163	-0.064045	0.555611	0.495551	0.974945	2.24843	-0.456942	-2.17488	1.30748	-1.78025	0.06076	0.299556	0.872005	-0.144473	-2.00847	0.575022	0.323739	-0.183143	-2.90029	-1.45744	1.5094	-1.86638	-1.38674	-	-
ybfQ	15	C009	-1.39292	-2.72281	3.99656	6.22301	0.444984	-1.98144	1.84912	-0.871922	0.729631	-0.67862	-0.975125	-2.62885	-3.59611	3.21346	2.7735	-1.86482	3.5198	-0.550146	-0.354651	0.512547	-1.74045	-2.41435	-1.91335	-0.964778	1.35576	-0.0239153	-0.67667	0.899413	0.375609	-0.540794	18	-
ycbJ	15	C011	-0.724666	-2.03718	3.54551	3.53421	0.861447	-2.18563	1.93491	-1.9651	1.26959	-1.59087	-0.410259	-2.09067	-2.83488	1.04478	2.02466	-1.16313	2.49751	-0.995099	0.804094	1.65429	-1.26707	0.842499	-1.59345	0.132276	0.209494	-0.0532954	-0.701699	0.79033	0.351666	-0.568254	16	-
JW1476	15	D001	0.489429	-1.96798	-0.253564	-1.73768	0.515631	-1.85081	0.282989	-1.5925	0.641448	-1.63361	0.525678	-1.71165	0.431139	-0.056978	-1.37301	-0.669984	-0.98328	-1.60183	0.579167	0.119755	-1.54565	0.855608	-0.465712	0.615251	-0.52969	-3.79288	-1.85776	2.00311	-2.52326	-1.81216	-	-
yafZ	15	D002	-1.29921	-0.915875	1.5979	0.380774	-0.530834	-1.06968	0.0647006	-1.12776	-0.315508	-0.964688	-1.29035	-1.10995	-1.20492	1.73918	1.97394	-1.09545	2.26254	0.0659447	0.780343	-0.910527	-0.830166	-0.198545	-1.21546	-1.7453	0.0236449	0.938487	1.83363	-1.65853	1.17282	2.337	-	-
ecpB	15	D003	-2.14792	-1.00631	1.76511	0.946324	-1.30961	-0.647467	-0.524162	-0.413235	-0.712613	-0.577176	-2.17137	-1.1924	-0.2712	1.7998	2.97265	-1.91671	3.32243	-0.405365	-0.223748	-0.586329	-0.530621	1.14213	-2.08938	1.10863	-0.700743	1.27406	2.8233	-2.66789	1.45686	3.54475	6	11
yaiV	15	D004	-0.49545	-0.233416	-1.77863	-0.587444	-1.02408	-0.41851	-1.4646	-0.400935	-1.13933	-0.284914	-0.690079	-0.218526	1.49832	-0.550883	-0.800167	-0.113333	-0.539844	-0.694808	-0.0122563	-0.422818	-0.0902058	0.430482	-1.10249	0.494315	-0.386747	-1.15719	-0.0295754	0.247189	-0.531781	0.177231	-	-
JW0447	15	D005	-1.71006	0.415003	-2.81941	-0.646511	-2.65438	0.449022	-3.1567	0.600929	-2.80259	0.489489	-2.08835	0.515442	2.89058	0.29681	0.0435372	0.098908	0.305292	0.000919634	0.601322	-1.11176	0.507139	-0.590216	-1.12853	0.327104	-0.5688	-0.426916	0.770389	-0.757998	0.0491613	1.08717	6	-
ylbF	15	D006	-0.498314	1.26803	-1.41574	-0.857282	-0.848142	0.689818	-1.22953	0.426283	-0.952203	0.406921	-0.694814	1.07653	1.27244	-0.0316315	-0.288619	0.434593	-0.13819	0.213019	-0.0634603	0.125267	0.303545	0.77969	-0.646329	-0.178895	0.689614	-0.125074	1.16589	-0.970981	0.293266	1.54654	-	-
JW0568	15	D007	-2.12054	0.854865	0.674507	1.0474	-1.75355	0.962713	-1.29713	1.26844	-1.4069	0.797446	-2.15457	0.98202	0.626331	2.29012	2.24882	-0.217239	2.85307	-0.404526	1.56937	-1.97593	0.665873	0.00769488	-1.83961	0.482307	-1.48345	0.00994535	1.03167	-1.12611	0.403232	1.38992	-	-
ybeU	15	D008	-0.945315	0.257091	-2.30006	-1.24931	-1.76001	0.241418	-2.2532	0.331153	-1.85946	0.242796	-1.43363	0.242333	2.29573	-0.589378	-0.16432	-0.825346	-0.352634	-0.381716	0.646635	-2.88344	0.125907	-1.02723	-1.89271	1.01958	-1.0119	2.4181	1.96408	-1.91359	2.45011	2.49368	-	-
JW0706	15	D009	1.31489	1.95156	0.0192099	0.403385	1.46874	1.39996	1.24264	1.35852	1.33024	1.945	1.24021	2.10154	-0.690029	-1.08551	-1.23334	1.84665	-1.05495	1.45798	0.582765	0.702298	0.974477	-1.5046	-1.46871	-0.440071	0.807374	-0.0959972	-0.0208278	-0.1186	0.316907	0.187046	-	-
JW0792	15	D010	0.106014	-1.22494	1.8894	-0.650585	1.08484	-1.30455	1.54585	-1.22583	0.938693	-1.01306	0.24742	-1.18338	-2.54358	-0.685435	0.562998	-0.600971	0.750415	-0.7915	-0.361034	0.216219	-0.708699	-3.04938	-1.69608	0.816275	-0.152856	-0.915704	-0.251776	0.470467	-0.341161	-0.0711012	17	10
elfG	15	D011	1.6107	1.22644	2.19403	1.97176	2.77495	1.00863	3.22408	1.06336	2.87767	1.17119	1.75527	1.28503	-2.42301	0.91273	-0.482261	0.613308	-0.314746	0.393527	0.647231	3.12295	0.428819	1.20132	-1.42672	-0.99285	0.0763194	0.132984	-0.357475	0.296603	0.503861	-0.188574	16	-
yceJ	15	D012	2.33012	0.492161	4.15658	-0.713181	4.44896	0.173526	5.41549	0.113615	4.35442	0.477613	2.77506	0.638742	-4.8637	0.496704	-0.441526	-0.116111	-0.209011	-1.20481	0.187852	3.78717	-0.360134	0.296474	-3.37088	-1.24401	1.39048	-1.45567	-2.78379	2.52135	-0.765412	-2.77563	16	-
yneG	15	E001	-0.0957047	-0.213076	0.736324	-0.342089	0.368247	-0.340048	0.483981	-0.290188	0.628189	-0.0663447	-0.0648195	-0.338054	-0.205708	-0.64747	0.17062	-0.512718	0.508355	-0.229381	-0.0774006	0.293981	-0.640081	0.433661	1.58374	-2.06332	1.48253	-1.89386	-0.838861	1.02203	-1.1045	-0.718328	-	-
ybgE	15	E009	-1.92927	-0.338993	-3.15612	-1.13248	-2.95689	-0.395004	-3.45672	-0.392887	-3.13471	-0.509189	-2.32635	-0.289995	3.02175	-0.303837	0.0879191	-0.249719	0.309976	0.535706	-0.294846	-1.70304	-0.535531	0.850873	0.213835	0.945814	-0.655602	-0.0368525	-1.31679	1.45562	0.365063	-1.23595	6	-
ybiU	15	E010	0.240203	-0.171538	-1.46942	-1.0632	-0.13466	-0.308109	-0.63855	-0.185191	-0.430604	0.0573004	0.0431184	-0.0981574	0.647252	-0.325396	-1.20549	-0.348636	-1.11201	-0.518358	-0.276839	-0.116695	-0.0950119	1.61746	-1.21886	-0.138116	0.871466	-0.761063	-1.12842	1.12583	-0.218328	-1.03291	-	-
ycbU	15	E011	-0.781712	0.105071	0.787339	0.280201	-0.238081	-0.126135	0.0450034	-0.13525	-0.0713763	0.141924	-0.809909	0.0966041	-0.498381	0.0545293	1.20576	-0.061597	1.36132	0.0643309	0.659831	0.215577	-0.391778	-1.79344	1.1066	0.475166	-0.468834	1.47542	0.362481	-0.249119	1.62885	0.620031	-	-
yneK	15	F001	2.0305	-1.19539	0.0905554	0.00107288	2.22069	-1.80351	1.81545	-1.93972	2.27767	-1.98365	2.04806	-1.27943	-0.141511	-1.36552	-2.22484	0.0856116	-2.04079	-0.423866	-0.212484	2.19059	-1.34255	0.764278	0.0687358	-1.68168	0.455636	-2.53874	-0.727847	0.878038	-1.59534	-0.596916	-	-
yagJ	15	F002	-0.589742	-0.27838	-0.241258	-0.445593	-0.545668	-0.533238	-0.636032	-0.565289	-0.221053	-0.542009	-0.684888	-0.307408	1.19588	-0.525606	0.33168	-0.0376539	0.575609	0.0920986	-0.0365755	-0.240876	0.49185	-0.315734	0.527403	-1.93747	0.433659	-0.486927	0.249853	-0.199501	0.000911637	0.492213	-	-
yahE	15	F003	-0.479265	-0.581564	0.253669	0.527154	-0.226608	-0.483309	-0.161158	-0.319149	0.0901755	-0.361526	-0.556475	-0.55586	0.656469	1.46243	0.420919	-0.5683	0.66618	-0.170127	0.297995	-0.679826	-0.366292	0.184542	1.28208	-0.503249	0.676877	-1.00931	0.31041	-0.089555	-0.415221	0.560875	-	-
yaiY	15	F004	-0.29439	2.26008	1.16585	0.308222	0.391692	1.54247	0.72699	1.16579	0.513	1.64794	-0.200904	2.10638	-1.04835	0.0794403	0.850096	0.945138	1.34436	1.22015	0.438352	0.286289	0.907467	0.414708	-0.539928	-0.552575	-0.116989	-0.815178	0.906048	-0.941653	-0.261381	1.24401	-	-
ybaN	15	F005	1.18305	-1.45433	-3.04426	-1.49122	-0.0725309	-1.43411	-1.19615	-1.18963	-0.432245	-1.08434	0.890386	-1.21861	2.32736	-1.54977	-3.37061	0.197949	-2.9944	-0.948394	0.920797	-1.04187	-0.217661	-0.144553	0.440761	-0.116955	-0.223282	-4.08849	-1.80237	2.07214	-2.73708	-1.75362	6	-
ybcN	15	F006	-2.43143	1.34697	0.190556	1.42882	-2.26723	0.828078	-1.8762	0.613282	-2.23812	0.822749	-2.61132	0.999617	0.0466591	1.83509	2.50925	-0.922753	2.89776	0.0705195	1.33124	-1.5828	0.492548	0.465313	-1.81385	-0.824839	-0.0197118	0.871632	1.69805	-1.66433	1.11661	2.17495	-	-
ybdD	15	F007	-1.95147	0.815368	-0.872001	-0.247622	-2.18465	0.874742	-2.16541	1.03849	-2.10773	0.834999	-2.21274	0.666062	1.59553	1.3122	1.36521	0.0437733	1.86759	1.27469	-0.0802649	-2.1716	1.28786	-1.23564	-0.0137837	-2.48989	1.88711	-0.359979	0.155984	0.0766669	0.10309	0.386063	-	-
JW0670	15	F008	-2.67472	0.670234	-3.65642	-0.0397892	-3.88567	0.329809	-4.43064	0.289015	-3.91272	0.297648	-3.09292	0.581013	4.30964	-0.129276	0.708522	0.472848	1.08924	1.55154	-0.085998	-4.84723	0.692322	-3.49937	-0.255658	1.91145	-3.31386	0.912847	3.14546	-3.13428	1.15125	3.94769	6	11
ybgS	15	F009	-0.710157	0.121946	-1.81638	1.99672	-1.25218	0.29468	-1.63927	0.60707	-1.51171	0.313151	-1.07717	0.118158	1.33991	1.1206	-0.0519121	-0.538763	-0.201651	0.109065	-0.203195	-1.57872	0.192788	0.832043	-0.543498	1.25553	0.0645836	2.11113	0.919811	-0.879604	2.17971	1.25996	-	-
ybjH	15	F010	-0.687675	0.00796867	-0.707561	0.100705	-0.770053	0.0263831	-0.891555	0.148469	-0.858945	-0.064995	-0.846658	0.132555	0.450982	-0.0745457	0.348316	-0.235402	0.360028	-0.75768	0.171825	-2.42393	0.304886	-0.809501	1.27943	0.810213	-0.627533	0.411066	0.303334	-0.169684	0.732794	0.552845	-	-
JW0926	15	F011	1.76014	2.28011	-0.420668	-1.08423	1.75643	1.53723	1.29543	1.17502	1.41619	1.37079	1.64961	2.34204	-0.618593	-1.30803	-1.76477	1.33907	-1.71482	0.206398	-0.127692	0.238585	0.480065	-0.255095	-0.137208	1.00778	-0.232973	-0.604518	-0.783191	0.879575	-0.0933659	-0.6575	-	-
roxA	15	F012	-0.941356	1.92401	-0.899662	0.69343	-1.11981	1.25134	-1.26181	1.06886	-1.11998	1.31806	-1.10539	1.67784	0.887315	-0.613852	0.442639	0.283093	0.666144	0.361162	0.0422753	-1.27133	0.313924	-0.821833	-0.144528	0.698502	-0.479657	0.350369	0.276956	-0.12531	0.682647	0.522926	-	-
ydfZ	15	G001	0.758474	0.284818	-3.21917	0.302703	-0.482214	-0.13239	-1.56762	-0.216728	-0.567655	0.107545	0.434527	0.374282	3.22003	-0.0628333	-2.86538	0.588079	-2.54637	0.202279	0.202819	0.855898	-0.523097	-0.634543	0.668639	-1.04656	0.392334	-3.24762	-2.19915	2.41134	-2.12404	-2.17066	6	-
yagK	15	G002	-0.0915586	1.50762	-1.09358	0.577112	-0.423789	1.05974	-0.797085	0.940774	-0.495722	1.21156	-0.236789	1.55763	1.10372	0.138267	-0.724445	1.54105	-0.242019	1.33136	0.744393	0.0352705	0.585239	-0.374857	0.682198	-0.623021	0.510431	-1.84274	-0.675741	0.524822	-1.06517	-0.539775	-	-
yahG	15	G003	-1.10801	0.271639	0.00882033	1.42177	-1.02801	0.259591	-0.95252	0.458111	-0.815939	0.213524	-1.23752	0.149361	0.908644	1.73397	0.762526	-0.284825	1.26177	0.800221	0.157753	-1.2263	0.587358	0.929093	1.3534	-0.503675	-0.414966	-1.68341	-0.139128	0.184973	-0.942216	0.0545592	-	-
JW0371	15	G004	1.15563	-0.788968	-0.149774	-1.56489	1.28894	-0.929183	0.955049	-0.853537	1.18548	-0.676452	1.25822	-0.833849	-0.226499	-0.520941	-1.89815	0.488666	-1.15213	2.26711	-0.360686	0.648514	-0.621638	0.637487	1.7279	-0.621841	-0.105509	-4.60016	-2.56215	2.72946	-3.10291	-2.54759	-	8
ybaP	15	G005	0.566315	-0.67754	-2.45855	-2.52342	-0.385657	-0.980757	-1.30727	-0.999844	-0.614437	-0.693677	0.438614	-0.608114	2.09625	-1.48892	-2.56412	0.977664	-1.93197	0.486146	-0.324611	-1.18366	-0.269164	0.783671	-0.0265741	-0.501811	0.212595	-4.7653	-3.09631	3.4096	-3.21985	-3.0945	-	8
ybcO	15	G006	-0.00519162	-2.26405	1.41273	-0.0789315	0.584163	-2.12434	0.893427	-2.02105	0.645595	-2.11602	0.102513	-2.10814	-1.34638	-0.716373	-0.0140995	-0.832474	0.446108	-1.4355	-0.177525	-0.140265	-1.22116	1.56647	-0.207721	-0.0706425	-0.0469381	-3.05307	-1.67532	1.96175	-1.98005	-1.61897	-	-
ybdM	15	G007	-2.79069	0.927556	-1.42105	-0.499283	-3.20745	1.25817	-3.16898	1.40709	-2.88371	0.69536	-3.12792	0.894081	3.09191	2.84336	2.00994	-0.847297	2.50656	0.852576	0.532541	-3.74786	1.50827	1.13434	1.23494	-1.99288	0.69876	0.069836	0.963258	-0.835108	0.452164	1.31038	6	-
JW0672	15	G008	3.20558	1.89318	-0.482477	-0.914769	3.23873	1.05507	2.68877	0.636788	2.92947	0.656452	2.94264	1.81919	-0.867416	-0.433686	-2.78738	0.923155	-3.09361	0.840833	-0.0543528	1.53045	1.46594	0.110431	1.38496	0.600747	0.269772	1.76634	1.50797	-1.60282	1.87944	1.94911	10	-
JW0745	15	G009	1.04234	-0.0962936	1.09338	0.23449	1.77849	-0.141134	2.02211	0.00900975	1.70924	-0.370779	0.99437	-0.24255	-1.70299	0.724513	-0.408644	-0.626001	-0.518564	-0.244297	-0.0661656	0.583777	-0.142705	-0.458645	1.37171	0.812074	-0.892114	1.09552	1.91863	-1.72483	1.30533	2.43901	-	-
ybjC	15	G010	-0.581928	-0.0956914	-1.25897	-0.210289	-0.825294	-0.245894	-1.06504	-0.229295	-1.024	-0.0512777	-0.821285	-0.121521	0.526127	-0.511957	-0.0450177	-0.284357	-0.132524	-0.362368	-0.357472	-0.895712	-0.222681	0.0876936	-0.128076	1.0925	-1.16614	1.14957	1.64411	-1.52006	1.35111	2.1107	-	-
JW0929	15	G011	1.41797	-1.30553	-0.765331	-1.67913	1.40499	-1.48353	0.997955	-1.44723	1.1259	-0.977092	1.25684	-1.20774	-0.609738	-1.52312	-1.79414	-0.569468	-2.04738	-1.18137	-0.527835	0.370834	-0.673994	1.25071	-1.5446	0.897513	0.0327982	0.570431	0.375555	-0.395374	0.864941	0.634901	-	-
JW1138	15	G012	1.33169	-0.0690441	2.24239	8.48677	2.37757	0.138571	2.90612	1.04746	2.02969	0.689905	1.31551	-0.0462619	-3.09689	3.44841	-0.212171	0.164637	-0.213846	-0.182989	-0.0253909	0.170133	0.0891134	0.970045	-0.069867	-0.431525	0.78395	1.00974	-0.422841	-0.0359604	1.23286	-0.261012	20	-
tfaQ	15	H001	1.59706	-0.575251	-0.557101	1.93904	1.46369	-0.950137	0.94405	-0.770454	1.28351	-0.725646	1.60071	-0.61572	0.0469277	-1.47843	-2.44607	0.914821	-1.89813	0.800064	0.225035	1.66254	-1.00224	-1.26342	0.588524	-1.05389	-0.374081	-5.16041	-2.84736	2.78914	-3.49745	-2.84074	-	8
yagU	15	H002	0.0838325	0.423813	-0.381542	-0.626796	0.0875528	-0.196308	-0.127111	-0.359236	0.0415473	-0.163758	0.0390237	0.309983	0.219523	-0.649183	-0.570714	0.798355	-0.210213	0.575872	0.190894	0.0473118	-0.198644	-0.411906	0.934124	-0.52095	0.381801	-2.31511	-1.38175	1.50101	-1.42621	-1.30568	-	-
yahO	15	H003	0.7747	-0.100331	-0.350211	0.426943	0.69837	-0.367279	0.422272	-0.396357	0.693841	-0.649242	0.631398	-0.0191602	0.392413	0.746273	-1.18052	0.475174	-1.0215	-0.282179	0.242688	0.693519	-0.564502	-0.350047	0.882045	-1.46071	0.848236	-1.88947	-0.579154	0.691136	-1.10112	-0.43359	-	-
yaiA	15	H004	2.93162	1.47211	-2.42198	1.49829	1.88123	0.767514	0.630336	0.728431	1.38736	0.935726	2.77527	1.64753	1.3658	-0.498175	-4.48113	3.1825	-3.70436	2.36669	0.4854	2.19048	0.689631	2.61967	1.08115	-0.959079	0.410116	-6.12389	-3.98253	4.14567	-4.16178	-3.98224	10	8
ybbD	15	H005	1.32207	-0.992863	-1.52558	-1.08871	0.745144	-1.43638	-0.00832264	-1.57879	0.376408	-1.01785	1.22954	-0.980353	0.520248	-1.5815	-2.73886	0.70022	-2.22091	-0.00057947	-0.49249	0.260008	-1.17391	-1.22909	-0.251093	0.16157	0.110706	-5.26229	-4.33357	4.69154	-3.56853	-4.32734	-	8
quuD	15	H006	-1.5396	0.183579	-1.42435	0.581926	-2.0009	0.444651	-2.18407	0.603109	-1.88316	0.366847	-1.86224	0.166921	2.26809	1.82489	0.593933	-0.72113	0.856587	-0.322502	-0.0749391	-3.10529	1.80849	-0.0731134	1.04004	-0.0605532	-0.347197	-1.09345	-0.637547	0.829954	-0.481609	-0.497826	-	-
JW0681	15	H008	3.8334	1.74096	-0.924925	1.74609	3.4349	0.984017	2.46894	0.860781	2.66411	1.06631	3.62557	1.9312	-0.921178	-0.625314	-4.00507	2.83684	-3.74966	1.9343	0.339144	2.26921	0.362204	2.2508	1.46355	0.728324	-0.0613764	-1.22985	-1.34071	1.42969	-0.588854	-1.26164	10	-
ybhP	15	H009	0.874421	1.40004	2.04566	-0.0607448	1.98989	0.982734	2.50069	0.741459	2.02929	0.761338	0.911215	1.23043	-2.33407	1.54861	0.448741	0.0312541	0.398694	0.806038	0.318037	-0.00753072	0.947746	1.747	1.57623	0.763502	-0.75993	1.15134	0.856632	-0.863876	1.35261	1.18679	-	-
ybjN	15	H010	1.30442	-0.37166	1.04543	-1.70172	1.97002	-0.523602	2.06589	-0.58603	1.87334	-0.650736	1.2382	-0.353572	-1.61012	-0.0233241	-0.58087	-0.260448	-0.798328	-0.302614	0.830262	-0.138584	0.0835863	1.99358	1.70686	1.02455	0.110855	0.447706	0.656252	-0.474224	0.763115	0.955786	-	-
efeB	15	H011	-0.0179102	-0.232241	1.6571	2.01394	0.804889	-0.162262	1.24722	0.140813	0.836293	0.00610416	0.0892283	-0.198361	-1.62368	1.05429	0.537776	0.162361	0.957235	0.575532	0.0704003	-0.425221	-0.209709	-1.57822	1.14851	1.58263	-1.72114	-1.04285	1.10633	-1.02638	-0.441706	1.47694	-	-
stfP	15	H012	0.219104	0.356416	2.04723	0.554232	1.26434	0.370187	1.86054	0.491637	1.34646	0.648368	0.210591	0.262932	-2.23403	0.598294	0.974985	-0.616692	0.912324	-0.304067	0.246712	-0.123428	0.725576	-0.143088	-0.655474	0.205192	0.353888	1.35118	-0.704433	0.826749	1.52259	-0.571252	-	-
JW1170	17	A001	-1.03463	-1.69557	-1.68592	2.53475	-1.70551	-1.5274	-1.99998	-1.1602	-1.81889	-1.31779	-1.08867	-1.40998	1.71713	0.330103	-0.0594843	-0.733714	-0.0350621	-0.70791	2.45492	-0.0828236	-1.31343	1.19717	-2.47466	-1.68153	1.3717	-0.554635	-1.3777	1.50096	-0.0534164	-1.30134	-	-
ycjX	17	A002	-1.23716	0.530231	-1.68162	1.06575	-1.8261	0.413617	-2.03635	0.560019	-2.0118	0.364642	-1.30652	0.645082	1.37614	0.3504	0.567795	-0.132828	0.453552	-0.570388	-0.531084	0.0561589	-0.178409	-0.931681	0.118135	-1.14179	1.5343	0.636378	0.260162	-0.170972	0.919828	0.503892	-	-
rsxG	17	A003	-0.334316	0.200444	-0.416011	0.308011	-0.585245	-0.255051	-0.671666	-0.383193	-0.798223	-0.0813108	-0.410215	0.0746062	-0.0168765	1.67858	0.41427	-0.165355	0.223936	0.401029	0.106948	1.31458	-0.33515	2.28249	1.08719	0.613539	0.627302	1.20062	-0.324749	0.336366	1.39442	-0.152247	-	-
yejK	17	A004	0.412421	0.507552	-1.15646	2.08102	0.0047199	1.33507	-0.321153	2.8669	-0.23839	1.31183	0.331915	0.476358	0.493742	-0.601012	-0.795532	-0.794651	-1.23485	-1.35565	-0.203218	0.913055	-0.747237	0.939292	1.0516	-0.789108	0.41449	1.15059	0.786556	-0.707094	1.35197	1.10582	-	-
ygcP	17	A006	0.499592	-0.6655	1.26293	-0.509025	1.1089	-0.496995	1.41477	-0.234178	1.20206	-0.532128	0.733672	-0.479317	-1.21516	-1.53323	0.22123	-0.666575	0.057207	-0.739821	-0.585954	2.09824	-0.999789	-0.967492	-0.186132	-0.887456	0.70392	0.106846	-0.346508	0.359465	0.48245	-0.176406	-	-
yacH	17	A007	-0.793678	-0.793387	0.639394	0.249284	-0.606751	-0.793435	-0.394701	-0.550924	-0.678064	-1.01297	-0.67241	-0.802957	-0.437318	0.580064	1.15835	-0.617359	1.31277	0.726469	-0.255944	0.605423	-0.154872	0.0721656	-0.144091	-0.123694	-0.204737	0.327495	0.940751	-0.860648	0.663774	1.28425	-	-
JW0199	17	A008	-0.274259	0.451446	0.586058	0.763569	-0.0853138	0.722928	0.192245	1.0803	-0.0591323	0.773721	-0.316056	0.442314	-0.251999	1.06366	0.798463	-0.952247	0.654112	-0.157736	-0.352824	-0.820045	0.40041	0.285046	-0.102822	-2.63025	1.36121	1.89508	1.22263	-1.25674	1.99114	1.61297	-	-
yafW	17	A009	-0.0600779	-1.75497	1.29671	-0.528554	0.432097	-1.45857	0.857004	-1.18014	0.461272	-1.3492	0.0605197	-1.5267	-1.36195	-0.449123	0.79837	-1.3032	0.57335	-1.04395	-0.366999	-1.14373	-1.46755	0.723795	-0.0780041	-0.290854	-0.874262	0.493233	0.85513	-0.778491	0.800841	1.18505	-	-
rhmR	17	A010	2.14783	-0.430138	-1.04275	-0.989926	1.63781	-0.582191	1.02081	-0.589596	1.25903	-0.674564	2.01336	-0.143768	-0.037491	-1.34185	-2.42517	0.169811	-2.89464	-0.483619	-0.219929	NaN	NaN	1.31261	-0.052004	NaN	NaN	NaN	NaN	NaN	NaN	NaN	-	-
JW0158	17	A011	1.59811	-0.0538499	2.2474	-0.910194	2.57544	-0.104785	3.02123	0.0209499	2.42069	0.135801	1.86139	0.0389195	-2.76334	-0.680358	-0.269139	0.14065	-0.371917	0.933843	0.765504	0.568157	-0.140496	1.28487	0.240845	-0.55709	0.0893012	0	-1.36202	1.38752	0.395116	-1.28451	16	-
ybgL	17	A012	0.9	0.759937	0.655689	-0.764049	1.15134	0.6591	1.24848	0.724219	1.06502	0.445447	0.950516	0.923407	-0.875976	0.488342	-0.233886	0.0145952	-0.511345	-0.0179592	0.869769	0.324172	0.409146	0.758339	-1.30579	-1.14205	0.620967	0.411485	-0.270388	0.251881	0.733141	-0.0918169	-	-
ycgB	17	B001	-1.24167	1.44049	-3.30973	-0.0931321	-2.56266	1.07295	-3.26867	1.02612	-2.61119	1.47889	-1.42118	1.51734	3.8202	1.91483	-0.428538	1.0438	-0.19954	0.826751	0.348354	-0.690222	0.328739	1.66058	1.29147	0.627386	0.154614	-0.193747	-1.12565	1.25091	0.23752	-1.02992	6	-
ycjF	17	B002	-0.711792	0.405993	-1.07093	-1.4042	-1.04583	0.336906	-1.25023	0.414468	-1.32161	0.205437	-0.707291	0.532442	0.57409	0.408071	0.424572	-0.363549	0.286231	-0.296181	0.684421	0.986086	0.559399	0.604528	-0.381683	-0.52882	0.566098	0.291309	-0.17279	0.167402	0.633947	0.016959	-	-
yniA	17	B003	0.394784	5.54952	-0.773876	4.06087	0.238765	6.06397	0.085116	7.93689	0.341453	4.69455	0.515396	5.07568	1.32324	0.95647	-0.611206	1.71029	-0.376387	1.25196	2.25226	2.13448	1.29831	0.550153	-0.524897	-3.58016	1.98306	-0.563327	-0.568251	0.0484981	-0.0603824	-0.421582	10	4
yejL	17	B004	-1.37948	0.588446	-2.26754	0.403501	-2.20258	0.447676	-2.58414	0.555582	-2.37207	0.138456	-1.48948	0.603572	2.34154	1.5851	0.358845	0.172701	0.437956	0.925667	0.28568	-0.177837	0.0944976	0.34145	-0.376833	-0.870672	0.809787	-0.0613172	-0.768722	0.769664	0.345132	-0.641672	-	-
JW2351	17	B005	-0.67195	-0.439667	-0.719538	-0.405126	-0.985309	-0.584468	-1.11389	-0.519977	-0.964405	-0.763034	-0.659915	-0.268575	0.98708	-0.221604	0.395727	-0.271936	0.257597	-0.938398	-0.35834	0.737809	-0.199967	-0.958709	0.0514213	0.0586987	-0.863196	0.358643	0.936606	-0.850392	0.689477	1.27944	-	-
JW2749	17	B006	-0.357004	0.103028	-1.46729	-1.61968	-1.01879	-0.352256	-1.40256	-0.554022	-1.11031	-0.372526	-0.487916	0.223195	1.32274	-1.0545	-0.099541	0.334193	-0.423338	-0.337046	-0.00992691	0.461034	-0.904297	-0.145112	-0.26565	-0.951843	1.69962	-0.23957	-0.214591	0.243803	0.200392	-0.0296737	-	-
yacC	17	B007	-0.801099	0.708674	0.809276	1.1743	-0.620363	0.180554	-0.371367	0.00152883	-0.540114	0.397447	-0.665957	0.612045	-0.331439	-0.229422	1.25139	0.652432	1.59813	1.26656	0.0184226	0.320376	-0.220645	0.534835	0.425581	0.361617	-0.576231	-0.515943	0.815157	-0.823929	-0.022385	1.13884	-	-
yafS	17	B008	-0.949985	-1.04576	0.889369	-0.0836298	-0.576377	-0.997544	-0.203424	-0.910543	-0.346805	-1.33836	-0.824529	-1.17429	-0.234767	-0.170857	1.59986	-1.30548	1.56302	-0.113182	-0.0884612	-0.643857	-1.03124	-0.122655	0.427169	-1.27122	0.482076	0.837337	-0.30331	0.304588	1.08783	-0.128429	-	-
ykfH	17	B009	-1.38807	2.59112	1.3322	1.87925	-0.984364	1.89609	-0.481907	1.69962	-0.75768	1.32536	-1.22783	2.38039	-0.163845	2.09857	2.41977	1.45498	3.12126	3.47094	-0.457868	-1.79757	1.28438	0.0186687	0.665633	-0.514732	-0.679608	0.795883	0.525669	-0.658796	1.05308	0.806117	-1	-
JW2423	17	B010	-0.699193	-1.74835	1.28221	-0.24284	-0.125065	-1.2234	0.391145	-0.740937	0.0102589	-1.32569	-0.528747	-1.59194	-1.07835	1.26045	1.49122	-2.75889	1.15244	-3.08191	0.678383	NaN	NaN	-2.42356	0.0290698	NaN	NaN	NaN	NaN	NaN	NaN	NaN	6	-
JW0211	17	B011	0.663289	1.59019	0.108816	-0.807725	0.743905	1.30829	0.690697	1.29377	0.536056	0.887904	0.654864	1.541	-0.440353	1.11338	-0.0849119	0.366282	-0.390544	0.754773	0.412508	-0.981425	0.809908	2.66497	0.520514	0.0212541	-0.293901	1.65073	1.45099	-1.3814	1.77955	1.88171	-	-
elyC	17	B012	1.58182	-0.808242	3.61197	3.03859	3.01642	-0.772939	3.88769	-0.483753	2.6799	-1.2046	1.86514	-0.603583	-4.23852	0.220893	0.534335	-1.16303	0.148642	-0.785246	0.76995	1.39305	-0.867862	-1.17469	0.224512	-1.07456	-0.0296968	2.2328	-0.763017	0.756081	2.28654	-0.635429	16	-
JW1190	17	C001	0.459878	0.20543	3.0657	-0.358436	1.71789	-0.130205	2.55409	-0.264794	2.08229	-0.712531	0.828736	0.18213	-2.05887	0.156056	1.15155	0.129649	1.25491	0.543298	-0.0422448	2.82704	-0.17954	-0.18599	-1.51274	-2.02808	0.339638	0.435235	1.14726	-1.39304	0.752791	1.52475	17	-
ydcJ	17	C002	0.664406	-1.04792	-1.49155	-2.11415	0.0880272	-0.65372	-0.368186	-0.396815	-0.181101	-0.442072	0.503659	-0.75398	0.612474	-0.360827	-1.26395	-1.08431	-1.84556	-1.37141	-0.209501	-0.462074	-0.292914	1.43825	0.640761	0.684164	0.174257	0.659741	0.778716	-0.850097	0.939301	1.09677	-	-
yeaO	17	C003	-1.10197	0.216179	1.09599	-1.20239	-0.787353	-0.0820318	-0.314199	-0.117104	-0.442074	-0.020593	-0.874287	0.26167	-0.143208	1.37723	1.53376	0.487573	2.00579	0.70169	0.650914	-0.0477696	0.0416821	0.688553	0.495143	-0.409237	-0.14382	-0.246148	-0.0384272	0.151014	0.195066	0.167302	-	-
yfbK	17	C004	-1.29438	-0.59157	0.994136	0.0658478	-0.861826	-0.755105	-0.377858	-0.637369	-0.773058	-0.779376	-1.12895	-0.706462	-0.758795	0.359694	2.01771	-1.16683	1.98636	-0.716116	0.134922	-0.146462	-0.440723	-0.271061	0.537876	0.883871	0.41991	1.47697	1.97846	-1.90673	1.63018	2.51099	-	-
JW2401	17	C005	-0.610368	-1.57159	1.13532	-1.9644	-0.0920742	-1.38818	0.393051	-1.14852	0.0807065	-1.12119	-0.4575	-1.49615	-1.08766	-1.11446	1.35552	-1.82113	1.04009	-1.7176	-0.0594842	0.484595	-1.17059	0.107527	0.527008	-0.668006	-0.297719	1.16931	1.88258	-1.80738	1.36785	2.3957	-	-
yqcC	17	C006	-0.322421	-1.51171	0.454789	1.65663	-0.0444932	-1.37586	0.18789	-0.977856	-0.127151	-1.27252	-0.178162	-1.46988	-0.8628	-0.924941	0.537544	-1.35675	0.344657	-1.27457	-0.433413	-0.515075	0.482105	-0.319786	-1.13423	-1.65386	0.74653	-0.125256	-0.676489	0.686319	0.293118	-0.540596	-	-
JW0128	17	C007	1.14178	0.0685423	-1.1536	1.12014	0.653571	-0.27932	0.118003	-0.222999	0.24735	-0.501242	1.08917	0.223809	0.333097	-0.562447	-1.61185	0.899099	-1.80094	1.11082	0.976061	-0.066775	0.329727	1.08529	-1.27232	-2.41199	1.98555	-0.50258	-0.593508	0.317369	-0.011659	-0.449392	-	-
yafT	17	C008	-0.849664	0.872051	-0.0402143	0.763163	-0.810202	0.366272	-0.74241	0.145231	-0.873836	-0.083691	-0.741082	0.754596	0.142301	2.09853	1.0982	-0.247951	1.10512	0.372091	0.526731	-0.537684	0.732109	-0.0627942	0.267125	-0.121768	0.314153	0.926132	1.29397	-1.21908	1.16242	1.69669	-	-
JW0237	17	C009	-0.0231708	-0.534371	0.116202	-1.64703	-0.0382501	-0.600335	-0.0437669	-0.693186	-0.479819	-0.765299	0.00972113	-0.379665	-1.12001	0.24535	0.24851	-0.184529	0.0873201	-0.178243	0.0657396	-0.350528	-0.620519	-0.442426	-0.790176	1.26808	-1.26798	-0.157362	-0.980923	0.971547	0.267041	-0.873043	-	-
yffB	17	C010	1.53357	0.832361	-1.59406	2.63205	0.877602	0.705168	0.223451	0.940822	0.587795	0.974768	1.4606	1.16593	0.717377	-1.11839	-2.15436	1.49648	-2.32045	1.58641	0.252234	0.638492	0.167113	-0.256597	-1.21732	-1.62624	1.62185	-0.351893	-0.104792	0.0762013	0.109612	0.092958	-	-
frmR	17	C011	-0.203498	1.0348	0.494466	-0.770677	0.0130655	0.641084	0.182443	0.45582	0.0629721	0.546525	-0.154791	0.96832	-0.355422	-0.256522	0.885835	0.0378382	0.679997	0.22436	-0.0661235	-0.445123	1.2167	-0.156208	0.994093	1.18019	-1.07467	1.46982	0.0671821	-0.220255	1.62405	0.285958	-	-
JW0943	17	C012	2.0354	-1.32216	-1.0713	-0.671186	1.53118	-1.19784	0.973458	-0.986268	1.43424	-0.981442	1.80774	-1.09202	0.545018	-0.649519	-2.23839	-1.29591	-3.05414	-2.30472	-0.172933	1.36966	-0.958532	-0.482048	0.608791	0.779818	-0.863962	1.47275	0.834408	-0.732032	1.62656	1.16109	-1	-
JW1191	17	D001	1.01425	2.00298	1.69164	0.45278	1.75417	1.83029	2.15896	1.86901	1.59648	1.61308	1.26827	2.2886	-2.01233	-0.464069	0.086839	0.865939	0.0899741	0.551175	0.954019	2.67909	1.22534	1.09743	-0.323328	-1.58349	0.35686	-0.154481	-0.277326	-0.197408	0.26938	-0.0995356	-	-
insP	17	D002	1.92501	2.49279	-1.43535	-0.597798	1.26627	1.50331	0.51235	1.23255	0.858395	1.58235	1.93921	2.53702	0.475749	-1.16044	-2.448	2.1524	-2.5237	1.06706	-0.140446	1.97578	0.697813	0.622996	0.0859654	-0.290945	0.878077	-1.84019	-0.972029	0.946304	-1.06321	-0.863379	-	-
yedP	17	D003	1.42794	-0.394501	-1.00407	-0.867391	0.987932	-0.64133	0.434442	-0.521066	0.633538	-0.615481	1.52067	-0.113138	0.252239	-0.953275	-2.09266	0.512262	-2.10624	-0.0925094	-0.137784	2.24939	-0.951661	1.43388	0.251763	0.00353313	0.363118	-2.40933	-1.35632	1.21732	-1.49761	-1.2784	-	-
yfbV	17	D004	-2.97643	-0.646522	-4.42249	0.503925	-4.59822	-0.561255	-5.26252	-0.15181	-4.8005	-0.581383	-3.39805	-0.760106	4.63274	-0.84898	1.09856	-1.45554	0.754339	-0.937338	-0.0202711	-2.67124	-0.485372	0.097173	-0.641729	0.846196	-1.32315	2.54588	2.63999	-2.56624	2.56353	3.31767	6	12
yfeX	17	D005	0.223853	-1.47815	-0.433128	-1.59672	0.0646472	-1.51944	-0.0708929	-1.36899	0.155024	-1.56973	0.286436	-1.215	0.633212	0.0584174	-0.514537	-0.538348	-0.777392	-1.23904	-0.23051	1.58204	-1.23304	0.812044	0.405064	0.76486	-0.911611	-0.681397	0.360532	-0.339707	-0.154812	0.617815	-	-
rlmM	17	D006	0.433392	0.266167	-1.19155	1.34349	-0.0937914	0.0890948	-0.485681	0.249724	-0.158717	-0.0210403	0.594765	0.567786	1.12662	-0.818482	-1.5725	1.22939	-1.1709	0.138107	-0.488779	0.855678	-0.27097	-0.117773	-0.750987	-0.633711	0.176318	-2.49374	-1.31221	1.47418	-1.5614	-1.23103	-	-
yadK	17	D007	-2.39754	-1.20404	-0.237932	0.808727	-2.49335	-1.55349	-2.21019	-1.50888	-2.40107	-1.48485	-2.24027	-1.41758	0.573169	-0.838752	2.03736	-1.218	2.4436	-0.968837	-0.0335099	-1.82699	-1.06228	1.07884	0.095311	-0.338856	-0.885046	0.873455	0.866635	-0.74907	1.11814	1.19836	-	-
yafK	17	D008	-0.333299	1.0186	0.0396359	0.55263	-0.323432	0.75505	-0.2988	0.74455	-0.438584	0.536856	-0.269923	1.00533	-0.135771	-0.166873	0.582995	0.253833	0.575852	0.673636	0.656927	0.541644	0.160457	-0.393654	-0.249389	0.380105	-0.691694	1.13567	0.343206	-0.846827	1.33933	0.598121	-	-
JW0238	17	D009	0.34947	-0.829999	0.705886	2.20807	0.62077	-1.02536	0.759793	-0.853567	0.360925	-0.981693	0.508155	-0.747705	-1.39104	-0.629596	0.01121	-0.428907	-0.103939	-0.325365	-0.671501	0.931683	-0.435462	0.504356	-0.512654	0.626449	0.508025	-0.279743	-0.483271	0.443019	0.167886	-0.327837	-	-
tmcA	17	D010	0.550846	0.293694	0.497193	2.43175	0.710027	-0.0207558	0.743374	0.0080825	0.750137	-0.376716	0.626819	0.189311	-0.284191	0.595309	-0.147539	0.495873	-0.228708	1.2375	-0.0488819	-0.122846	0.691813	-0.26958	1.0229	-0.761734	1.14539	-0.0498635	0.0787043	-0.220654	0.354461	0.298929	-	-
yaiI	17	D011	2.20824	2.32079	-0.440481	-1.00939	1.91576	1.49062	1.47099	1.09213	1.52204	0.951097	2.07495	2.45504	-0.44716	0.403469	-1.95097	0.976478	-2.41053	0.275648	1.265	0.356349	1.14233	0.800265	-1.58094	0.259926	0.498533	0.685523	-0.421766	0.210104	0.96081	-0.259822	-	-
JW1428	17	D012	5.48863	1.3025	-3.20883	-3.50786	3.95604	0.768297	2.17703	0.584881	2.93573	1.12328	5.16803	1.98604	0.550328	-2.7153	-6.43236	3.03891	-6.72304	1.09926	5.17581	NaN	NaN	-2.58273	-0.896702	NaN	NaN	NaN	NaN	NaN	NaN	NaN	10	-
ychA	17	E001	1.46997	-0.0565906	0.214568	-0.526259	1.55859	-0.47214	1.4406	-0.551752	1.07985	-0.781718	1.50317	0.0830065	-1.39909	-0.529833	-1.14588	0.232566	-1.55116	-0.22198	0.984085	1.41523	-0.305241	0.0716399	-0.685456	-0.052017	0.307773	-0.471959	0.028479	-0.0878505	0.0129376	0.242424	-	-
JW1473	17	E002	1.91764	0.677273	-0.601021	-0.138753	1.66779	0.0871919	1.20718	-0.0072143	1.16834	0.0835649	1.90473	0.71947	-0.621476	-0.534595	-1.98733	0.957561	-2.27728	0.942922	0.241854	1.0139	0.382657	0.807191	0.819217	0.15194	0.742767	-0.04362	0	0.0707292	0.359548	0.210427	-	-
yedI	17	E003	1.08674	0.694882	-0.182636	0.35264	1.05272	0.253915	0.818665	0.527426	0.860272	0.308766	1.23623	0.62601	-0.329967	-1.94467	-1.13518	1.41206	-1.10489	1.85283	0.0408494	2.14296	-0.907652	-0.555881	0.40816	0.514701	-0.395027	-0.741766	0.141154	0	-0.202958	0.369324	-	-
yfcF	17	E004	0.809673	-0.743971	-1.26088	1.43063	0.214506	-0.954375	-0.245221	-0.977399	-0.0331231	-0.690285	0.689005	-0.612063	0.573364	0.918308	-1.34633	-0.212911	-1.70074	0.231753	0.467992	1.51818	-0.20615	0.757184	0.598867	0.976779	-2.54287	1.43175	1.8944	-1.96927	1.59145	2.40989	-	-
iscX	17	E005	-0.120722	-1.67238	-0.293616	3.12954	-0.477395	-1.79809	-0.597082	-1.61182	-0.421155	-1.726	0.0768068	-1.27731	0.666577	-0.105656	-0.831594	0.185885	-0.3481	-1.05005	-0.649498	0.965948	-1.03963	-0.664233	-0.895093	0.0480651	-1.29928	-2.93679	-2.24781	2.44596	-1.89359	-2.22143	10	-
yaaX	17	E006	0.522415	0.0305044	0.49022	1.83516	0.462819	-0.351577	0.502668	-0.483042	0.126582	-0.415843	0.713068	0.0564661	-0.955399	2.61416	-0.895839	1.16413	-0.274062	0.744425	-0.343724	-0.0689253	0.000941593	-1.05604	0.776722	0.233327	0.189222	-3.94807	-2.83927	2.57076	-2.63574	-2.83246	-	-
yadL	17	E007	-0.267412	-0.94673	1.47046	-0.801207	0.342347	-0.714994	0.934581	-0.546582	0.425381	-0.563355	-0.129512	-0.933008	-1.52726	0.0241627	1.10046	-1.20041	0.973133	-0.409234	-0.777845	0.358761	-1.21634	0.179837	0.4128	1.00908	-1.61334	0.748103	1.72967	-1.60335	1.01309	2.21267	-	-
yafO	17	E008	-0.438447	1.07679	1.27752	-0.544589	0.0778581	0.702089	0.565395	0.623117	-0.00150078	0.665035	-0.283539	0.919271	-1.61157	-0.135061	1.30835	-0.423242	1.27434	0.208746	-0.00904131	-0.895501	0.644364	0.579385	1.63635	0.0781367	-0.536996	1.82636	2.5852	-2.52926	1.93145	3.25009	-	12
JW1663	17	E009	0.156207	0.895085	-1.58602	5.10285	-0.623974	0.814859	-1.0813	1.49371	-0.946341	0.950383	0.0177935	1.02277	1.03433	0.255485	-0.923495	0.8978	-0.993847	1.10803	0.0568276	-0.726258	0.709544	-1.58264	0.0704612	0.353232	-0.402716	0.336738	1.38515	-1.5309	0.671399	1.804	10	-
yphA	17	E010	0.277449	1.31568	-1.52807	1.32207	-0.529326	1.67612	-0.998228	2.03595	-0.96943	1.66981	0.102659	1.70818	0.883006	0.857553	-1.04586	0.776202	-1.04726	0.262557	-0.252916	-0.131896	0.954098	2.12033	0.819934	0.383941	0.6856	-0.21507	-0.851108	0.859785	0.220236	-0.731694	-	-
ynfA	17	E012	-0.0752961	-1.4782	3.01719	-0.729098	1.11669	-1.48897	2.12623	-1.42467	1.5468	-1.18809	0.231794	-1.45007	-2.35593	0.583289	1.63461	-1.82455	1.51369	-1.4768	0.0789348	0.84147	-0.360187	-4.67174	-0.484556	1.33228	-2.47472	2.25441	3.7591	-3.72357	2.30556	4.72916	17	11
yciU	17	F001	-0.990858	-0.064486	-0.012455	-2.8408	-1.01984	-0.228138	-0.892231	-0.252259	-1.00915	0.294626	-0.901489	0.059421	-0.0368903	-0.995242	0.989952	-0.28045	1.05486	-0.987129	0.303216	-1.248	-0.286799	-2.90616	-4.67155	0.00474769	-0.237234	-0.0746124	-1.22057	1.36315	0.334308	-1.13239	-1	2
JW1513	17	F002	4.05044	-0.0425145	7.739	1.91575	7.69913	0.378008	10.2595	0.810404	7.26256	-0.093735	4.50739	-0.355708	-8.07125	2.85366	0.485446	-1.91653	-0.286105	-0.933483	0.567429	9.99633	1.36432	-0.8714	-2.80789	0.193071	-4.00366	4.22188	2.4529	-2.57081	4.10066	3.08751	19	12
mtfA	17	F003	0.714589	0.370467	0.168958	-0.792433	0.865135	-0.0318789	0.834518	-0.144641	0.747546	-0.346691	0.85059	0.461722	-0.54529	-1.65936	-0.535521	0.441708	-0.647703	0.674973	0.282821	0.555305	0.39038	-2.05701	-1.19706	0.607255	-0.995148	-0.326871	1.85904	-1.72675	0.129806	2.36745	-	-
JW2323	17	F004	-0.876061	-0.827543	-4.63285	0.148002	-2.84565	-0.869868	-3.92854	-0.842793	-3.13217	-0.833181	-1.29081	-0.559363	4.33525	-0.71479	-1.62731	-0.076116	-1.88981	-0.698166	-0.249615	-1.67248	-1.25485	0.68763	0.403438	1.39987	-1.26441	-0.599553	0.945931	-0.791308	-0.089393	1.29026	6	-
ratB	17	F005	-1.49006	2.54435	-3.49529	-0.465782	-2.93793	2.0074	-3.63727	1.71972	-3.10279	2.24983	-1.78284	2.70645	3.59702	-0.045818	-0.0325613	1.57946	0.0919198	1.92242	1.17463	-2.87365	1.5344	-0.790403	-0.072933	1.57126	-2.56199	-0.210281	1.99585	-2.11479	0.224117	2.53195	6	-
yaaI	17	F006	-0.412465	-1.21751	1.30998	-1.35681	0.116549	-1.32878	0.534149	-1.29614	0.0635812	-1.17853	-0.162633	-1.17036	-1.48657	-0.300276	0.943518	-0.680171	1.02876	-0.690922	-0.148153	0.562626	-0.769784	0.370707	0.444499	0.704135	0.111596	0.547373	-0.751844	0.885712	0.845777	-0.623199	-	-
yaeH	17	F007	-1.72608	-0.132421	-0.519797	1.30376	-1.96246	-0.441905	-1.88319	-0.428565	-1.74836	-1.11346	-1.62836	-0.357897	1.70968	1.16923	1.2532	0.0736286	1.84037	1.7553	-0.405605	NaN	NaN	0.983378	1.42931	NaN	NaN	NaN	NaN	NaN	NaN	NaN	-	-
ykfJ	17	F008	1.55203	1.36413	-0.885293	-1.61634	1.18884	0.792406	0.763105	0.496106	1.15	0.682748	1.45253	1.48019	0.523749	-0.614803	-1.59243	0.605064	-2.01781	0.690816	3.30416	1.7126	0.260788	1.19593	1.88319	-0.151311	-0.747805	0.696787	1.80268	-1.78067	0.970212	2.29994	-1	-
sufE	17	F009	0.980417	1.04612	-2.75997	-1.82856	-0.245229	0.77097	-1.28231	0.744914	-0.675443	0.466516	0.686115	1.35931	2.04038	-1.03638	-2.01753	0.68118	-2.47734	0.679066	-0.0572918	0.208271	-3.99293e-06	1.08416	0.310919	-1.31204	0.640555	0.447249	0.285623	-0.0752652	0.762737	0.532753	-	-
yfjY	17	F010	-0.0677053	0.468522	-1.924	3.39964	-0.870846	0.0293043	-1.39915	0.100343	-1.231	0.0688281	-0.14737	0.730173	1.20244	-0.143819	-0.840232	0.880472	-1.02775	-0.492907	-0.165693	-0.197431	-0.0280055	-0.563721	-0.128189	0.411245	-0.43605	-0.326036	-0.36282	0.359819	0.130481	-0.194504	10	-
rlmH	17	F011	-0.699582	-0.648669	1.28518	0.627889	-0.277164	-0.320042	0.157467	-0.069345	-0.300725	-0.308562	-0.551044	-0.348664	-1.04567	-0.306659	1.38879	-0.710468	1.41374	-0.720522	0.351123	NaN	NaN	-0.151398	-0.623084	NaN	NaN	NaN	NaN	NaN	NaN	NaN	-	-
JW1685	17	F012	2.25862	1.26651	-1.28487	-0.594872	1.61357	0.828768	0.830757	0.565343	0.75074	0.621667	2.00806	1.3681	-0.470508	0.210298	-2.28889	1.47661	-2.77792	1.4096	0.667202	1.4249	1.45451	1.32889	-1.52776	-1.17773	1.75957	0.71911	0.120775	-0.315354	0.988856	0.346336	-	-
yciI	17	G001	-1.1192	0.545404	-1.57925	-0.673304	-1.70475	0.231621	-2.12622	0.174627	-1.58006	-0.0853547	-1.12272	0.567494	2.33683	-0.945873	0.492665	0.329106	0.483253	0.411395	0.205175	-1.83691	1.11578	0.0990625	0.402366	1.59959	-1.894	-0.46012	1.46153	-1.3668	0.0224531	1.89416	-	-
ydeI	17	G002	-0.665822	-0.037566	1.07957	-2.36875	-0.332207	-0.337821	0.0491534	-0.519404	-0.135839	-0.165445	-0.486099	0.0256272	-0.65493	-0.0687821	1.29566	-0.070081	1.39145	-0.310239	-0.4654	NaN	NaN	0.000341685	0.31879	NaN	NaN	NaN	NaN	NaN	NaN	NaN	-	-
yeeX	17	G003	-1.62776	2.95823	2.16654	1.96585	-0.896457	2.90115	0.102471	2.67164	-0.400324	3.44908	-1.25846	3.93157	-1.19443	1.46159	2.65554	1.14329	3.46528	0.0218311	2.12684	NaN	NaN	-1.91472	-2.0826	NaN	NaN	NaN	NaN	NaN	NaN	NaN	10	-
JW0032	17	G006	2.61451	0.100175	0.260088	-0.219883	2.77747	-0.354069	2.42547	-0.446416	2.36511	-0.424894	2.74559	0.413702	-1.01553	-0.336995	-2.26125	1.14686	-2.55931	-0.321479	3.8153	3.57379	-0.629669	4.23336	-2.25236	-0.975089	0.272582	-0.630592	-1.15635	1.2898	-0.114223	-1.06309	13	5
yaeP	17	G007	-0.852623	-1.07072	-2.29956	1.09628	-1.91816	-0.85211	-2.66432	-0.594932	-1.86371	-0.130014	-0.903685	-0.769748	2.88712	-1.39442	-0.751768	0.00180483	-0.430988	0.303893	-0.116038	-2.02031	-0.257789	-1.38276	0.175964	1.42837	-1.2413	-1.27464	-0.762869	0.822596	-0.62397	-0.635267	-	-
frsA	17	G008	-2.25964	7.98355	1.90288	5.75014	-1.77636	6.97096	-0.891985	6.26868	-1.57181	5.93	-2.0354	7.237	-0.666098	5.6431	3.38091	0.778917	4.53614	0.145963	-0.103653	0.0341761	2.04175	-0.0519677	-4.66777	-2.96879	-0.14076	-0.662118	1.61548	-1.55442	-0.139418	2.07666	10	3
ydjM	17	G009	-2.98698	0.640643	-0.459725	0.891876	-3.21407	0.581494	-2.90295	0.767195	-3.0953	0.684712	-2.90506	0.465231	1.27751	1.15145	2.8129	-0.123238	3.63985	1.16773	-0.347578	-1.6439	0.100018	-2.25109	-0.551675	-0.679915	-1.33627	-0.43237	-0.137748	0.237191	0.0447725	0.0561021	6	-
JW0639	17	G011	-2.73621	-4.03443	4.23566	2.26897	-1.39124	-2.22831	0.290064	-0.698233	-0.560778	-1.4343	-2.25799	-3.7656	-2.09944	3.09518	4.26248	-4.63002	5.09136	-6.2742	1.1806	-0.838589	-0.754679	-1.96843	0.451657	1.54923	-2.92872	0.395652	-0.221563	0.323629	0.72005	-0.0374455	18	-
yeaL	17	G012	0.0860956	0.499436	1.69316	-1.70281	0.667067	0.0691567	1.18748	-0.0805616	0.853579	0.489922	0.389029	0.555481	-1.53148	-0.030482	0.680647	0.481876	0.976236	0.329603	0.489534	-0.0732109	0.644961	-0.111584	0.288086	0.0851233	-0.00640818	-1.25427	-1.07802	1.22411	-0.608006	-0.978368	-	-
yciS	17	H001	-0.689299	-1.0751	-4.28131	0.232447	-2.50989	-1.20895	-3.62683	-1.07552	-2.93812	-1.16595	-1.08914	-0.910834	3.90548	-1.16954	-1.42889	-0.170668	-1.74086	0.194421	-0.18549	-2.82358	-0.714626	3.3625	2.22163	-0.43428	1.33028	0.843052	0.387769	-0.271046	1.09262	0.648799	6	5
ydgA	17	H002	-0.868905	0.581265	-0.355755	0.741177	-1.02023	0.65483	-0.9939	0.882559	-1.0703	0.146642	-0.814405	0.73156	0.624264	0.851811	0.776302	-0.663757	0.784295	-0.800399	-0.116457	-0.985921	0.872298	-0.663556	0.127031	0.345633	0.818038	0.452985	-0.960172	0.935502	0.767486	-0.850489	-	-
yeiB	17	H003	1.91849	1.58534	1.75928	0.113046	2.60609	1.10099	2.89464	0.95254	2.58473	0.90878	2.18792	1.75571	-1.75253	0.243158	-0.950465	1.77747	-0.738248	1.63075	0.238695	3.17867	0.492421	0.12492	0.587308	-0.691425	0.183836	-1.51468	-1.84536	1.80276	-0.811339	-1.79907	-	-
yfcZ	17	H004	-0.447592	2.02452	-0.632103	-2.14049	-0.733902	1.82675	-0.797092	1.76765	-0.751284	1.96884	-0.283029	2.41057	0.589044	0.330811	-0.0275802	1.82766	0.48494	1.18729	-0.107523	-0.95611	1.86349	0.952846	0.68927	0.47977	-0.400187	-1.90435	-1.76579	1.49379	-1.11256	-1.71491	-	-
ygbK	17	H005	0.8865	0.830156	0.374601	2.81973	0.906697	0.609338	0.918078	0.748775	0.742178	0.774583	0.984708	1.11341	-0.488027	2.12148	-0.812587	1.0366	-0.642627	0.883575	1.36236	1.33857	0.246147	-0.420235	-0.574346	-0.834777	1.48358	-0.188872	-1.63371	1.50357	0.241473	-1.57474	-	-
zapD	17	H006	-1.55259	-1.09512	1.44413	-1.96212	-1.10693	-1.17407	-0.628993	-1.21252	-1.20191	-0.887321	-1.2538	-1.11017	-1.09947	2.57162	2.08727	-0.444687	2.66046	0.0401033	-0.0297819	NaN	NaN	0.0382012	-2.15659	NaN	NaN	NaN	NaN	NaN	NaN	NaN	-	-
yaeQ	17	H007	0.86581	-0.86257	2.08764	-0.861771	1.86493	-0.834616	2.52569	-0.625896	1.95104	-0.954213	1.29485	-0.6382	-2.19984	0.668381	-0.0903967	-0.387508	-0.0337066	-1.16515	3.07387	1.5086	0.277598	0.125296	-0.53268	0.600553	0.0168672	-0.634266	-2.85768	2.6321	-0.11716	-2.8513	17	-
ykfI	17	H008	0.0482718	0.097074	-0.0862692	-2.45461	-0.00992701	0.0732897	0.0402	0.231384	-0.17884	0.151872	0.0972145	0.485551	-0.476275	-0.230827	-0.0698716	-0.424452	-0.272287	-0.988011	-0.259735	-0.149316	0.778758	0.558845	-0.486418	1.28461	-0.694666	0.171271	-0.449537	0.407898	0.535258	-0.29055	-	-
yeeS	17	H009	2.96752	5.60394	-2.27517	-2.62634	1.85624	4.88325	0.819695	4.46578	1.34274	4.28384	2.88016	6.16632	1.27391	1.1088	-3.8328	4.76257	-3.40605	3.56203	1.65802	1.27974	2.44809	0.834334	-1.02553	-0.902058	0.495869	-3.07799	-1.11824	1.04874	-1.99854	-1.02191	10	-
csdE	17	H010	0.912935	1.22442	0.824603	-1.33315	1.34785	0.860094	1.55087	0.770887	0.974664	1.16184	0.97137	1.20548	-1.86662	0.507686	-0.0732773	-0.00544532	-0.447702	0.328559	1.48369	0.74484	0.122023	-0.618558	0.307887	0.344616	0.401325	1.24878	0.576462	-0.72527	1.43534	0.864252	-	-
ybeT	17	H011	0.646672	-0.660446	0.702071	-0.719077	0.986418	-0.77358	1.15636	-0.711143	0.672527	-0.897425	0.752739	-0.496153	-1.50374	1.06585	-0.148859	-0.660307	-0.568911	-1.52326	-0.370003	0.747591	-0.95127	0.54491	-2.52549	-0.609907	0.589666	1.27686	0.923834	-0.803005	1.45924	1.26463	-	-
yedK	17	H012	-3.32518	-0.296825	-2.93156	1.82623	-4.31899	-0.850366	-4.52241	-0.96102	-4.27735	-1.05392	-3.35419	-0.581667	3.51041	0.281789	1.76638	-0.268138	2.35587	0.663272	0.0551094	-3.18828	-0.210775	2.0693	0.0435327	-5.87703	2.33074	-0.510999	2.55408	-2.50974	-0.0184174	3.21178	6	4
yedJ	19	A001	0.52842	-1.71946	1.96209	-0.0686783	1.64385	-1.26312	2.48848	-0.802294	1.69207	-1.06179	0.617365	-1.57632	-2.56918	0.242133	0.364117	-2.18154	-0.0478107	-2.18659	-0.153913	0.0684509	-0.818516	2.15234	-0.654198	-0.736789	0.0882517	0.62224	-1.00008	0.989446	0.90805	-0.893848	-	-
grcA	19	A002	0.667773	-0.710289	-0.707694	-0.795566	0.534873	-0.486332	0.482783	-0.243989	0.346557	-0.702713	0.473907	-0.519857	-0.17208	-0.131059	-1.02491	-0.537149	-1.33342	-0.17099	0.178778	-1.17404	-0.269588	1.4717	-0.547482	0.194564	0.649222	0.427962	-0.651761	0.719826	0.746772	-0.513443	-	-
ybdK	19	A003	2.27569	1.29889	-0.958098	-0.325121	1.90019	1.09716	1.45994	1.17732	1.45088	1.05337	2.0442	1.65196	-0.4479	-0.278629	-2.60511	0.452493	-2.82649	-0.0900343	0.822047	-0.0798729	0.522589	2.58721	0.653156	-0.662141	0.487078	0.0755893	0	-0.124273	0.45687	0.210427	-	-
anmK	19	A004	-1.06698	0.102653	-2.27827	2.59818	-1.99002	0.0838364	-2.19938	0.235674	-1.98709	-0.462137	-1.56461	0.0898718	2.31485	-0.094166	0.162398	-0.366542	-0.29681	0.600558	0.629277	-3.20817	0.514982	1.45358	-0.252108	-1.25945	0.758602	2.01972	2.9855	-2.9119	2.09976	3.74699	-	12
yacL	19	A005	-1.85637	0.753848	0.906245	-0.310235	-1.33378	0.806029	-0.558893	0.954051	-0.963219	1.37502	-1.89093	0.709397	-0.507808	0.146232	2.52352	-0.954006	2.43567	-0.284456	-0.106698	-2.28815	0.687623	1.98133	0.894342	0.0561217	-0.246755	1.58131	2.85313	-2.90571	1.71977	3.58185	-	12
allA	19	A006	-1.16566	-0.730843	2.8244	0.159014	0.156874	-0.0164105	1.43181	0.401901	0.544638	0.180455	-1.0039	-0.323251	-2.48558	1.59652	2.62497	-2.15828	2.3991	-2.0804	0.620727	NaN	NaN	-0.0918127	-2.55251	NaN	NaN	NaN	NaN	NaN	NaN	NaN	-	-
yliI	19	A007	-2.92643	-1.73893	2.50732	1.81543	-1.71341	-1.26245	-0.314097	-0.920853	-0.961251	-1.46273	-2.80146	-1.91389	-1.07738	1.85688	4.39995	-2.98744	4.32917	-1.27502	4.68331	-1.35635	-0.589685	0.7324	-3.07966	-0.300614	0.0395532	2.5685	1.93489	-1.94904	2.58366	2.45855	6	3
sxy	19	A008	0.538664	1.76235	0.477642	-1.18603	1.01093	1.13241	1.3083	0.91853	0.858076	1.08933	0.664693	1.80661	-1.39484	-0.645276	-0.469719	0.978375	-0.341502	0.491831	-0.239377	2.06715	0.841327	0.67368	0.301424	0.0166479	-0.0382469	-2.3377	-0.450082	0.316886	-1.44334	-0.291153	-	-
rsmH	19	A009	-2.58113	0.412676	-0.898463	-0.512554	-2.86727	0.0890074	-2.52247	0.000565765	-2.32862	0.218137	-2.71111	0.458549	2.26491	0.0429176	1.94997	0.215423	2.21395	0.249675	0.187073	-1.80869	-0.143472	-0.797773	0.172966	0.453807	-0.798762	-0.795269	1.58522	-1.5734	-0.24555	2.04071	-	-
JW1798	19	A010	1.28633	1.13509	-0.370796	-0.411629	1.12685	0.848531	1.03544	0.737329	1.02522	0.767172	1.23474	1.51808	-0.329408	-0.0974485	-1.66941	1.49829	-1.49945	0.719197	0.50944	1.06983	1.3822	-0.300446	0.98267	0.606042	-0.879024	-2.81254	-0.622857	0.586497	-1.80087	-0.481678	-	-
sufA	19	A011	1.81395	-0.250311	1.89861	-0.300009	2.68524	-0.331398	3.14962	-0.225935	2.74776	-0.334428	2.0237	0.0917214	-2.23372	-0.560068	-1.15192	0.650606	-0.991276	-0.263639	-0.14615	4.199	-0.519853	1.9355	-0.336405	-1.54607	0.675219	-3.48695	-1.588	1.48743	-2.30005	-1.52609	-1	-
yfcA	19	A012	-1.25935	-0.0651244	0.541375	-0.963083	-0.972701	-0.167794	-0.483743	-0.103175	-0.550861	-0.443936	-1.17483	0.0392885	0.428378	0.589094	1.15731	0.0371736	1.49126	-0.135007	-0.27947	-0.798292	0.560851	-0.232274	-0.942007	-0.862318	0.586647	-2.22396	-1.01918	1.17842	-1.35695	-0.914583	-	-
yegU	19	B001	0.00833622	-0.595325	-1.24354	0.257382	-0.387809	-0.838499	-0.562914	-0.763901	-0.629511	-0.893759	-0.175378	-0.523864	0.309339	-0.72331	-0.687722	0.063627	-0.901742	0.526009	0.0696324	-0.454028	-0.440635	1.10274	-1.33639	-1.01165	0.639492	0.659992	1.65761	-1.55253	0.939511	2.12678	-	-
satP	19	B002	-0.515409	-0.197237	-0.136479	1.89274	-0.420475	-0.25386	-0.204773	0.0446942	-0.479307	-0.295787	-0.60089	-0.121491	-0.281055	-0.168791	0.457905	-0.418731	0.284244	0.352525	-0.308418	0.428199	-0.714074	0.419867	0.145445	1.4617	-1.57902	0.0873168	-1.09747	1.18189	0.466465	-0.999429	-	-
dtpD	19	B003	-0.787457	1.89393	0.313041	0.426531	-0.507359	1.70771	-0.0999286	1.7889	-0.360604	0.855496	-0.849552	1.93599	0.0127518	1.10357	1.19982	0.333981	1.10354	0.620609	1.17959	-0.931501	1.11157	0.398832	0.582521	-0.502993	0.120041	0.32419	1.52677	-1.66535	0.661049	1.97137	-	-
ydiU	19	B004	-1.88169	-1.29736	-0.936029	-0.893429	-2.11512	-0.975756	-1.89026	-0.720201	-1.97399	-1.43106	-2.13015	-1.26975	1.24441	0.0520924	1.5448	-1.85431	1.1497	-1.31993	-0.0288623	-2.46	-0.222225	-0.245876	-0.0724816	0.684584	-1.06931	0.83423	2.01483	-2.01128	1.08522	2.55483	-	-
yadE	19	B005	-0.775928	-0.285929	0.394557	-0.316452	-0.437034	-0.459928	-0.0396794	-0.346008	-0.270035	-0.64271	-0.826328	-0.383192	-0.287116	-0.527711	1.10951	-0.642321	0.855689	-0.210956	0.170806	-0.637981	-0.0143518	-0.412677	0.182969	-0.175328	0.92385	0.647338	0.794199	-0.825224	0.928961	1.11464	-	-
JW0539.5	19	B006	-0.226056	-0.944752	-0.477631	-0.358007	-0.274847	-0.705303	-0.132532	-0.523858	-0.241609	-0.663521	-0.443632	-0.941817	0.0366871	0.381437	0.107399	-1.26352	-0.332526	-0.389039	-0.119284	-1.23581	0.00828189	1.79831	1.20932	-0.741583	0.0858862	1.47511	2.04602	-2.01499	1.62858	2.59247	-	-
ybjL	19	B007	-0.669288	-0.115385	2.61599	-0.938458	0.60545	-0.165948	1.6846	-0.235733	1.08147	-0.264651	-0.482378	-0.195505	-2.0377	0.185129	2.04672	-0.660434	2.00308	0.249111	-0.223155	NaN	NaN	-0.043002	-0.633374	NaN	NaN	NaN	NaN	NaN	NaN	NaN	-	-
yccF	19	B008	0.688815	0.61694	0.592217	-0.530125	0.964263	0.215404	1.19318	0.152284	0.950986	-0.178302	0.741865	0.874095	-0.87736	0.540567	-0.614427	0.789714	-0.496557	0.129118	0.527965	1.91232	0.574335	-0.5808	0.232697	0.295768	-0.646485	-2.06784	0.1482	-0.204812	-1.23787	0.377276	-	-
ybeY	19	B009	0.269359	1.48361	0.367886	-0.387586	0.480464	1.14917	0.710031	1.07653	0.601372	0.656601	0.353708	1.65184	-0.206472	0.0672256	-0.373317	1.71069	0.0193627	1.53614	0.208107	0.777533	1.32372	0.91756	-0.102028	-1.31965	0.562354	-3.43907	-1.4553	1.50294	-2.26494	-1.38445	-	-
nrdF	19	B010	1.21373	0.313804	-1.04739	-0.373722	0.691745	0.153068	0.297669	0.19853	0.619839	0.280345	1.22635	0.83088	0.869783	-0.384186	-2.39605	2.24801	-1.80989	1.42625	-0.288222	1.32326	0.575878	0.0872426	0.364198	-0.637962	0.137319	-5.22803	-2.34742	2.53714	-3.54465	-2.32513	-	8
ydjA	19	B011	-0.129267	-1.20271	0.716148	-0.236011	0.335189	-1.05064	0.748739	-0.79464	0.604	-0.850002	-0.0256372	-0.968362	-0.570308	0.29458	0.19903	-0.740948	0.122714	-1.35155	-0.115255	1.20802	-0.578996	-0.848385	-1.96825	-4.16617	2.23281	-1.36938	-0.0234323	0.0629289	-0.698095	0.184123	-	4
ygeA	19	B012	0.962509	-0.315139	-0.748425	-0.929514	0.659888	-0.468089	0.399949	-0.428213	0.422514	-0.243825	0.959005	0.103212	-0.102469	-0.844572	-1.74876	1.33761	-1.48027	0.811132	-0.45804	1.80241	0.442115	-0.27999	-0.279313	-1.78744	0.720361	-3.26724	-1.50665	1.48431	-2.13852	-1.43934	-	-
rcnR	19	C001	1.54465	2.27087	-2.77292	0.549342	0.379697	1.94902	-0.448084	2.00918	-0.109202	1.72346	1.14148	2.49412	1.51443	0.247557	-2.74964	1.34811	-2.95308	0.718149	0.188446	-0.831449	0.928907	0.803474	1.15616	0.0452135	0.303759	-0.510013	0.220704	-0.312801	-0.0176252	0.459214	-	-
yadS	19	C002	0.628811	1.28608	0.439635	0.180733	0.936205	1.04037	1.14714	1.15556	0.713749	0.602818	0.583478	1.32932	-1.25679	-0.0735623	-0.275153	0.460677	-0.443735	0.602196	0.36041	0.15301	0.43498	0.0990625	0.302056	-0.0822527	0.294208	-0.133431	0.0401898	-0.174309	0.286475	0.25559	-	-
ybjE	19	C003	-0.514857	0.5257	-0.0783381	-0.0788918	-0.506883	0.57313	-0.282578	0.707393	-0.564395	0.420606	-0.690044	0.652799	-0.192098	0.566958	0.586395	0.206134	0.417968	0.60799	0.205373	0.2342	0.288129	0.161737	-0.0729791	0.0353481	0.00156355	0.552772	0.404398	-0.432577	0.850263	0.667729	-	-
msrC	19	C004	-3.38999	0.558366	-1.61362	3.65556	-3.98291	0.535468	-3.66623	0.811729	-3.58048	-0.276375	-3.75135	0.284472	3.17837	1.34064	2.71002	-0.599056	2.77114	0.724761	0.606092	-3.29614	0.455295	0.603684	0.0541848	1.52188	-1.50755	1.88211	3.11395	-3.13036	1.97986	3.90805	6	12
rayT	19	C005	-1.32991	0.404983	1.55742	0.452187	-0.62926	0.207327	0.182541	0.27046	-0.238461	0.232218	-1.16148	0.340042	-0.816273	0.996203	1.70747	0.29019	2.22845	1.4388	-0.180109	-0.435139	0.416188	-0.615687	0.49384	0.879559	-0.524603	-0.79457	0.147084	0	-0.244994	0.376016	-	-
ybdZ	19	C006	-1.72653	-1.05299	-0.511468	0.198911	-1.82937	-0.960132	-1.4824	-0.786962	-1.49398	-0.956948	-1.91328	-1.05086	1.04892	0.62171	1.40094	-1.07559	1.16957	-0.200165	0.0414623	-1.6088	0.0992854	0.217859	-0.890701	0.742909	0.640729	1.22958	1.9192	-1.80871	1.41902	2.43968	-	-
amiD	19	C007	-1.78359	1.51843	1.5638	-0.591398	-0.994882	1.29009	-0.030697	1.20175	-0.661874	1.17014	-1.79555	1.20025	-1.21431	0.997531	2.89633	-0.814107	2.71432	-0.0379288	-0.0260525	NaN	NaN	2.44473	1.13617	NaN	NaN	NaN	NaN	NaN	NaN	NaN	-	-
yccT	19	C008	0.147258	1.95166	-1.97085	2.93654	-0.647342	1.28086	-1.09132	1.2281	-0.735148	0.969628	-0.00900426	2.069	1.94378	0.872178	-1.31115	2.04902	-1.09887	1.35725	0.462552	-0.21222	1.3213	0.190793	-0.527991	-0.0784014	0.0261303	-2.33852	-0.898191	0.975559	-1.44397	-0.783031	-	-
JW0754	19	C009	-0.843982	-1.26921	0.242208	0.443138	-0.683167	-1.16162	-0.376925	-0.716336	-0.333598	-0.554049	-0.591468	-1.02924	0.404318	-0.868118	-0.0261042	0.370449	0.784053	0.310095	0.348081	-1.10417	-0.129362	-1.08771	-0.173528	-0.682158	0.261806	-5.50487	-3.05424	3.07751	-3.73698	-3.05175	-	8
JW2747	19	C010	0.845415	-0.288466	-0.922892	0.32244	0.479241	-0.415236	0.192342	-0.153046	0.501972	-0.0783596	0.886117	0.0872209	0.77452	-0.935621	-1.92796	1.08962	-1.56882	0.31379	0.583301	0.909269	-0.61058	-0.175402	-0.699629	-0.799149	0.654473	-4.47879	-3.17321	3.02519	-3.01661	-3.17249	-	8
msrB	19	C011	0.607214	0.413728	0.93058	-0.437545	1.08488	0.0275477	1.41352	-0.0979178	0.999798	-0.168169	0.709259	0.569255	-1.4866	-0.55964	-0.322265	0.97606	-0.195775	0.863176	2.07827	1.93807	-0.0202635	-0.242261	0.264587	-1.15216	0.389854	-2.27368	-0.69263	0.615135	-1.39475	-0.558307	-	-
btuF	19	C012	0.9676	-0.432798	-0.290861	-1.35476	0.838637	-0.65302	0.725653	-0.741101	0.924735	-0.519535	1.04175	-0.00343471	0.136444	-1.0135	-1.66581	1.24322	-1.34054	0.0182902	-0.344898	1.81754	-0.375579	-1.43366	0.104847	-0.204377	-0.054751	-3.74853	-1.50094	1.56259	-2.49103	-1.43323	-	-
yohJ	19	D001	0.417843	0.792319	0.428096	0.59825	0.722831	0.477743	0.982301	0.540557	0.483315	0.194901	0.351812	0.752878	-1.37354	-0.126094	-0.0979445	-0.0789095	-0.408374	-0.260178	-0.100702	1.3822	0.0500517	-0.111621	0.0928946	-0.295259	0.645637	0.265308	0.169832	-0.159305	0.612538	0.401701	-	-
yafQ	19	D002	-1.38236	-0.214853	-1.34038	0.148651	-1.8603	0.0323907	-1.79076	0.365551	-1.92855	-0.108882	-1.71459	-0.126241	1.0132	0.332171	0.787243	-0.970951	0.421029	-0.425457	0.309096	-0.696681	0.270759	-0.271981	0.470942	-0.812946	0.417717	1.32148	0.834891	-0.756669	1.49726	1.16165	-	-
clpS	19	D003	0.411733	0.759623	-0.933679	0.639743	0.20239	1.05098	0.147517	1.42426	0.00740868	0.663666	0.142035	0.78209	0.216651	1.21312	-0.651606	0.0467608	-0.975733	1.39856	-0.219644	0.838808	1.27596	0.446703	1.15424	0.258389	-0.640298	2.05826	1.20224	-1.23629	2.13344	1.58908	-	-
yeiH	19	D004	-2.82082	-1.56565	-0.420774	-0.331201	-2.84479	-1.36521	-2.32919	-1.02904	-2.6021	-1.75919	-3.05036	-1.77018	0.958256	-0.261234	2.72539	-2.35015	2.40142	-1.59452	-0.194668	-1.38037	-0.658653	1.4255	-0.744915	-0.126749	0.572257	2.03105	1.39781	-1.27038	2.10965	1.81892	-1	-
yafP	19	D005	-0.983163	1.01824	1.66881	1.33255	-0.103434	0.668576	0.775732	0.730141	0.21081	0.228397	-0.888333	0.913276	-1.30537	0.977175	1.88142	-0.660744	1.79603	-0.365972	0.58476	-0.409597	0.517314	0.661776	0.33254	0.689414	0.00901505	0.913681	1.3701	-1.45635	1.15195	1.78626	-	-
JW0677	19	D006	-2.18114	-2.4565	-2.45089	0.949674	-2.95616	-1.7157	-3.06598	-1.05585	-2.71838	-1.29005	-2.50058	-2.2347	2.9824	-0.392708	0.683734	-2.4274	0.32311	-2.31595	0.502732	-0.677464	-1.24872	0.50332	-1.2401	-2.8032	1.13448	0.679038	1.11715	-1.24535	0.955398	1.48957	6	-
ybjX	19	D007	-1.27563	-1.58274	1.41133	-1.35826	-0.437159	-1.43468	0.377584	-1.27619	-0.1211	-1.26385	-1.07003	-1.48167	-1.18873	0.849825	1.67682	-1.34529	1.71505	-1.31725	-0.303885	1.18952	-0.704635	1.14425	-0.445387	0.760208	0.380926	-0.546948	-1.74532	1.74812	-0.0472538	-1.69323	-	-
efeO	19	D008	1.93901	4.46802	0.623064	3.23146	2.12337	3.52107	2.08538	3.23294	1.83913	2.55931	2.03739	4.62832	-0.871027	1.50353	-1.65405	3.92632	-0.979593	3.87224	0.792266	2.22235	2.74177	0.795883	1.00851	-1.54727	0.600478	-2.90011	-1.00343	0.923334	-1.86625	-0.897486	10	-
rutC	19	D009	-0.290337	2.56642	-2.05842	2.36465	-1.23517	2.50662	-1.61016	2.75919	-1.5641	2.26609	-0.515691	2.96257	1.71495	0.798821	-1.10947	2.51428	-0.561461	2.41422	1.67171	-1.56145	1.91767	-0.122449	0.884854	-1.11104	1.11692	-2.55195	-1.0344	0.88483	-1.60529	-0.931094	-	-
JW0064	19	D010	-0.198111	3.11917	-1.67665	3.07155	-0.940565	2.85167	-1.19677	2.9384	-1.06021	2.11374	-0.377783	3.30886	1.9196	2.33755	-0.923316	2.77378	-0.364839	2.98315	-0.0757505	0.0476342	2.09792	0.546635	0.275248	0.141722	-0.413847	-2.31371	-1.77827	1.46786	-1.42515	-1.72813	10	-
iscA	19	D011	0.821513	-1.05692	2.96846	0.369788	2.21952	-0.741713	3.19491	-0.387799	2.26933	-0.589588	1.10823	-0.890839	-3.18141	1.06323	0.220064	-1.02795	0.339242	-0.821417	-0.474914	2.52504	-0.325087	-2.93381	-1.04005	-4.72988	2.56509	-1.80539	-1.28609	1.40313	-1.03641	-1.20294	17	4
yagP	19	D012	0.6488	2.49645	1.30467	-0.444331	1.03159	1.64781	1.40874	1.33248	1.26794	0.950641	0.76118	2.54948	-0.704658	-1.06811	-0.349943	2.98333	0.347208	3.38608	0.972811	0.236369	1.11015	0.826565	-2.30954	-0.770385	0.531139	-3.5522	-2.39057	2.38538	-2.34783	-2.36996	10	-
yohK	19	E001	0.696763	-1.87935	0.145522	0.928341	0.832515	-1.37395	1.01908	-0.974072	0.753977	-1.69004	0.527146	-1.59708	-0.796813	0.34445	-0.592275	-1.43331	-1.11908	-1.39214	-0.202851	0.19097	-0.771918	-0.290774	-0.693644	0.273792	0.546973	0.788984	0.209552	-0.18344	1.0473	0.446598	-	-
paoD	19	E002	-0.482203	0.291359	-0.384879	2.28477	-0.643539	0.439416	-0.409133	0.651992	-0.621703	0.0931193	-0.726171	0.332612	0.178594	1.72591	0.348645	-1.17666	0.0178452	-0.770353	-0.148313	-1.15165	0.531354	0.0823805	0.799837	0.334156	-0.47838	1.27869	2.01436	-1.9733	1.4608	2.55426	-	-
JW0991	19	E003	-0.534722	0.294736	-0.36279	1.23139	-0.612202	0.230412	-0.435468	0.35504	-0.769576	0.268957	-0.694763	0.256323	-0.285096	0.198561	0.438462	-0.143934	0.267086	0.636258	0.00764281	-0.390564	0.246192	-0.407096	0.410074	0.65994	-0.852131	0.663667	0.857444	-0.710928	0.942576	1.18773	-	-
frc	19	E004	-4.02373	-1.7359	-1.13265	0.252962	-4.33068	-1.67581	-3.82822	-1.49375	-3.88706	-1.65742	-4.28955	-2.06711	2.31962	-0.639731	3.66982	-2.65862	3.57434	-0.820996	-0.144367	-3.05951	-0.702731	-1.91645	-0.628825	2.24109	-1.71821	2.36757	3.37525	-3.28086	2.4054	4.23815	6	12
JW0248	19	E005	-2.74428	-0.825652	0.203919	0.423045	-2.51491	-0.6271	-1.82639	-0.401419	-2.37934	-0.22691	-2.8788	-0.909333	-0.26076	0.664984	3.08315	-2.33104	2.76549	-1.59227	0.177011	-2.06122	0.150496	-0.566407	0.868114	1.01342	-0.724681	2.3913	2.69277	-2.67726	2.42639	3.38289	6	12
JW0678	19	E006	-3.54172	-0.374617	0.903489	0.822668	-3.01806	-0.375219	-2.05337	-0.167995	-2.696	-0.309549	-3.52463	-0.801695	-0.192808	1.49644	4.05645	-2.18089	4.25842	-1.40807	2.22301	-1.89144	-0.291512	0.164613	-0.312853	1.82949	-1.97094	2.30552	2.56715	-2.67143	2.3506	3.22786	6	12
ycaP	19	E007	-1.17963	-0.0923972	-2.56358	-1.20962	-2.1422	-0.485998	-2.46297	-0.604486	-2.07672	-0.472139	-1.49642	-0.00758733	2.57448	-0.632531	-0.172197	0.386134	-0.381946	0.103526	-0.129087	-1.1524	-0.359274	1.42787	-0.81415	1.20082	-0.850658	-0.536281	0.522471	-0.454354	-0.0387006	0.80246	-	-
yebC	19	E008	1.15972	1.95735	-1.92052	-0.120135	0.370678	1.29709	-0.22667	1.17676	0.0216607	1.55406	1.02575	2.21355	0.825175	-1.14247	-2.38654	1.79109	-2.23663	0.779293	0.555548	1.18012	0.671484	1.31409	-0.0758578	0.215033	-0.402382	-2.35014	-2.00325	1.88888	-1.45278	-1.96542	-	-
JW1146	19	E009	1.19587	0.900799	-1.73514	-1.12244	0.39928	0.336634	-0.181364	0.192147	0.295126	0.580865	1.0921	1.15211	1.36353	-0.175427	-2.50719	2.20356	-2.14795	1.4229	0.0778868	0.246077	-0.350303	1.34536	0.786834	0.922169	-1.35553	-4.17896	-2.04981	2.2467	-2.80215	-2.01431	-	-
JW0896	19	E010	-0.19322	0.9269	-1.21738	3.06788	-0.663412	0.970188	-0.798915	1.54525	-0.584719	0.807077	-0.260846	1.10368	1.57378	1.21602	-0.919883	1.36377	-0.480903	1.67006	-0.538106	-0.186952	1.05349	-1.44057	0.0514213	-0.610284	0.0292659	-3.00216	-1.19903	1.37894	-1.94223	-1.10917	10	-
ygbL	19	E011	1.43131	1.12367	-1.68967	0.0599752	0.651214	0.868506	0.0987224	0.837986	0.208979	1.14494	1.34254	1.57377	0.306019	-1.52216	-2.78363	2.05673	-2.39869	0.740572	-0.223407	0.65968	0.870256	1.02909	0.748297	-1.16641	0.716665	-4.2129	-2.33416	2.21741	-2.82652	-2.31136	-	-
ybhK	19	E012	3.12204	-0.780661	0.490843	-0.0638738	3.36927	-0.953238	3.19111	-0.726143	2.97969	-0.744085	3.33151	-0.481164	-1.84114	-1.48591	-3.49485	1.46641	-2.95698	0.742774	-0.26521	3.5948	-0.687218	-1.87471	-2.2422	0.294105	0.105439	-4.65396	-4.24729	4.18904	-3.14107	-4.24286	10	8
nupX	19	F001	0.523187	0.694346	0.811703	0.500752	1.01622	0.588057	1.45768	0.79422	0.92725	0.895785	0.471529	0.750258	-1.50914	0.662987	0.00231096	-0.0860802	-0.219634	0.478736	0.463212	1.47244	0.341819	0.0685265	0.32635	-0.299561	-0.125591	0.697526	0.0282705	-0.218393	0.970829	0.242189	-	-
JW0295	19	F002	0.596223	1.76884	0.509708	-0.15997	0.979334	1.48588	1.31997	1.51068	0.951584	1.21714	0.544511	1.86135	-0.950435	0.202706	-0.129609	0.977588	-0.267985	1.33162	0.0316457	0.4436	1.08401	-0.718653	0.968215	0.258642	0.412892	0.453946	1.16888	-1.20981	0.768282	1.55003	-	-
ddpX	19	F003	-1.96913	-1.77207	-0.280668	-0.0980234	-1.88563	-1.51029	-1.42542	-1.14662	-1.84139	-1.65521	-2.12752	-1.90021	0.0646626	0.0351006	1.81861	-2.08021	1.43646	-1.22452	-0.399073	-0.601946	-0.473931	-1.09124	0.249176	0.906674	-1.7102	2.12327	1.33266	-1.18605	2.19035	1.74218	-	-
yqaE	19	F004	-1.63355	-0.941139	0.762336	-0.780877	-1.16365	-0.903434	-0.470679	-0.735993	-0.962982	-0.896609	-1.71386	-1.06666	-0.69201	0.242476	2.05064	-1.92132	1.70599	-1.59191	0.433284	-0.41823	-0.537582	0.320041	0.0897701	-0.847683	0.331968	1.64452	1.83647	-1.86214	1.77421	2.34041	-	-
rdgC	19	F005	-1.1456	2.466	-1.64228	1.4015	-1.66243	1.90984	-1.69207	1.80744	-1.62185	1.60368	-1.46008	2.42611	1.60975	0.23735	0.621312	0.606206	0.370688	1.07916	0.0888256	-0.927228	1.71441	-0.478524	-0.373738	-0.427039	0.058756	1.8184	1.39069	-1.46106	1.92455	1.81053	-	-
ybgF	19	F006	-3.13559	-1.11294	-2.99055	-0.973999	-4.14345	-1.02677	-4.23415	-0.854947	-4.15537	-1.26104	-3.58428	-1.21309	3.13399	-0.223048	1.66569	-1.31993	1.36405	-0.34443	-0.051907	-3.6274	-0.505554	1.98229	-0.601138	1.45854	-1.28344	1.05185	2.22393	-2.09148	1.26841	2.808	6	-
ycaR	19	F007	-0.571003	1.30016	-1.64145	-1.19104	-1.12101	0.670397	-1.31413	0.447702	-1.20046	0.0613608	-0.688333	1.33987	1.35692	-0.464437	-0.476664	1.14388	-0.363964	0.611682	0.923463	-0.373	0.150026	-1.58955	-2.04957	1.76192	-1.55824	-2.12634	0.070266	-0.0806132	-1.28255	0.289429	-	-
yedA	19	F008	0.275298	0.566954	1.25527	-0.290702	0.871212	-0.0960087	1.33445	-0.404897	0.964656	-0.0256091	0.42219	0.67213	-1.46512	-0.400213	0.0611217	0.807055	0.262074	0.416445	0.662384	1.30194	0.17443	0.449583	0.0745691	-0.178593	-0.406903	-2.31146	-0.579909	0.471811	-1.42344	-0.434421	-	-
ynbB	19	F009	-0.526211	-0.560757	0.807208	0.211877	-0.100768	-0.457216	0.404704	-0.267664	0.0571805	0.0808443	-0.443566	-0.30529	-0.863039	-0.186764	0.554594	-0.191702	0.705782	-0.380562	1.58538	-0.430145	0.109352	1.08988	1.1139	0.100204	0.0569679	-2.42403	-0.553954	0.508499	-1.50873	-0.405829	-	-
rutE	19	F010	1.80563	-0.0476516	1.03107	-0.108193	2.27333	-0.504867	2.39535	-0.499128	2.09052	-0.76009	1.95781	0.108639	-1.53989	-0.833905	-1.63922	1.32395	-1.36387	0.748323	-0.23653	2.62931	-0.509902	0.493397	0.189034	-0.324403	0.340435	-3.28634	-1.19161	1.28076	-2.1526	-1.10116	-	-
JW0632	19	F011	0.907251	-0.00732668	1.37201	1.77096	1.40923	-0.454065	1.74332	-0.428875	1.60582	-0.860295	1.14335	0.141202	-0.914962	0.192305	-0.875882	1.52661	-0.307696	0.935605	-0.280153	0.834629	0.869802	-1.30611	0.261434	-0.28287	-0.291484	-4.43565	-2.51651	2.62028	-2.98587	-2.50044	-	-
JW1073	19	F012	0.292554	0.196044	-1.98101	-1.18303	-0.580968	-0.0295906	-1.0736	-0.0687049	-0.751137	0.0909213	0.134686	0.563926	1.48795	-1.35192	-1.70942	1.29601	-1.48902	0.640397	0.0416178	0.284838	-0.285816	-1.48589	-1.83096	0.691823	-0.951074	-3.5481	-1.73771	1.85047	-2.34483	-1.68516	-	-
psuT	19	G001	1.34882	0.473677	1.81631	-0.221628	2.36865	0.218229	2.98655	0.371909	2.28861	0.0269629	1.43703	0.439737	-2.46577	0.246156	-0.256346	-0.250224	-0.60737	-0.319925	0.0151619	2.1146	0.163419	-0.801867	0.505832	-0.962459	0.391721	0.372582	0.415834	-0.434726	0.700987	0.680755	-	-
ybbY	19	G002	-0.187167	0.195444	1.55434	2.64618	0.61111	0.250239	1.3514	0.716725	0.808842	0.161063	-0.149175	0.325033	-1.44353	-0.370557	1.05594	-0.823683	0.676062	-1.46036	-0.0840649	0.832884	0.095192	-0.0638269	0.0743611	0.371323	-0.013831	1.1735	0.708367	-1.0527	1.37141	1.01571	-	-
rsxA	19	G003	-0.159611	0.387453	1.41347	0.261579	0.537859	0.364204	1.21088	0.648483	0.650274	0.532718	-0.193195	0.437754	-1.57146	0.472128	1.07182	-0.810861	0.663259	-0.413056	-0.0681084	0.535512	0.33575	0.777336	0.212099	-0.707943	-0.0665486	2.3045	1.9773	-1.89802	2.34971	2.50959	-	-
ygdD	19	G004	-4.20932	-0.847248	-1.87207	-2.07797	-4.90038	-0.679129	-4.5885	-0.440288	-4.7433	-0.089569	-4.65009	-0.9958	2.25287	-1.45122	3.57629	-2.64456	3.19177	-2.07391	0.00729973	-3.31472	-0.363456	-5.19714	-3.21816	1.92464	-4.38838	1.75929	5.59178	-5.52115	1.87334	7.18039	6	11
ybaQ	19	G005	0.390639	0.301639	0.579198	0.880617	0.741113	0.0640492	1.08106	0.226125	0.485351	-0.099129	0.281759	0.468727	-1.56545	-0.407414	0.0904338	-0.760822	-0.431947	-0.965237	-0.193106	0.962151	0.0742799	0.0906418	0.343851	0.631898	-1.06651	1.57039	0.720142	-0.975423	1.71038	1.02926	-	-
pgl	19	G006	-2.30698	-1.61556	-0.437143	1.18632	-2.28149	-1.71505	-1.85319	-1.54666	-1.85511	-2.07483	-2.43084	-1.94546	1.20971	-0.745291	2.0681	-1.73467	1.82387	-0.572172	-0.301212	-1.01658	-1.56253	-3.21398	-0.362986	1.6056	-1.03585	0.542157	1.43961	-1.2772	0.841444	1.86826	6	10
ldtD	19	G007	0.1066	2.32467	1.82794	-0.791768	1.00606	1.61434	1.80044	1.29243	1.07324	1.45282	0.228629	2.22659	-2.15654	0.417966	0.876582	0.416959	0.91396	0.77763	0.643275	-0.196905	0.70529	0.229977	-1.40192	-0.0155236	-0.209013	-0.738097	-0.291422	0.127616	-0.200034	-0.115213	-	-
yeeN	19	G008	0.157148	-0.990373	0.82177	4.83355	0.651321	-0.879239	1.0704	-0.124282	0.550285	-0.587871	0.300916	-0.723725	-1.38916	0.210784	-0.0304052	0.00460762	-0.03595	-0.323823	-0.465248	1.85234	-0.783591	0.202507	-2.13138	-0.763015	0.118135	-1.16022	-1.02093	0.98549	-0.534165	-0.916481	10	-
ydeJ	19	G009	0.261665	-0.00500512	1.63751	4.07713	1.02482	-0.084999	1.64708	0.232087	1.1315	0.152463	0.553392	0.230241	-1.64647	-0.164392	0.0259518	0.631369	0.40566	-0.142139	0.342729	2.27134	-0.516002	-0.976261	-2.26616	-0.379484	0.0186977	-3.77706	-2.23746	1.88325	-2.51177	-2.21064	10	-
ycdX	19	G010	0.249772	2.18744	-4.2204	1.54486	-1.55407	2.04482	-2.59512	2.15245	-1.75089	2.05738	-0.131815	2.52709	4.21117	0.534781	-2.71645	2.52577	-2.30548	2.35655	0.21862	-1.60545	1.16347	-0.142848	-0.449514	0.66162	-0.174514	-4.18965	-2.47001	2.42105	-2.80983	-2.45232	6	-
ybhB	19	G011	1.90638	1.49344	-0.381374	1.11973	1.84307	0.688833	1.6587	0.341143	1.53044	0.659571	1.903	1.65288	-0.936231	-0.742973	-2.13432	1.12237	-2.07685	0.54407	-0.120804	2.58169	-0.0186066	0.459802	0.946377	0.080422	0.424706	-2.63417	-0.522973	0.507604	-1.66717	-0.371667	-	-
ycjS	19	G012	0.65197	0.654858	-0.451245	1.06933	0.495524	0.268714	0.444798	0.214848	0.596876	0.175553	0.636607	0.876064	0.456131	-0.720985	-1.18387	1.25681	-0.940345	1.0728	0.129048	1.64841	-0.688219	-0.901753	0.226281	0.0999457	0.0164603	-2.41704	-0.97461	0.805104	-1.50344	-0.866183	-	-
bamB	19	H001	2.53578	0.346897	2.79075	6.79763	3.9353	0.474098	4.88374	1.15341	3.7144	0.185232	2.53012	0.261954	-3.58019	3.43147	-0.777303	-0.21811	-1.17101	1.0593	1.51221	NaN	NaN	-3.8408	-1.97584	NaN	NaN	NaN	NaN	NaN	NaN	NaN	20	-
allC	19	H002	0.0461546	-1.27673	2.92209	0.496745	1.45406	-1.19687	2.64512	-0.892527	1.56065	-0.861858	0.260423	-1.07528	-3.38755	0.273547	1.2762	-1.53973	0.976317	-2.05548	-0.404957	1.22752	-0.618761	0.657478	-2.19752	-0.148333	0.40126	0.510494	-0.423118	0.491803	0.815159	-0.261318	17	-
dtpA	19	H003	-1.50837	-0.75208	0.452857	1.06543	-1.21004	-0.164283	-0.569152	0.321069	-0.990554	-0.155051	-1.72185	-0.667258	-0.303162	0.797266	1.90253	-2.29247	1.37239	-1.79616	-0.235317	-0.916246	-0.0732903	-0.649891	-0.85953	-0.0133774	-0.399427	2.0283	2.14604	-2.15224	2.10725	2.71347	-	-
JW0098	19	H004	0.241012	1.06756	0.528645	0.762184	0.60717	0.964286	0.994522	1.03546	0.62394	0.714897	0.0863705	0.892101	-0.902484	-0.272329	0.290103	-0.221958	-0.0521233	0.560277	-0.328074	0.452484	0.747063	1.2976	-0.099421	0.254415	-0.352315	0.530751	1.35831	-1.33241	0.831972	1.77237	-	-
mnmH	19	H005	2.15818	2.27998	0.126666	-0.698977	2.36241	1.64424	2.34131	1.41824	2.00884	1.38672	1.98928	2.23014	-1.49136	-0.503384	-1.63459	0.671364	-2.02744	0.686221	0.387107	1.27914	0.904444	0.511429	0.858952	0.124912	0.138048	0.575336	0.221491	-0.258457	0.869018	0.460104	-	-
ybhH	19	H006	1.31783	1.56483	0.939322	-0.43475	1.79032	1.16326	2.09994	1.06563	1.64266	0.94268	1.24219	1.55701	-1.64362	-0.36091	-0.648374	0.54023	-0.858716	0.464995	0.603341	1.43081	1.00015	0.747694	0.277675	0.276134	0.48561	-0.514388	-0.96061	0.953915	-0.0211371	-0.850965	-	-
ycbK	19	H007	-1.46449	-2.62628	6.40205	1.63903	1.2631	-1.82022	3.67053	-1.12827	1.63469	-1.85329	-1.12491	-2.86804	-5.36488	2.01006	4.65345	-4.59863	4.36619	-3.25241	0.462552	2.49955	-0.798525	-0.566146	-0.6645	0.0383954	-0.815608	2.97405	-0.935128	1.00453	2.94735	-0.823249	18	-
yfaE	19	H008	0.78737	0.0989751	-0.477159	0.224046	0.573922	-0.18434	0.523811	-0.258358	0.680876	-0.200663	0.691904	0.305815	0.420774	0.160226	-1.24267	1.3752	-1.09657	1.60934	-0.224283	-0.166868	-0.453007	1.24842	-0.188055	-0.139715	0.0634015	-2.5812	-0.834919	0.885564	-1.62732	-0.714024	-	-
ydjI	19	H009	-3.11491	-0.587749	-6.84675	6.02872	-5.67822	0.147357	-6.56137	1.34138	-5.62484	0.781527	-3.70986	-0.255305	7.97081	0.57486	-1.21277	0.453484	-0.939406	0.21895	-0.370759	-4.09217	-0.78952	-2.61213	-4.31327	1.27653	-0.665834	-3.32467	-0.761356	0.824938	-2.18084	-0.633611	6	-
yciV	19	H010	0.988339	1.72129	-1.1101	1.35048	0.51542	1.23337	0.250822	1.17526	0.145555	0.943635	0.801946	1.87026	0.0776815	0.0339861	-1.58459	1.94366	-1.49634	1.82046	0.231511	-0.649691	0.647782	1.33618	0.821115	-0.0214925	-0.0271077	-1.7754	-0.985158	0.907803	-1.01328	-0.877645	-	-
uspE	19	H011	-2.63288	0.38979	-2.56725	0.235613	-3.69485	-0.17392	-3.8735	-0.240885	-3.42252	0.119588	-2.78383	0.362826	3.7018	-1.09541	0.509925	1.22002	1.26516	0.936148	1.40945	-3.1368	0.304825	-4.3057	-2.30688	1.30549	-1.71264	-3.82451	-1.40667	1.33546	-2.54623	-1.33239	6	-
hcaR	21	A001	-0.28181	-1.05685	0.153578	1.5696	-0.0177416	-0.857503	0.203176	-0.412977	0.0172831	-0.834434	-0.344702	-1.01429	-0.0163973	0.32741	0.185938	-0.906744	0.190468	-0.410288	-0.253218	-0.109138	-0.993133	0.48482	0.489138	-1.50169	1.00601	0.254332	-1.01483	1.07159	0.603505	-0.909867	-	-
cobB	21	A002	1.22537	1.05992	-2.06094	-0.975902	0.469028	0.505442	-0.208887	0.381163	0.161316	0.653073	1.02565	1.23598	1.4111	-0.299108	-2.49244	1.71739	-2.27445	1.0651	-0.133217	-0.370576	-0.263427	0.470045	-0.473514	-1.54392	1.79531	-1.82249	-0.886161	0.941064	-1.04958	-0.769922	-	-
mraZ	21	A003	-1.81576	2.42796	-3.39976	-0.918525	-3.07878	2.01255	-3.58903	1.9537	-3.09484	1.59952	-2.279	2.14113	4.19691	-1.02485	0.130025	0.428997	0.224943	0.301498	-0.184118	-3.6381	1.2485	0.977195	-0.22446	0.572593	-1.16731	-0.434055	1.35594	-1.45881	0.043417	1.76958	6	-
nrdR	21	A004	-0.28809	-0.541069	0.612826	0.232739	-0.0174911	-0.336067	0.266191	-0.171214	0.0778944	0.0453973	-0.361679	-0.37773	-0.395098	0.293031	0.496028	-0.31225	0.631107	0.00211268	2.47418	-1.35393	-0.315295	-0.919116	-0.843426	-2.056	0.833622	-1.07369	-0.13013	0.170344	-0.466037	0.0646177	-	-
eamB	21	A005	0.886153	-0.916301	-1.04417	-1.78141	0.497644	-0.913323	0.100083	-0.754581	-0.0528642	-0.734939	0.664925	-0.769527	-0.251614	-2.03409	-1.53996	-0.127778	-1.62765	-0.223536	0.53175	0.713847	1.04974	1.65972	-0.143684	-4.00255	1.67513	-0.346179	0.260694	-0.227987	0.114223	0.504495	-	4
entH	21	A006	1.48753	0.492855	-0.954461	1.46055	1.05105	0.515511	0.631711	0.718918	0.651974	-0.133639	1.204	0.576535	0.382923	1.93381	-2.03816	0.364691	-2.07932	0.387319	-0.00220689	-0.423576	0.138484	1.05404	-0.250536	-1.4627	1.40846	0.079806	-0.430071	0.478358	0.460319	-0.269015	-	-
wbbL	21	A007	0.114273	2.24603	1.31347	4.28407	0.646356	1.78685	1.06387	1.81006	0.694195	1.55312	0.110285	2.10382	-1.05741	0.17329	0.640486	1.62412	0.995882	2.29487	-0.305902	0.33488	0.916572	1.74153	-0.244016	-3.17157	1.66996	-1.02602	0.106514	-0.0687764	-0.42842	0.330258	10	4
JW2114	21	A008	0.178356	1.59646	0.860754	-0.0360762	0.594089	1.13962	0.897159	1.01994	0.848021	0.633767	0.172637	1.69512	0.0539998	0.369546	0.142491	0.986013	0.441345	0.815933	0.854094	-0.186103	1.17342	-0.0493343	-0.167294	-0.51813	0.882887	-0.0628687	-0.380232	0.172859	0.343869	-0.213811	-	-
yfaL	21	A009	0.706184	-1.80262	0.778195	-0.98902	1.11269	-1.7758	1.27628	-1.61425	0.999192	-1.25262	0.71839	-1.69536	-1.15119	-1.23793	-0.681491	-0.821479	-0.555475	-0.0295346	-0.187457	0.910083	-1.43697	-0.174833	0.123084	0.025814	0.277025	-1.26861	-1.25846	1.32114	-0.619246	-1.17322	-	-
yfcC	21	A010	1.79123	-0.351458	0.174136	0.578861	1.88193	-0.465196	1.70434	-0.17477	1.61744	-0.341961	1.71227	-0.0923185	-0.79903	-1.16041	-1.86005	0.695536	-1.82129	0.0798241	-0.0387045	1.8836	-0.473665	0.0981961	0.358665	-0.108419	0.655234	-1.18484	-1.28315	1.26515	-0.553514	-1.19978	-	-
yfeO	21	A011	2.47951	1.74154	-0.718777	-0.727045	2.13106	1.04178	1.57254	0.85015	1.69372	1.13429	2.28966	1.99381	-0.326218	-1.20766	-2.77066	1.71831	-2.74135	0.922085	0.811973	1.53946	0.0749248	2.53277	-0.0300136	-0.784397	1.37631	-1.46052	-0.703461	0.645882	-0.769186	-0.570186	-	-
yfhR	21	A012	1.72724	0.78495	-0.217273	-1.01685	1.65528	0.260265	1.36338	0.120642	1.58805	0.314328	1.62925	0.940813	0.0671848	-0.954649	-1.89157	1.14327	-1.82738	0.443341	0.298566	1.57206	-0.225573	2.30591	-0.712581	-0.38222	0.813316	-0.983932	-0.97099	0.949909	-0.395165	-0.862249	-	-
truD	21	B001	-0.606026	-0.311598	0.419759	0.967159	-0.472183	-0.321417	-0.271552	-0.0830421	-0.624506	0.0121132	-0.711054	-0.284003	-0.46125	-0.43116	0.67568	-0.27029	0.909487	0.314654	-0.0682719	-1.21381	-0.124183	0.747305	-0.0467169	0.973684	-1.31707	-0.75012	-0.785057	0.842812	-0.209613	-0.65954	-	-
JW1307	21	B002	-0.8008	0.461585	-3.26769	-0.430361	-2.0584	0.815884	-2.65706	1.12806	-2.22471	0.989907	-1.33425	0.699741	3.30803	-0.0652141	-0.743548	-0.231942	-0.962558	-0.191486	-0.390942	-2.5247	1.01941	1.20144	0.375695	0.583075	-0.962838	0.730513	1.81277	-1.94365	0.998385	2.31202	6	-
JW0160	21	B003	1.44244	0.445619	0.485226	1.24806	1.56153	-0.128367	1.43958	-0.269918	1.28992	-0.325111	1.37511	0.548975	-0.893185	-1.05423	-1.27277	1.33486	-1.1392	0.844849	0.060038	0.887074	0.107213	0.52893	0.403651	-2.97	1.75646	-1.70974	-1.58784	1.66425	-0.962574	-1.52593	-	-
ybjQ	21	B004	2.62716	1.09931	-2.71555	0.154483	1.35218	0.199872	0.174284	-0.0255127	0.89202	0.489524	2.27368	1.17556	1.75516	-1.73201	-4.10827	1.98866	-3.98254	0.921818	0.138769	0.400666	0.156778	-1.01394	-0.0749757	-0.460938	0.0521697	-1.61173	-1.81593	1.68531	-0.886699	-1.76796	9	-
raiA	21	B005	0.937904	0.447794	-0.906665	1.75972	0.500994	0.489153	0.142069	0.538137	0.324119	0.217734	0.705559	0.631855	0.839756	0.402272	-1.62256	0.371921	-1.41982	1.18332	-0.0614089	0.549824	-0.16706	0.66589	0.707449	0.454284	-0.727087	-0.28807	-1.02461	0.971537	0.161154	-0.920473	-	-
mngB	21	B006	-0.147889	-0.00355356	-1.21708	-1.50422	-0.643772	-0.183714	-0.896744	-0.0843036	-1.00099	-0.292019	-0.480388	0.0359306	0.590696	-0.814237	-0.426739	-0.511298	-0.620698	-0.5674	1.38716	-1.33078	-0.21646	-0.263536	0.255958	0.823831	0.928047	0.756743	0.369695	-0.459744	1.02032	0.628236	-	-
JW2048	21	B007	-0.868476	0.478609	-0.968019	3.31092	-1.2855	0.290197	-1.34731	0.615763	-1.7172	0.412193	-1.13055	0.496974	0.15774	1.31475	0.298373	-0.16741	0.374791	0.116652	1.35386	-1.20867	0.241867	0.672007	0.289478	1.06336	-1.92834	0.885915	0.394452	-0.482007	1.12861	0.656405	10	-
osmF	21	B008	-0.711308	0.716253	-1.39534	-0.110029	-1.22388	0.44813	-1.44209	0.468554	-1.42527	0.284405	-0.960062	0.714323	1.33303	0.0746375	-0.0186161	0.91265	0.197497	1.53983	-0.304755	-0.901098	0.036969	-1.26464	0.470095	0.774644	-0.609529	-0.435971	0.972797	-0.954544	0.041875	1.32146	-	-
nudI	21	B009	-0.806982	1.25378	-0.0468905	0.656249	-0.789515	1.71464	-0.596046	1.97138	-0.903328	1.1075	-1.00202	1.52787	0.293838	2.29111	0.84043	-0.489304	0.941438	-0.0493827	-0.140126	-0.241039	1.42668	0.366939	0.306009	1.30296	-1.66284	0.303306	0.890634	-0.869753	0.643832	1.22615	-	-
yfcG	21	B010	0.912545	-0.21751	-1.68463	-0.760851	0.246333	-0.559187	-0.341515	-0.598757	0.195514	-0.651433	0.702149	-0.00603087	1.80906	-1.55408	-1.99748	0.980843	-1.91127	0.557851	-0.174313	0.511838	-0.484466	0.099929	-0.343909	-0.589259	1.616	-1.58426	-0.381981	0.430656	-0.865392	-0.215751	-	-
JW2392	21	B011	0.71883	1.68282	0.377316	-0.391581	0.901903	0.806062	0.905698	0.410182	0.888757	0.646895	0.695858	1.55436	-0.280512	-0.128107	-0.590583	0.954076	-0.420037	0.395974	-0.0281551	1.8507	0.0966902	0.558367	0.182778	-0.315953	0.0357458	-1.20584	0.216951	-0.180193	-0.57001	0.454968	-	-
yphF	21	B012	0.928805	0.244656	0.89667	0.0611716	1.3301	-0.055756	1.44323	-0.129231	1.30452	-0.0147826	1.01951	0.384302	-0.886473	-0.887938	-0.751727	1.25514	-0.273262	2.36084	-0.0332599	1.49962	0.75794	-1.15241	0.432533	-0.978966	1.05449	-2.54318	-2.05096	2.13667	-1.59869	-2.01552	-	-
yaeR	21	C001	0.457674	1.32684	0.0113552	-1.09195	0.449184	0.904751	0.410195	0.780589	0.503376	0.275066	0.273128	1.20824	0.524337	0.41101	-0.321222	0.915737	-0.262484	1.09985	0.1152	-0.489763	0.623863	1.32973	0.515323	0.55057	-0.520892	-0.165731	0.538586	-0.664329	0.260247	0.820891	-	-
ycjG	21	C002	-0.634714	-1.70875	-3.34822	-2.03958	-1.8255	-1.17282	-2.49846	-0.754855	-1.88986	-1.24037	-1.14111	-1.48456	3.64352	0.307907	-1.0628	-1.94388	-1.57516	-2.11151	-0.312779	-1.56886	-0.0234056	0.131599	0.37062	0.636565	0.230732	1.59459	1.36451	-1.34469	1.73119	1.77967	6	-
fadM	21	C003	0.323364	-0.77706	2.44669	-1.12185	1.41226	-0.349427	2.2524	-0.237167	1.64865	-0.51509	0.400727	-0.499848	-2.10862	0.369638	0.856928	-1.1002	0.797388	-0.946397	-0.132935	NaN	NaN	1.44536	-1.14094	NaN	NaN	NaN	NaN	NaN	NaN	NaN	-	-
rutA	21	C004	1.67209	1.06688	-0.259443	-0.294796	1.49466	0.476877	1.26775	0.173592	1.27118	-0.205836	1.40463	1.0707	-0.182385	1.29231	-1.7167	0.414502	-1.95692	-0.267658	0.103989	0.0679587	0.295962	1.90784	-0.286802	0.470133	0.258919	-0.117098	0.168667	-0.394364	0.299749	0.400385	-	-
ygaZ	21	C005	0.426372	-0.258918	-0.304286	-0.767729	0.36716	-0.222885	0.308894	-0.0399695	0.488937	-0.155951	0.287362	-0.0473548	0.614039	-0.0866297	-0.70341	-0.104913	-0.813615	-0.506621	-0.207986	-0.238378	-0.359462	-0.720881	0.150677	0.322306	0.632091	-0.175861	-0.589126	0.550943	0.252027	-0.444569	-	-
ycaO	21	C006	-1.26139	-0.44877	2.53143	0.881581	-0.363657	-0.580893	0.684111	-0.552846	0.132062	-0.69606	-1.31503	-0.750558	-1.30992	2.37913	2.7091	-1.78714	2.6923	-1.32077	1.19313	-0.910772	-0.25505	0.0836968	-0.450046	0.872789	-1.29144	2.1529	1.94167	-2.05666	2.21634	2.4667	-	-
yegE	21	C007	-1.00736	-0.823743	1.40659	0.631212	-0.485357	-0.652553	0.137611	-0.426716	-0.0930989	-0.881737	-1.05242	-0.750745	-0.200648	1.36009	1.60629	-1.02799	1.82043	0.0830452	0.410287	-0.252424	-0.0419088	-0.997188	-1.2414	-0.01289	0.0964019	0.509182	0.881106	-0.844574	0.81407	1.21512	-	-
JW2126	21	C008	-0.216907	-1.41748	2.58323	0.594705	0.794093	-1.13433	1.5821	-0.823624	0.999695	-0.28614	-0.200728	-1.37831	-2.08125	-0.760667	1.54911	-2.25953	1.40706	-2.30148	1.19363	1.84923	0.084337	0.512545	-2.84405	-0.3254	-2.50251	1.31197	2.08246	-2.08335	1.48915	2.63651	-	-
JW2247	21	C009	-1.06873	-1.73683	-0.852536	0.144015	-1.259	-1.59817	-1.2915	-1.28968	-1.31222	-1.48848	-1.27117	-1.84421	0.980257	-1.37083	0.617233	-1.69555	0.525813	0.0931961	5.64267	0.309156	-0.997266	-1.94377	-0.615287	0.761498	-1.9235	0.593131	0.718466	-0.689446	0.88382	1.02733	0	-
yfcH	21	C010	-0.339471	-1.02887	0.0850251	2.82328	-0.240259	-1.3568	-0.116431	-1.34346	-0.28663	-1.32946	-0.4398	-1.1401	-0.15708	-0.337488	0.303559	-0.384187	0.304044	0.336705	-0.0396635	NaN	NaN	-0.177994	-0.173328	NaN	NaN	NaN	NaN	NaN	NaN	NaN	-	-
murR	21	C011	0.55648	0.82147	-1.92471	0.51637	-0.207404	0.378599	-0.749798	0.393644	-0.39159	0.455569	0.293026	0.963554	1.68114	-1.08426	-1.67626	1.13502	-1.60955	0.441266	0.252831	0.148906	-0.23409	0.438905	0.144847	0.131025	0.833344	-1.73954	-0.99442	0.786124	-0.985598	-0.887704	-	-
JW2533	21	C012	-0.867008	1.5727	-1.35806	0.468263	-1.38194	1.29732	-1.56643	1.3695	-1.43841	1.05911	-1.09958	1.42782	1.69162	0.477396	0.103786	0.556776	0.276125	0.337082	-0.0945661	0.310065	-0.344669	-1.19684	0.178436	0.369993	-1.44476	-0.40339	-0.0193174	0.0666008	0.0681025	0.188741	-	-
mak	21	D001	-0.306999	0.750005	-0.962999	-0.0442834	-0.711951	0.867763	-0.8318	1.02835	-0.821849	0.769278	-0.645671	0.725247	0.988028	0.137601	-0.128978	0.0519126	-0.112331	0.939429	0.177185	-1.1092	0.712312	0.873415	-0.0389116	0.106728	-0.00376469	1.05418	0.907748	-0.870223	1.27038	1.24598	-	-
rhmD	21	D002	1.79443	1.30559	1.37816	-1.02003	2.35034	1.11133	2.58471	0.99299	2.51287	1.05662	1.77799	1.61313	-1.07505	-0.803869	-1.16752	1.17222	-0.980063	1.12221	0.81954	1.80029	-0.215115	0.404034	0.779238	0.379782	0.701338	-1.73859	-1.57134	1.53013	-0.984866	-1.50835	-	-
ybgC	21	D003	3.28483	0.66981	1.05089	1.00061	3.90305	0.297893	3.84323	0.257298	3.87657	0.948043	3.40125	0.849027	-1.49074	0.272113	-2.86351	1.75809	-2.57928	1.94659	0.045469	3.84143	-0.279557	0.510471	0.19356	-2.02447	1.40438	-2.9577	-4.29582	4.04193	-1.90916	-4.2904	10	8
efeU	21	D004	-0.0944611	0.352239	-3.94788	2.91657	-1.75031	0.256749	-2.72432	0.632965	-1.84509	0.579245	-0.556911	0.586583	4.42056	0.0628417	-2.3257	0.954155	-2.16602	0.205948	-0.209698	-1.21584	-0.215734	-0.963129	0.0385947	0.164612	-0.61851	-1.65987	-0.273558	0.340778	-0.923995	-0.0953438	6	-
ykfG	21	D005	0.597396	0.0796123	0.804336	0.61942	0.900194	-0.0387034	1.12182	0.0959406	0.830518	0.575594	0.459641	0.158882	-1.0469	0.718025	-0.114423	-0.586585	-0.333162	-0.799535	4.56884	0.300226	-0.0428499	1.08048	0.147107	-0.105286	0.145031	1.24735	1.25211	-1.21581	1.43413	1.64753	15	-
ymdB	21	D006	0.429766	-0.0249473	0.466201	0.130179	0.597301	-0.225939	0.758219	-0.280448	0.582892	-0.698773	0.199367	-0.180757	-0.435645	-0.855493	0.0831449	-0.488657	-0.211792	0.295038	0.0409208	-0.152604	0.271305	-0.785308	-0.0904488	1.15174	0.951723	2.03713	0.948501	-0.904316	2.11497	1.29325	-	-
JW2059	21	D007	3.29889	5.35652	4.4773	11.3863	5.37811	5.73499	6.85417	6.73764	5.05851	5.23354	3.29009	5.04023	-4.56194	5.09101	-0.238953	1.16615	-0.472626	1.1037	4.07622	7.28256	5.48426	1.94282	0.524405	0.63985	-1.83751	2.32353	2.58355	-2.57253	2.3665	3.24806	20	12
yeiI	21	D008	-0.0365547	-1.1082	-0.9284	1.83376	-0.332243	-0.625294	-0.531147	-0.0674422	-0.38905	-0.427632	-0.277904	-0.953553	1.17692	0.865967	-0.546346	-0.886068	-0.664987	-0.566607	0.0571307	0.593602	-0.568814	1.68476	0.0508746	0.902451	-0.636829	0.0628687	-0.0530498	-0.0194731	0.446467	0.150907	-	-
arnC	21	D009	0.733176	5.61296	-1.16268	-0.163472	0.146032	4.24566	-0.275702	3.65581	-0.0503508	3.253	0.339228	5.25523	1.39684	1.47137	-0.958556	1.06434	-1.00886	1.17911	0.460755	-0.79829	3.67877	1.39188	0.777867	-1.44973	0.937199	1.7484	2.33747	-2.45441	1.86391	2.94631	10	-
yfcJ	21	D010	-0.185052	0.123717	-2.20978	-0.880554	-1.05152	-0.104838	-1.55492	-0.0104419	-1.17857	-0.0485171	-0.463234	0.375006	2.21881	0.225625	-1.16447	1.0187	-1.07083	0.377546	-0.0641672	0.0787636	-0.222654	-1.83313	-1.16079	-0.721154	0.454276	-1.13888	-1.53688	1.37803	-0.517382	-1.4716	-	-
ypeA	21	D011	-0.250406	0.10596	-1.35804	-0.670257	-0.75523	0.0168362	-1.05455	0.127545	-0.759385	0.124888	-0.447499	0.237646	1.63694	-0.387108	-0.72958	0.552981	-0.535175	0.636934	-0.16313	0.468516	0.310233	1.11152	0.366472	0.728929	-1.23972	-0.929986	-0.883497	0.85566	-0.352475	-0.767019	-	-
mltF	21	D012	1.76074	0.717815	-1.60535	0.473058	1.00377	0.0100141	0.322819	-0.187735	0.731833	0.0601048	1.50821	0.728198	0.945312	-1.41466	-2.82352	1.5055	-2.7099	0.90919	0.114691	1.13076	-0.169461	1.26256	0.547768	-0.935622	1.04018	-1.70543	-1.23728	1.31566	-0.959248	-1.1504	-	-
ybhM	21	E001	0.649795	-0.0789125	0.379455	-1.26517	0.891065	0.0306996	1.01227	0.112543	0.738727	0.0731381	0.442005	-0.0806128	-0.826063	-0.548297	-0.144095	-0.608735	-0.515433	-0.219195	0.279712	0.547178	-0.0762938	0.502901	-0.16798	1.24316	-0.576088	1.58123	0.0471599	0.0194731	1.71971	0.263429	-	-
rlmN	21	E002	0.606979	0.635672	-3.4502	0.261553	-0.846524	0.526794	-1.79968	0.604216	-1.16316	0.409177	0.0922493	0.792748	3.11475	0.194952	-2.38186	0.882	-2.4634	0.86292	-0.297581	0.00134667	-0.312113	-1.92099	-0.431141	0.950139	-0.171041	-0.131221	0.315759	-0.371924	0.288271	0.566947	6	-
lsrF	21	E003	1.68013	0.951732	-0.2849	-0.880754	1.65438	0.533725	1.41004	0.404826	1.44286	0.374544	1.51129	1.01619	-0.195649	-0.18769	-1.65906	1.03912	-1.78445	0.887711	-0.0182861	1.26262	0.0365898	-0.40387	0.222053	0.193956	-0.0350381	0.495649	0.117131	-0.281411	0.802844	0.342227	-	-
yciH	21	E004	1.1127	-0.443808	-1.65302	-1.6866	0.512646	-0.755357	-0.0318971	-0.81683	0.511192	-0.768652	0.885086	-0.297833	1.58899	-1.31463	-2.08437	0.733536	-2.1521	0.473131	-0.0321546	1.07154	-0.659511	-0.182256	-1.5681	0.362701	-0.174061	-0.676963	-0.05938	0.133188	-0.151272	0.143812	-	-
insO	21	E005	-0.369591	-0.458656	-0.454578	-0.0930473	-0.547911	-0.674979	-0.519854	-0.585156	-0.439603	-0.523904	-0.603408	-0.579748	0.879867	0.0662708	0.0732166	-0.164294	0.0982695	0.861951	-0.0178253	-0.0156214	0.139851	0.330407	-0.105365	0.521245	-0.0787337	0.18195	-0.248629	0.327966	0.544022	-0.0675971	-	-
yciA	21	E006	-1.93802	-0.458202	-0.724904	0.500934	-2.11898	-0.220726	-1.90038	0.0734644	-2.23776	-0.211481	-2.28769	-0.734379	0.592672	-0.973494	1.86407	-2.0175	1.58458	-0.788202	0.00391396	NaN	NaN	1.22264	-0.309234	NaN	NaN	NaN	NaN	NaN	NaN	NaN	-	-
mdtC	21	E007	-0.877921	-0.33865	-0.37335	0.044503	-1.04507	-0.491894	-0.939511	-0.282526	-1.5217	-0.670851	-1.17624	-0.460583	-0.547031	-0.379881	0.74582	-1.16477	0.511723	-1.11842	0.140441	-0.527723	-0.0792393	0.462387	0.0643243	1.42587	-1.18602	2.00024	2.11859	-2.08621	2.08275	2.68021	-	-
yeiR	21	E008	-1.0475	0.537657	0.590351	1.34605	-0.798678	0.476298	-0.408288	0.647874	-0.723686	0.805394	-1.14683	0.495044	-0.181954	0.520674	1.30034	-0.690096	1.48939	0.0486105	1.72071	-0.353349	1.22544	-0.725582	0.161442	-0.0630655	0.323244	1.46507	1.53928	-1.72628	1.61998	1.9862	-	-
arnT	21	E009	-0.770868	0.0924813	-0.0838976	-0.0520358	-0.842027	-0.316545	-0.684675	-0.470785	-0.698568	-0.485393	-0.969931	-0.0352174	0.641189	0.920115	0.781868	0.114708	0.820066	0.464548	-0.00636288	-0.387494	0.150623	1.77027	0.051968	0.407205	-0.901757	0.790891	1.04479	-1.01215	1.0489	1.4052	-	-
gtrB	21	E010	1.63821	1.60624	-2.13937	-0.707207	0.810085	1.00641	0.0541207	0.876502	0.264753	0.714324	1.31753	1.81917	0.800728	-1.46389	-2.61306	1.38178	-2.75294	0.958278	0.73977	1.02267	1.10069	-0.0968117	0.0909123	-1.03651	0.427427	0.44295	0.328823	-0.53677	0.759177	0.581782	-	-
nudK	21	E011	0.692115	0.489863	-2.66891	-0.439008	-0.371216	0.214641	-1.10897	0.209766	-0.728151	0.235262	0.278002	0.619891	1.94187	-1.03611	-2.08597	0.590708	-2.22421	0.356939	-0.137945	-0.233182	0.169459	1.76332	0.811749	-0.0843766	0.874694	0.13885	-0.0577719	0.115943	0.50867	0.145614	-	-
yfhH	21	E012	-0.902074	-0.838088	-0.279595	-0.399517	-0.863635	-0.904628	-0.734769	-0.767229	-0.811257	-0.655807	-1.04741	-0.931457	0.452646	-0.54976	0.728548	-1.0165	0.673402	-0.508841	-0.278593	0.114616	-0.495237	-1.16943	0.128871	0.462705	-0.0855941	1.20614	0.166188	-0.111545	1.3991	0.397585	-	-
JW0830	21	F001	1.44166	-0.442878	0.441469	-0.229177	1.68027	-0.445106	1.77663	-0.379876	1.47503	-0.567679	1.21516	-0.386153	-1.16539	-0.494439	-1.05874	-0.301744	-1.40918	0.0367357	0.254872	0.375492	0.0745472	1.88472	0.995095	0.836542	0.0221677	0.655506	1.50157	-1.52756	0.935771	1.94154	-	-
yfiH	21	F002	2.8096	-1.83146	6.68877	4.49249	5.7818	-0.928006	7.86394	0.103675	5.69423	0.0697841	3.11683	-2.01327	-6.61563	1.59768	0.379854	-2.60781	0.19704	-1.70102	5.52076	5.65625	-0.332352	-0.403686	-0.0761771	-1.18055	1.30776	1.91849	-1.38385	0.634977	2.0115	-1.30793	-1	-
JW2084	21	F003	0.869959	-1.06707	1.08942	-0.513495	1.37899	-0.859784	1.68879	-0.653697	1.19566	-0.556274	0.710373	-0.964503	-1.65184	0.243766	-0.188093	-1.52292	-0.685335	-1.68451	-0.207259	NaN	NaN	0.443174	0.20057	NaN	NaN	NaN	NaN	NaN	NaN	NaN	-	-
ydiF	21	F004	-0.78704	-0.680904	0.648555	-0.134734	-0.499645	-0.665961	-0.098424	-0.549887	-0.545189	-0.524255	-0.958627	-0.80552	-0.824248	0.2732	1.2414	-1.55971	0.996546	-0.956037	-0.277657	-1.38747	-0.388214	-0.252579	-0.769262	0.255082	-0.0777058	0.783119	1.6342	-1.58371	1.04239	2.09891	-	-
yagA	21	F005	0.681722	0.374089	-0.00942454	0.0742353	0.689463	0.0709452	0.656211	-0.0310536	0.646289	0.279277	0.494841	0.265053	-0.12258	0.439897	-0.621869	0.438045	-0.596142	2.5181	0.0482191	0.19116	1.32755	-1.32817	0.260307	0.393995	-0.13805	1.153	1.63417	-1.6806	1.35402	2.09888	-	-
ydcS	21	F006	6.30495	4.12296	9.38768	4.99819	10.4678	2.81503	13.4544	2.66955	10.0227	2.7245	6.78382	3.48904	-9.26399	2.44658	-1.20838	2.96296	-0.622536	4.56685	2.35849	NaN	NaN	-4.25757	-0.945344	NaN	NaN	NaN	NaN	NaN	NaN	NaN	20	-
iceT	21	F007	-1.30887	1.6741	0.289549	-1.08344	-1.14201	1.47072	-0.799729	1.66722	-1.07319	1.25369	-1.50792	1.65639	0.177768	-0.923818	1.72903	-1.53361	1.50933	-1.5515	1.97181	-0.716804	1.01116	-1.15214	0.0455588	0.294187	-1.38894	2.20098	0.812072	-1.07509	2.25856	1.13528	-	-
yejA	21	F008	-0.639331	0.701648	0.629802	0.791372	-0.351864	0.84966	-0.0224553	1.13635	-0.405975	0.710198	-0.751831	0.719165	-0.449787	0.602035	0.938839	-0.551893	1.04043	-0.541604	0.864844	-0.341104	0.825846	-1.86295	-0.0217341	-0.364439	1.22641	1.08624	0.948887	-0.90888	1.29749	1.29369	-	-
menH	21	F009	-1.61575	-1.49425	-2.77189	0.736275	-2.67452	-1.33303	-3.09856	-1.02095	-2.7742	-1.32179	-2.09839	-1.55039	3.10632	-0.931554	0.191583	-1.4072	-0.0795919	-1.38231	-0.0563346	-1.35856	-0.395607	-0.588994	0.566116	-1.43416	0.885106	1.99286	1.16994	-1.13317	2.07631	1.55127	6	-
JW2377	21	F010	-0.181698	0.68873	-1.13672	-0.182892	-0.731474	0.0464304	-0.998692	-0.183223	-0.821616	0.0639099	-0.448368	0.631014	1.21233	-0.366971	-0.415763	1.19637	-0.274226	1.41836	2.78994	-0.540424	-0.0303364	1.76759	-0.315797	0.0499803	0.310892	-0.551448	-0.652567	0.652979	-0.050862	-0.514329	-	-
yfgF	21	F011	-0.46071	-1.28642	-0.572674	-0.379815	-0.676027	-1.51607	-0.767944	-1.496	-0.839336	-1.27236	-0.605234	-1.30489	0.351785	-1.00792	0.0143177	-0.366647	0.0442787	-0.0804711	-0.0958936	-0.00512956	-1.08239	-0.0311949	0.510742	0.00614902	-0.534676	0.208422	-0.27603	0.273345	0.56576	-0.0980939	-	-
trmN	21	F012	0.896692	-0.303577	-0.426166	0.194278	0.745164	-0.665326	0.505072	-0.670186	0.633468	-0.145862	0.737975	-0.192704	0.185414	-0.860658	-1.08043	0.326183	-1.2275	-0.00245958	0.100051	0.915241	-0.727197	0.726801	-0.107067	-0.294817	-0.302969	-0.461974	-0.418308	0.492917	0.020963	-0.255994	-	-
JW1097	21	G001	-0.154018	-0.68622	2.87997	-1.47016	1.0805	-0.763163	2.06254	-0.716028	1.44519	-0.589712	0.0105208	-0.654061	-2.11534	0.0439486	1.45905	-0.882344	1.58583	-0.760702	-0.377787	0.590611	-0.637765	-0.143637	-2.10563	-1.49682	0.864888	-0.327769	-0.489619	0.594935	0.129082	-0.334849	-	-
ypjD	21	G002	-0.211235	1.1039	0.824999	-0.627842	0.0505944	0.6609	0.424838	0.485544	0.336126	0.720413	-0.292232	1.39693	-0.258674	-0.632844	0.586871	0.0996471	0.581384	-0.932518	0.0881951	-0.30138	0.392146	0.321534	-2.68642	0.300413	0.156112	0.165279	0.0193174	-0.116803	0.530341	0.232127	-	-
leuE	21	G004	-3.50654	0.864655	0.792995	6.64439	-3.37693	1.11217	-2.44588	1.44627	-2.78993	0.737268	-3.50284	0.919946	1.59405	4.67762	3.26234	-0.443338	4.78881	0.0317535	1.31388	NaN	NaN	-2.10059	0.226707	NaN	NaN	NaN	NaN	NaN	NaN	NaN	6	-
paoC	21	G005	-0.993198	0.416255	-0.0629362	1.30279	-1.00775	-0.133299	-0.80578	-0.180514	-1.001	0.417206	-1.09568	0.269561	0.123201	1.07021	0.805928	0.470457	1.15487	1.53562	-0.131399	-0.293269	0.816353	-2.11192	0.557264	-0.273315	-0.955951	0.181933	-0.204649	0.308707	0.544008	-0.0185884	-	-
yddE	21	G006	-0.211522	-1.91259	1.02692	0.0839414	0.319881	-1.51046	0.830441	-1.11355	0.00291795	-0.783203	-0.357239	-1.89866	-2.15352	-0.2129	0.788535	-2.5915	0.313049	-2.04853	-0.226352	0.325002	-0.952175	0.21945	-0.0447493	-0.0727843	-0.245818	1.44254	0.384959	-0.437999	1.60068	0.645601	-	-
yegS	21	G007	-0.519459	-0.308295	2.75354	1.31394	0.539031	-0.10561	1.56568	0.0735613	0.379745	0.493019	-0.398768	-0.337092	-3.21368	1.59382	1.53486	-0.363047	2.06742	0.322452	-0.00335402	0.523103	0.832585	-1.49577	0.0276658	0.26638	0.828142	-1.05524	-1.66655	1.807	-0.451479	-1.60965	17	-
yejH	21	G008	-2.78466	0.511097	0.988161	0.429188	-2.27847	-0.155761	-1.56509	-0.266603	-1.86856	-0.353676	-2.67932	0.334788	0.364428	0.379301	3.34702	-0.687107	3.9744	0.156915	1.88048	-1.43312	-0.388505	-2.34761	0.0961949	-1.05833	-0.257987	1.26796	1.58071	-1.89203	1.45167	2.03535	6	-
yfbS	21	G009	-3.04734	-1.9991	1.65502	-1.50978	-2.30347	-1.81237	-1.31233	-1.74539	-1.7539	-2.30646	-2.99406	-2.21186	-0.0632604	-0.0895247	3.96599	-2.61444	4.3227	-1.95331	-0.368567	-1.70897	-0.707589	-1.60883	0.164401	-1.59974	1.29837	0.88077	2.15822	-2.13464	1.12429	2.72823	6	-
ypdB	21	G010	-1.45669	-0.94724	1.82303	-1.63604	-0.701724	-1.35504	0.0941403	-1.50055	-0.189704	-0.998451	-1.2627	-0.836318	-0.632249	-1.22571	1.97634	-0.582091	2.47907	-1.22122	-0.107254	-0.479067	-1.27953	-1.57001	0.263254	1.65657	-0.660634	-1.64863	-0.720786	0.570201	-0.915296	-0.589178	-	-
JW2489	21	G011	-0.588813	-0.397083	2.30716	0.037664	0.232018	-0.480566	1.07989	-0.542159	0.945494	-0.177795	-0.339904	-0.178791	-0.585438	0.159724	0.968964	0.741043	1.93495	0.797149	-0.328351	0.145381	0.830103	-0.827819	0.320578	-0.266717	0.341483	-2.88429	-1.85375	1.7566	-1.85446	-1.80793	-	-
pka	21	G012	-1.10759	0.789398	0.0987224	-0.660116	-1.02892	0.202763	-0.767127	-0.0587165	-0.845827	-0.00224935	-1.15986	0.635024	0.556926	-0.629413	0.972318	0.793259	1.41632	1.00546	4.43497	-1.1291	0.0478546	1.15255	-0.0366547	-0.518181	0.440892	-0.887461	-0.950839	1.04776	-0.318772	-0.84034	0	-
nagK	21	H001	0.138967	0.855079	3.43833	-1.06676	1.71748	0.325839	2.86152	0.102449	1.93765	0.0554418	0.408281	0.683041	-2.9843	-0.157381	1.54723	-0.501395	1.71685	-0.336436	-0.127072	2.44249	-0.350902	-0.303745	-1.77213	-0.214952	-0.342811	-0.754376	-1.7512	1.53258	-0.213003	-1.69946	17	-
ygbM	21	H002	-0.0478984	2.75377	1.59753	-2.16251	0.641195	1.67189	1.18093	1.01895	0.93563	1.86237	0.101795	2.85234	-1.01906	0.284522	0.780101	1.29602	1.14417	0.248119	3.14474	0.898587	0.319535	0.776724	-1.47081	-0.661649	1.42873	-1.37687	-0.86167	0.5565	-0.703941	-0.743218	-1	-
tsaA	21	H003	0.906115	-1.51346	0.921787	-0.504934	1.36569	-1.34905	1.59756	-1.02585	1.42332	-1.0591	0.872804	-1.27907	-0.890228	-0.560334	-0.655861	-0.802554	-0.769081	-0.671634	-0.275493	1.4288	-0.492375	-1.65743	0.715847	-0.0559554	-0.389339	-0.168777	-0.692522	0.717359	0.257776	-0.558189	-	-
ftnB	21	H004	-0.871249	-0.5793	-0.555672	-1.26734	-1.05983	-0.943079	-1.07558	-1.01165	-1.13612	-0.620564	-1.03505	-0.587705	0.537149	-1.14497	0.441878	-0.353181	0.47099	-0.311013	-0.0713	-0.710577	-0.793759	-1.74772	-0.25098	1.04215	-0.673698	-0.466843	0.0814927	-0.0587194	0.017049	0.302069	-	-
paoB	21	H005	0.809405	-0.331606	1.55239	0.814907	1.50554	-0.52308	1.92903	-0.49981	1.20562	-0.159318	0.733317	-0.535939	-2.33177	-0.607403	0.0323565	-0.467236	-0.045418	1.20747	0.150122	1.72715	-0.472285	-0.291451	-0.119901	-1.14322	0.393282	0.904261	0.645238	-0.537033	1.14403	0.943136	-	-
yeeD	21	H006	0.58663	-0.832165	2.00378	0.0277751	1.46487	-0.930675	2.04696	-0.879405	1.3542	-1.0023	0.60772	-0.776008	-2.22585	-0.308855	0.377608	-0.586892	0.277087	-0.160711	-0.312364	1.40233	-0.342775	-0.644958	-2.54589	-0.489907	-0.230268	-0.388883	-1.03748	1.18432	0.0797887	-0.934434	-	-
JW2113	21	H007	1.37643	0.409308	1.74199	1.11017	2.1309	0.388986	2.50537	0.683299	2.12171	0.894619	1.3892	0.532154	-1.70892	-0.865213	-0.620199	-0.20277	-0.642258	-0.523306	1.10148	1.99765	0.43246	-0.757453	-0.110559	0.716819	-0.682853	0.584619	0.799201	-0.945898	0.876739	1.12041	-	-
JW2177	21	H008	-1.08874	0.805493	0.242677	6.92111	-1.39634	1.30003	-0.984994	1.8573	-1.13606	1.39927	-1.31292	0.966085	1.01527	3.662	0.520227	0.438977	1.53433	1.59639	0.231166	-2.60915	1.72134	0.806614	0.713356	-1.34691	-0.765779	-1.53697	-1.95327	1.91994	-0.828666	-1.91285	10	-
JW2290	21	H009	-1.21527	3.34458	0.926114	-0.0381144	-0.916005	2.5003	-0.407799	1.9788	-0.861841	1.71707	-1.41071	2.67541	-0.371433	1.59281	1.83751	-0.918653	1.97236	-0.324139	0.0731267	-1.91075	1.42755	0.482733	1.24339	-1.97113	1.17695	2.18708	2.44304	-2.41585	2.24634	3.07542	10	12
ypdC	21	H010	-0.480892	-1.11381	1.40425	-0.257508	0.204292	-0.997851	0.801968	-0.772377	0.499314	-1.09079	-0.500484	-1.13392	-0.69226	0.744733	1.1481	-1.31255	1.03315	-1.1654	0.269357	0.0642797	-0.65319	-0.817469	0.28699	-0.044913	0.0654719	0.580436	1.08227	-1.02448	0.87326	1.44887	-	-
rodZ*	21	H011	-7.47699	3.30104	16.8068	15.2582	-1.03816	5.20826	5.35411	5.95484	1.12548	5.35276	-6.00901	2.76963	-8.24196	25.7158	14.3552	-3.8121	17.5949	0.280096	2.06674	NaN	NaN	-0.069535	1.0184	NaN	NaN	NaN	NaN	NaN	NaN	NaN	21	-
JW2613	23	A001	0.178121	1.67865	-2.65859	2.25359	-0.713364	1.1627	-1.3523	1.06117	-0.910766	0.562539	0.122055	2.03799	2.40131	0.103023	-2.00165	2.18147	-1.56714	1.10728	1.55982	1.12582	0.365252	0.362251	-0.248966	-0.131583	0.356176	-2.66515	-0.948713	0.62772	-1.69044	-0.838028	-	-
ygcB	23	A002	0.154701	2.84721	-0.544794	0.268638	0.103374	2.21005	-0.0145126	2.01702	0.171193	1.84024	0.274729	2.88354	0.746146	0.157291	-0.740123	1.45627	-0.23262	0.599539	2.18428	0.997111	1.15698	0.439384	0.801056	-0.539517	1.39937	-1.98372	-0.750279	0.572669	-1.17347	-0.621486	-	-
ygdQ	23	A003	-0.671048	2.87835	0.742793	-0.185387	-0.281491	2.17793	0.0427861	1.98462	-0.106206	2.10011	-0.540756	2.50131	-0.334765	-0.525136	1.01952	1.29998	1.66868	1.99804	1.36071	1.37921	0.996182	-2.1175	-0.212456	0.267634	0.894633	-1.55917	-0.529663	0.475833	-0.845918	-0.379047	-	-
ydiB	23	A004	0.568736	-0.209856	-1.6078	-0.112137	0.0243496	-0.843724	-0.502177	-1.11312	0.0315618	-0.67219	0.558744	-0.0905986	1.51485	-1.60681	-1.69777	1.67601	-1.4744	1.18376	-0.200486	2.00835	-1.26531	-1.34446	0.228418	0.131054	-0.00442827	-2.80021	-1.72515	1.80834	-1.79165	-1.67185	-	-
rluB	23	A005	-0.742325	1.45607	-1.19281	-1.70725	-1.07676	0.918209	-1.23998	0.571246	-0.935422	1.37481	-0.642574	1.5235	1.48186	-0.0558451	-0.286154	2.00774	0.496325	1.7373	-0.0107255	0.543012	-0.102328	-1.93004	-1.69668	-0.415055	0.511864	-3.08247	-1.96617	2.0553	-2.00186	-1.92643	-	-
mdtH	23	A006	-5.82414	0.532846	-2.95294	0.535481	-6.55768	-0.138442	-6.13466	-0.120941	-5.9336	-0.501606	-6.02356	-0.181135	6.05348	0.79571	4.71838	-0.40695	6.24661	1.08024	0.91537	-5.90953	-0.484956	-11.9859	-11.828	0.576979	-2.51029	1.06803	3.42267	-3.44702	1.28208	4.29841	1	1
JW1160	23	A007	2.16123	-1.52459	0.516493	3.30607	2.54543	-1.56301	2.39882	-1.21854	2.55139	-1.38357	2.33187	-1.26044	-1.0422	-0.0690934	-2.19388	0.249227	-2.25344	-0.502465	0.0611085	4.48561	-1.78837	1.96497	0.103582	-1.90293	0.93449	-1.36558	-0.740747	0.805634	-0.695123	-0.611047	16	-
yciM	23	A008	12.4888	1.68849	-4.72661	5.96201	9.51997	1.007	5.99732	1.13609	7.73644	1.18754	11.823	2.4684	0.902997	-1.02663	-13.3886	5.70438	-12.1246	3.73702	0.954875	4.85684	0.804386	4.90046	2.5597	-2.90166	3.27664	-1.39764	-3.55979	3.67946	-0.720158	-3.56177	10	-
ydaN	23	A009	2.30165	0.801289	1.01611	-1.84802	2.8975	0.483463	2.88012	0.320324	2.60786	0.819231	2.53438	1.14941	-2.33195	-0.0913465	-1.9381	0.986959	-1.85579	-0.00313109	-0.144084	3.55466	0.00476421	1.02868	-0.631	-1.55411	1.1161	-2.36797	-1.92967	1.77924	-1.46629	-1.888	-	-
ydcU	23	A010	1.33351	-0.460727	-0.351465	-1.0631	1.41909	-0.270922	1.21687	-0.145721	1.15711	-0.392117	1.26612	-0.316946	-0.704797	-0.577243	-1.44161	-0.522643	-1.7721	-0.667829	-0.067427	-0.056093	-0.600083	-1.60098	0.159087	-0.402535	0.480294	0.311497	-1.15278	1.16875	0.650583	-1.05924	-	-
ydhC	23	A011	1.78927	0.623689	-0.433896	0.3412	1.73028	0.153118	1.38819	-0.0732107	1.53275	0.369026	1.75136	0.763428	-0.516104	-0.548872	-1.91023	1.42792	-2.01996	1.23927	0.509307	0.280141	-0.0734228	-0.571033	0.802242	-0.812397	1.06894	-1.03036	-0.69096	0.582619	-0.431849	-0.556475	-	-
yniC	23	A012	0.953238	-0.776205	1.16705	-1.65964	1.64656	-0.984245	1.85034	-1.07754	1.60192	-0.674606	1.15755	-0.784095	-1.8365	-0.635279	-0.474144	-0.18413	-0.442974	0.0607146	-0.210587	0.386627	-0.906146	0.217503	-0.100113	0.140389	0.381988	-0.824047	-2.32503	2.42086	-0.26843	-2.30185	-	-
lhgO	23	B001	-1.85308	2.64763	0.465767	0.369161	-1.45069	2.15435	-0.989299	1.79117	-1.07794	1.44828	-1.70487	2.37719	0.777031	2.7189	2.26874	0.520944	2.97312	0.873196	-0.000617105	-0.494012	0.90177	1.51252	0.692571	-0.228128	0.352765	-0.502736	0.541921	-0.667081	-0.0117838	0.824706	-	-
JW2742	23	B002	-1.59043	1.55974	-1.65802	-0.742225	-1.93637	1.48333	-2.03531	1.52124	-1.6329	0.732039	-1.68472	1.41129	2.89926	0.271066	0.95154	0.346713	1.15956	0.670895	-0.461763	-0.933585	0.78327	-1.85819	-0.0823201	0.596642	-0.711012	0.557115	2.50332	-2.50358	0.853872	3.14937	-	12
lplT	23	B003	-2.8734	1.01833	1.08445	2.17312	-2.34255	0.994487	-1.65342	1.04267	-2.04376	0.441949	-2.6405	0.751804	0.41072	2.81246	3.16971	0.30245	4.65235	2.37118	-0.0480025	-1.59777	0.501986	-0.307232	-0.240853	0.405389	1.06825	-0.62637	0.313285	-0.381656	-0.110847	0.564139	6	-
dusC	23	B004	-0.993933	-0.616725	-3.47866	2.30938	-2.23863	-0.70373	-2.87988	-0.555862	-2.02564	-0.535544	-1.20583	-0.382602	4.58999	0.48909	-1.29297	0.888215	-0.920994	1.20011	1.87017	-0.261739	-0.475839	-0.963329	-1.26888	-3.16738	1.79991	-1.25516	-0.305918	0.234752	-0.608705	-0.131327	6	4
JW1526	23	B005	-2.11728	-1.16815	-0.690225	-1.33558	-2.08741	-1.07074	-1.87644	-0.913096	-1.92721	-0.985802	-2.0153	-1.26144	1.13108	1.1731	1.50932	-1.10378	1.98712	-0.701573	0.0231648	-0.393014	0.323434	1.66932	-0.635915	0.700643	-1.40266	-0.44783	0.684794	-0.643174	0.0323359	0.988591	-	-
ycfH	23	B006	-0.352205	2.42711	-2.14782	-1.98547	-1.05486	1.39525	-1.57428	0.816852	-1.0663	1.00562	-0.320069	2.41128	2.35715	-0.0488835	-1.05523	2.92076	-0.391195	2.39374	0.224735	0.399013	0.0682166	-0.42756	-0.64192	-0.677316	1.14526	-3.62106	-2.29228	2.26908	-2.39815	-2.26777	-	-
JW1161	23	B007	-0.0934571	-1.0564	-3.36096	-0.572084	-1.24988	-1.05551	-2.08071	-0.831289	-1.39264	-0.832254	-0.138771	-0.745383	3.26494	-0.842102	-2.4656	0.811594	-1.98085	0.0854261	-0.447162	0.491861	-1.18302	2.10135	-2.2395	-0.252739	0.436974	-4.39001	-2.50978	2.62143	-2.9533	-2.49348	6	-
gmr	23	B008	1.38669	0.166545	-1.74031	1.27843	0.77435	-0.0691205	0.117364	-0.0407538	0.511478	-0.00651708	1.18543	0.313954	0.957415	-0.737467	-2.23032	0.481033	-2.47724	0.247535	1.07354	1.07244	-0.378292	3.29007	1.00199	-0.966097	0.991891	0.338171	0.0971507	-0.158856	0.67258	0.319707	8	5
JW1336.5	23	B009	1.20589	0.741825	-1.89658	-0.598365	0.563697	0.389573	-0.109105	0.26458	0.272498	0.312182	1.09439	0.941031	1.10845	-0.359094	-2.2806	1.59945	-2.22495	1.43441	1.10122	-0.314657	-0.160865	-0.766701	0.59309	0.0473261	-0.478837	-1.11119	-1.92386	1.91421	-0.495583	-1.88188	-	-
JW1485	23	B010	0.393754	1.13746	1.49661	0.0883683	1.28676	1.0128	1.75287	1.02364	1.47349	1.08713	0.678502	1.26672	-1.51022	1.62057	0.31645	-0.0343434	0.432469	-0.414132	0.783953	0.86979	0.754553	0.0448406	-0.830704	-0.48855	0.552676	-0.259422	-3.05942	2.9792	0.184324	-3.05702	-	8
mdtK	23	B011	-0.147212	-1.67037	0.437097	-0.708394	0.396017	-1.26117	0.612498	-0.884208	0.381369	-0.867321	0.00808066	-1.58825	-1.06885	-0.820988	0.353486	-1.4195	0.192143	-1.0561	0.258322	NaN	NaN	-1.10476	0.032456	NaN	NaN	NaN	NaN	NaN	NaN	NaN	-	-
ynjF	23	B012	1.36723	0.809063	-0.239901	0.743401	1.46608	0.33012	1.22425	0.113327	1.10246	0.72203	1.41225	0.841846	-1.27605	-1.29291	-1.40064	0.829692	-1.51703	0.547599	0.398861	NaN	NaN	1.29233	-1.31649	NaN	NaN	NaN	NaN	NaN	NaN	NaN	-	-
ygaV	23	C001	-1.35218	0.19094	-1.59757	0.842911	-1.85475	0.205073	-2.00031	0.302875	-1.844	0.221722	-1.38078	0.414486	1.82401	1.07914	0.0703221	0.662217	0.63027	0.752712	0.441812	-0.569261	0.0203742	0.102988	0.5732	0.0359632	-0.77007	-1.82719	-0.421076	0.387402	-1.0532	-0.259058	-	-
JW2743	23	C002	0.0497064	1.07215	-0.0642535	-0.619027	0.108764	0.360431	0.0943597	0.00828647	0.153478	0.148953	0.146841	1.20716	-0.105979	-0.915755	-0.297518	1.36369	-0.0404513	0.910371	-0.183255	1.15468	-0.347789	0.127653	0.0754878	0.355947	0.198546	-1.24668	-1.16758	1.14725	-0.602056	-1.07522	-	-
ycbL	23	C003	0.0454526	0.90561	-0.593626	3.13131	-0.214218	0.990462	-0.343023	1.2228	-0.168831	0.753899	-0.0452307	1.05654	0.905195	1.06514	-0.554361	0.907453	-0.305049	1.11799	-0.110023	0.132126	0.951458	0.461397	0.570453	-0.795822	0.805217	-1.1347	-0.267107	0.169265	-0.514093	-0.0881657	10	-
ygbJ	23	C004	0.27402	-0.282767	-1.28186	-1.30242	-0.156075	-0.819194	-0.537655	-1.08171	-0.503263	-0.376879	0.269308	-0.2931	0.0693127	-1.33563	-1.29983	0.925014	-1.06068	0.840114	-0.225379	0.647607	-0.908234	-1.02962	0.68458	-0.658647	0.398938	-2.6969	-2.04302	2.14986	-1.71427	-2.00719	-	-
tqsA	23	C005	-0.744503	-0.422804	-0.281006	2.5345	-0.716887	0.257644	-0.53193	0.74003	-0.701406	0.390414	-0.758458	-0.193	0.11839	1.59356	0.345079	-0.818816	0.548148	-0.514239	1.22113	-0.514891	1.46412	-2.11553	0.278405	-0.437207	0.0505893	-0.601942	0.698512	-0.839253	-0.0913045	1.00437	-	-
JW1099	23	C006	-0.231864	0.183289	-0.647838	0.0396068	-0.298372	0.391494	-0.34785	0.533875	-0.251704	0.316772	-0.288454	0.303391	0.593725	0.843626	-0.15638	-0.392743	-0.186591	-0.599637	-0.112683	0.350775	0.581863	1.08728	0.908249	-1.50284	0.65672	1.04427	1.26351	-1.31693	1.26201	1.66092	-	-
ycgL	23	C007	0.105595	-0.564253	3.46156	-0.290688	1.7229	-0.462054	2.77914	-0.442483	2.12014	-0.925329	0.614244	-0.466118	-2.85521	0.21992	1.2207	-0.193335	1.75913	-0.263195	-0.126333	NaN	NaN	1.21445	-1.00434	NaN	NaN	NaN	NaN	NaN	NaN	NaN	17	-
puuD	23	C008	-0.621432	-1.6412	-3.49557	0.319247	-1.84062	-2.10394	-2.59329	-2.26619	-2.26244	-2.04133	-0.877093	-1.60863	2.48286	-1.53032	-1.41155	-0.107161	-1.47717	-0.254363	-0.0613374	-2.01109	-1.92202	-3.70466	-0.190832	0.92517	-0.861705	-0.599499	0.00569259	0.0459113	-0.0893495	0.21682	-1	10
ttcA	23	C009	0.291624	2.00734	-2.0667	-1.34864	-0.277801	1.28837	-0.824709	0.916738	-0.521424	0.892968	0.158528	1.96623	1.36895	-0.755221	-1.10945	0.894711	-1.29894	0.496907	0.663024	-0.570952	0.722097	0.4014	-0.574701	-0.571179	-0.514009	-0.0208415	-0.263472	0.121925	0.378115	-0.0841213	-	-
yddW	23	C010	1.1001	0.902576	0.896594	0.281977	1.65264	0.65202	1.76303	0.645385	1.43704	0.863187	1.23796	0.961007	-1.86437	-1.03118	-0.605864	0.41655	-0.649542	0.234905	0.683869	1.22836	0.295633	-1.0886	0.0884013	-0.184387	1.14652	-0.380451	-1.65299	1.64315	0.0865842	-1.59524	-	-
ydhY	23	C011	0.534133	0.0122792	-1.77614	0.731844	0.0207921	-0.527638	-0.48965	-0.678176	-0.265179	-0.487725	0.426703	-0.0304567	0.786013	-1.09974	-1.44033	0.89744	-1.58505	0.619169	-0.272504	-0.877711	-0.900179	-0.597119	-1.64967	0.334015	0.275894	-0.606333	-0.281178	0.341361	-0.0948186	-0.103821	-	-
pncA	23	C012	5.46314	2.68354	8.93944	12.6137	9.51225	2.79706	12.1416	3.88495	9.68489	2.91614	6.27555	2.56932	-8.4856	3.69712	-1.15321	1.38538	-0.72033	1.52188	7.87177	5.61496	5.51581	-5.81248	-4.69669	-4.4877	0.547921	-0.242547	0.788499	-0.873634	0.197981	1.10806	20	10
ygaP	23	D001	-1.98618	-0.185972	-0.26353	0.123716	-1.9017	0.165385	-1.62099	0.389723	-1.80645	0.632512	-2.00162	-0.22977	0.562783	1.54967	1.81929	-1.46724	2.08026	-1.28555	1.02517	-1.06158	0.718084	0.528361	0.420359	-0.138416	-0.425764	0.0837093	0.848282	-0.879036	0.463513	1.17713	-	-
JW2745	23	D002	-0.329055	0.225156	0.9587	-0.651583	0.150819	-0.139592	0.46969	-0.422627	0.277036	-0.0930114	-0.111782	0.205867	-0.908249	0.154462	0.526646	0.736446	1.03199	0.936294	0.0816446	0.716013	-0.238828	0.476622	-0.0141319	-0.591819	0.920857	-1.69712	-0.558537	0.641675	-0.952819	-0.410879	-	-
JW0992	23	D003	-0.788469	-1.5281	-1.15956	-0.398154	-1.10891	-1.42422	-1.25394	-1.41896	-0.990713	-0.929522	-0.79245	-1.3284	1.1888	0.713793	-0.0942867	-0.417765	0.0525044	0.0360254	4.99849	0.0100688	-0.686596	-1.2567	0.288774	0.30652	0.0665441	-0.411944	0.120269	-0.0499181	0.0612139	0.345765	0	-
JW2297	23	D004	-0.825855	0.582921	-1.34907	-0.823351	-1.16587	0.14711	-1.31027	-0.029618	-1.36324	0.987031	-0.866577	0.612745	0.257791	-0.36381	0.184657	-0.00910399	0.153768	-0.549551	1.32522	-0.46131	-0.327119	1.02993	1.16806	-0.205406	0.247597	0.76256	0.686787	-0.768645	1.02518	0.990883	-	-
yccM	23	D005	-1.31499	0.974057	-2.9102	-0.542032	-2.34878	0.411188	-2.85335	0.112787	-2.60647	-0.146823	-1.59262	1.00445	2.44566	-0.829409	-0.0270675	0.568291	-0.0841102	0.215777	0.249059	-1.4683	0.229701	0.598087	-0.272408	0.714454	-0.315856	0.0572794	0.335105	-0.485753	0.441897	0.588917	-	-
nudJ	23	D006	1.23176	-1.75127	-0.470444	0.231142	1.28938	-2.04672	1.06442	-2.10937	1.15451	-1.9388	1.2802	-1.67884	-0.562227	-0.164394	-1.53456	-0.400056	-1.86093	-1.04697	-0.122802	2.3418	-1.71857	1.70159	0.406099	-0.744505	0.98928	-0.0360438	1.25364	-1.20266	0.365722	1.64933	-	-
ycgV	23	D007	-0.30976	-0.72672	0.015799	0.847564	-0.164185	-0.264276	-0.0256928	0.261565	-0.148884	0.149245	-0.408787	-0.540152	-0.137975	0.82976	0.430724	-1.55543	0.155481	-0.922852	1.89494	-0.491277	1.0985	1.38389	0.328867	-0.359593	0.810255	2.0461	2.42664	-2.57427	2.1228	3.05534	-	12
puuR	23	D008	0.12184	-0.500098	-1.80774	0.301977	-0.405907	-0.763682	-0.844156	-0.767932	-0.512824	-0.809201	-0.0540012	-0.471405	1.37817	-0.725991	-0.951742	-0.2919	-1.31773	-0.700064	1.84854	-1.02642	-0.785733	-1.82938	-0.147231	0.571662	-0.147247	0.87406	0.532856	-0.630996	1.11865	0.814336	-	-
ydbA	23	D009	0.131464	0.374751	0.482527	-0.82524	0.517395	0.223212	0.676358	0.246918	0.505042	0.338588	0.172516	0.352456	-0.878342	-0.236315	0.256139	-0.257671	0.133658	-0.0813379	-0.168566	-0.655846	0.196492	-2.31756	0.298554	-0.027841	-0.118505	0.622731	0.149512	-0.320757	0.908459	0.378757	-	-
JW1515	23	D010	-1.25043	-2.2622	0.802671	0.64354	-0.700879	-2.12666	-0.216191	-1.82597	-0.647009	-1.81752	-1.12528	-2.3223	-1.17286	-0.554519	1.60074	-2.05682	1.49021	-2.26307	-0.47035	-1.28031	-0.871004	1.29602	-0.12691	0.346482	-0.520035	0.846094	1.22197	-1.18936	1.09518	1.61219	-	-
JW1673	23	D011	-0.00403581	-1.47718	-0.577086	-1.05908	0.00563137	-1.61626	-0.0622828	-1.65005	-0.0524655	-1.52005	-0.021769	-1.51159	-0.104676	-0.877617	-0.32787	-0.961808	-0.636409	-1.17617	-0.226089	0.0441276	-1.37937	0.978518	0.879359	-0.372615	0.828713	0.172801	0.721253	-0.733781	0.536513	1.03054	-	-
JW1761	23	D012	1.53582	1.00054	-2.06453	-1.08868	0.809161	0.369874	0.100841	0.0345865	0.394016	0.294917	1.35188	1.07329	0.599943	-1.16198	-2.52457	1.5022	-2.6989	0.905462	0.278143	0.509124	-0.252101	1.53704	0.964115	0.0642671	0.0985731	-0.661079	-0.332832	0.136037	-0.138587	-0.161224	-	-
ygaY	23	E001	-1.06176	-1.32302	1.05537	0.34901	-0.436994	-1.38342	0.0875026	-1.29674	0.0308563	-1.40258	-0.881732	-1.40834	-0.107928	1.06881	1.35747	-1.18581	1.58564	-0.692019	-0.0455451	-0.44221	-1.44543	0.952376	0.731203	0.779349	0.176832	0.429579	0.745455	-0.766162	0.748109	1.05842	-	-
yqcE	23	E002	-0.966922	-1.04112	1.74869	3.75806	-0.0571955	-0.907646	0.69614	-0.45861	0.135639	-0.699422	-0.736277	-0.975793	-1.62059	1.35417	1.65852	-1.46912	1.79975	-1.55934	-0.30692	0.333007	-0.853108	1.1801	0.351406	-0.413752	-0.540104	-0.0931536	0.686529	-0.745691	0.31922	0.990586	16	-
ycgM	23	E003	0.881818	0.345338	-1.50649	-0.870811	0.375405	-0.307083	-0.163665	-0.535243	0.526174	0.290499	0.91201	0.50525	1.56178	-0.801907	-2.09497	1.79531	-1.79018	0.994273	0.739624	-0.334177	-0.337392	-0.377484	-0.534207	-0.141881	-1.23589	-2.1576	-0.0170304	0	-1.3064	0.191308	-	-
JW0477	23	E004	0.547987	1.07218	1.32492	-0.572114	1.26834	0.68158	1.6321	0.492385	1.15094	0.87072	0.723336	1.00742	-2.08724	-0.347402	0.0993869	0.628445	0.194528	0.216119	-0.0617907	1.51343	0.0937615	0.636129	-1.28214	-0.90852	1.06565	-0.312814	-1.1985	1.17148	0.141159	-1.1086	-	-
rarA	23	E005	-1.62494	1.35959	-0.771537	-0.273012	-1.77954	0.88456	-1.70804	0.643538	-1.60876	0.827145	-1.56413	1.22821	1.1926	-1.07804	1.02258	1.19764	1.72307	1.62436	-0.231862	-0.934257	0.777687	0.377	0.0390242	0.0103034	0.144143	-1.17137	0.207501	-0.435912	-0.542927	0.444277	-	-
JW1143	23	E006	-0.110572	-1.33628	0.362861	-0.280672	0.165299	-1.75249	0.27664	-1.89504	0.511167	-1.84382	0.0651669	-1.38466	0.282176	-0.342911	-0.105121	0.0634087	0.138245	0.00223397	0.236165	0.111232	-0.458324	-0.0954847	-0.585802	0.779103	-0.125135	-1.84359	-0.799464	0.910408	-1.06583	-0.675292	-	-
JW1197	23	E007	-1.14497	-1.12906	2.28652	-0.120821	-0.0982091	-1.02057	0.759811	-0.870269	0.0279601	-0.72052	-0.871257	-1.22608	-2.44862	-0.0982358	2.12867	-1.90972	2.3433	-1.35755	0.22967	0.717081	0.176479	2.75169	-2.11371	0.357009	-1.21667	0.413804	0.0888827	0.00493831	0.735059	0.310392	-	-
ycjN	23	E008	0.513538	-1.04317	1.30206	-0.442897	1.25009	-0.91305	1.58671	-0.760069	1.49402	-0.823211	0.662234	-0.998161	-1.14168	0.18306	0.063624	-0.578535	-0.0383714	-0.110768	-0.346758	0.790329	-0.472805	1.31659	-0.00380643	-0.0580767	-0.00898658	0.334649	-0.744345	0.752518	0.669676	-0.614988	-	-
ydbA	23	E009	0.0574972	-1.09914	0.426826	-1.09924	0.398368	-1.11697	0.605957	-1.17474	0.335074	-1.06689	0.091411	-1.11747	-1.17961	0.212627	0.0930154	-0.798001	-0.0761396	-0.551388	0.0472024	0.14644	-0.768482	-0.369942	0.262847	0.692511	-0.0227797	0.908043	0.307452	-0.352841	1.14721	0.557518	-	-
ydeE	23	E010	1.11474	-0.820039	1.89155	1.4978	2.13267	-0.0995959	2.6647	0.932054	2.01717	-0.165856	1.25599	-0.796831	-2.72659	1.43498	-0.135915	-1.52177	-0.463734	-1.07804	-0.0439672	1.34609	-0.397988	5.89005	-0.556951	-0.99512	1.47368	1.3017	-0.729623	0.588435	1.4804	-0.598862	13	5
ydiM	23	E011	0.723027	0.945489	-1.69693	2.35565	0.177068	0.598318	-0.320835	0.743958	-0.0278938	1.06583	0.616205	1.06718	0.874588	-0.265622	-1.6628	0.898272	-1.79625	0.185988	1.0417	-0.750057	-0.166524	-1.56893	-2.00564	0.432033	0.283047	-0.381312	-0.0436587	-0.0296284	0.0858901	0.161436	-	-
yeaI	23	E012	1.08261	-0.738215	0.768532	1.45744	1.57997	-0.533305	1.71831	-0.174554	1.32993	-0.632234	1.14531	-0.668551	-1.83361	0.0770062	-0.744886	-1.0065	-1.0114	-1.09078	1.04756	0.161548	-0.642227	0.822031	0.859906	0.0998797	0.212375	0.273085	-0.893596	0.885068	0.61894	-0.778025	-	-
JW2656	23	F001	-1.11807	-0.768151	-0.0279367	-0.357769	-0.973337	-0.829154	-0.796328	-0.833973	-0.930728	-0.876245	-1.01379	-0.704083	0.0556979	0.99767	0.87243	-0.32679	1.10043	-0.613102	0.138196	-0.748732	-1.09458	0.450006	1.1643	1.00167	-0.719002	-0.882669	0.390651	-0.379671	-0.314972	0.652078	-	-
queE	23	F002	-1.94007	0.229394	-1.98064	1.31419	-2.4273	0.53194	-2.54573	0.896817	-2.65203	0.224148	-2.09574	0.0427063	1.4836	0.294764	0.979308	-0.915274	1.083	0.421854	0.794432	-1.77923	0.908792	-0.648596	0.398495	0.707447	-0.710802	1.26761	1.538	-1.66881	1.45137	1.98469	-	-
yddH	23	F003	-0.188943	0.552455	-1.20704	0.789913	-0.499268	-0.0949236	-0.758489	-0.358535	-0.49114	-0.478215	-0.161915	0.404619	1.0601	-0.314088	-0.686221	0.824437	-0.430129	0.992822	3.05382	-0.210884	-0.582181	0.112492	0.942911	-0.925691	-0.0201465	-0.955923	-0.874041	0.887294	-0.37301	-0.756709	0	-
rhtA	23	F004	-0.576738	1.25271	0.148592	-1.97658	-0.355157	0.46963	-0.188495	-0.0583243	-0.163398	0.293757	-0.323503	1.28148	-0.019221	-0.569448	0.293822	1.96366	1.04987	2.18557	-0.0290652	0.349633	-0.0236722	-0.828212	0.31517	0.423743	0.23138	-1.88236	-0.740971	0.739484	-1.09565	-0.611293	-	-
JW0996	23	F005	-0.0763736	0.111153	-2.21878	2.41455	-0.863922	0.0876102	-1.3972	0.373196	-0.906096	0.424362	-0.239594	0.282656	2.12624	-0.462453	-1.33876	0.868402	-1.23871	0.504608	0.598713	-1.37106	-0.339607	0.746214	0.305108	0.547569	-0.0326773	-1.14324	-0.565667	0.62228	-0.520807	-0.418734	-	-
bluF	23	F006	-0.641901	-1.27248	-0.350878	-1.62629	-0.539418	-1.6205	-0.479803	-1.84931	-0.425067	-1.64537	-0.652448	-1.49478	0.210461	-1.36832	0.477984	-0.885048	0.301844	-0.395291	-0.330941	-0.128677	-1.44698	-0.285643	0.0389316	1.04906	-0.598264	0.812037	1.71498	-1.64247	1.06662	2.19515	-	-
ychN	23	F007	-1.00452	-0.755256	-0.411322	-1.21919	-0.955416	-0.764547	-0.817091	-0.791629	-0.743659	-0.450714	-1.00628	-0.672027	0.551475	0.826811	0.707988	-1.07352	0.642759	-1.32728	-0.0964527	-0.832662	0.333844	-0.434523	-2.23005	0.0756779	-0.338099	0.238972	1.49685	-1.51706	0.590871	1.93595	-	-
ycjT	23	F008	0.217027	1.22196	-1.91018	1.28876	-0.366811	1.1405	-0.817502	1.3668	-0.536551	1.24742	0.0125061	1.31491	1.36434	0.395501	-1.07519	1.00969	-1.18488	1.01604	1.05544	-0.525941	0.606414	0.959571	0.0772474	0.485192	0.293374	0.204997	0.475184	-0.419323	0.562947	0.748435	-	-
ynbA	23	F009	1.52477	0.658406	2.93709	0.561232	2.99219	0.678957	3.7842	0.695522	3.03497	0.575043	1.73131	0.497555	-3.54278	-0.205059	0.216302	-0.457227	-0.00763147	0.283341	-0.171451	1.40255	0.102099	1.57087	0.0638184	-1.22405	1.96801	1.21813	-0.303096	0.145811	1.40929	-0.128191	16	-
ydhJ	23	F010	1.71711	0.837007	1.5668	0.990933	2.53754	0.889067	2.78949	0.948569	2.19869	0.797719	1.8222	0.875778	-2.65313	0.706178	-0.825436	0.516397	-0.888941	0.793141	-0.220873	0.706439	0.822419	-2.03185	0.416094	0.438691	0.533737	0.0698592	0	-0.0932782	0.452183	0.210427	-	-
ydiN	23	F011	0.791104	-0.567681	0.334796	-0.124882	1.19218	-0.479982	1.21381	-0.324291	0.883314	-0.714322	0.849374	-0.478777	-1.43158	-0.684486	-0.580118	-0.702933	-0.862076	-0.883706	0.112209	NaN	NaN	-0.870959	1.02197	NaN	NaN	NaN	NaN	NaN	NaN	NaN	-	-
JW1775	23	F012	0.896578	-0.249306	1.58731	0.30875	1.785	-0.261976	2.15655	-0.18389	1.64548	-0.32268	1.11067	-0.295014	-2.29569	0.190904	-0.135356	-0.249804	-0.138553	0.274426	-0.0223589	1.96668	-0.398819	0.0652046	-1.69923	0.104514	0.447842	-0.374806	-2.98892	2.87794	0.0911348	-2.98527	-	-
yqaB	23	G001	-2.44845	0.102958	-1.49757	1.40259	-2.83172	0.0831241	-2.73492	0.122428	-2.62951	0.278671	-2.55221	0.0671018	2.03678	0.527112	1.61975	-0.780741	1.88938	-0.926193	-0.232269	-2.1846	-0.0584291	-0.387322	-1.19732	0.483896	-0.251197	0.242134	1.61098	-1.63946	0.593471	2.07131	-	-
queF	23	G002	-1.89347	0.718754	0.26382	-0.519293	-1.65947	0.721827	-1.2214	0.761116	-1.02519	0.174067	-1.76008	0.635002	1.56974	1.02987	1.69799	0.242245	2.57819	1.26443	-0.391762	-2.39693	0.554378	-1.00263	1.18872	0.440952	-0.761426	-1.02544	-0.395376	0.0646746	-0.427964	-0.230595	-	-
norV	23	G003	-1.15605	0.371423	2.17085	0.0817514	-0.249153	-0.15129	0.536291	-0.387284	0.317718	0.0330401	-0.727432	0.235185	-0.922906	1.75141	1.60292	1.33126	2.85932	1.89723	-0.0443865	-1.01633	-0.242396	-0.119794	0.444315	1.33397	-1.18494	-2.34408	-0.463976	0.593867	-1.44818	-0.306515	-	-
JW0930	23	G004	-1.07554	-1.3621	0.256344	-2.19016	-0.704424	-1.61433	-0.444074	-1.81894	-0.588744	-1.46643	-0.903703	-1.612	-0.462271	-2.23314	0.902318	-1.27634	1.10908	-0.671999	-0.600566	NaN	NaN	-0.445607	-1.61816	NaN	NaN	NaN	NaN	NaN	NaN	NaN	-	-
pgaC	23	G005	1.14701	-2.28544	6.2908	2.66983	3.86899	-2.29166	5.94152	-2.25092	3.82123	-1.69237	1.61313	-2.68382	-7.14892	1.44988	1.98068	-2.35603	1.79539	-1.08794	-0.146757	NaN	NaN	-5.8507	-4.06299	NaN	NaN	NaN	NaN	NaN	NaN	NaN	16	-
JW1155	23	G006	-1.98015	-1.11391	-0.71828	-1.22974	-2.0303	-1.19636	-1.8531	-1.24125	-1.74682	-1.24926	-2.0945	-1.28261	1.28712	0.580964	1.81796	-2.16252	1.53136	-1.92277	3.10784	-1.05302	-0.907755	0.241368	-4.8371	-1.32353	0.87929	1.86652	1.81401	-1.72328	1.96632	2.3135	0	3
ychO	23	G007	-2.23305	-0.52941	-0.220965	-0.88293	-2.20885	-1.47026	-1.94366	-2.12687	-1.89364	-1.47477	-2.29607	-1.08613	0.869663	-0.265991	2.33571	-0.90566	2.3658	-0.680155	-0.221917	-2.37904	-0.71158	-0.0897824	-0.0614609	0.183919	-1.47035	0.624418	3.01469	-2.94635	0.909865	3.78352	-	12
ynaI	23	G008	-0.235843	-1.29789	1.91252	-1.46244	0.792041	-1.45248	1.38708	-1.43985	1.36002	-0.91253	0.13983	-1.3981	-1.09978	-0.441418	0.947967	-0.723114	1.1866	-0.845078	-0.227323	0.156369	-0.781087	0.578252	0.912817	0.610492	-0.43433	0.0208415	-0.520783	0.60459	0.412127	-0.369251	-	-
ydcN	23	G009	-2.62482	-1.31374	-2.10664	2.16371	-3.27832	-0.654601	-3.27965	-0.415274	-3.05241	-0.616383	-2.81279	-1.13134	2.88746	1.68508	1.43754	-1.78405	1.70782	-1.19904	0.146751	NaN	NaN	-0.622525	-0.382453	NaN	NaN	NaN	NaN	NaN	NaN	NaN	6	-
grxD	23	G010	0.770617	0.651545	2.57488	-0.0440619	2.11058	0.418739	2.84994	0.325477	1.96887	0.075173	1.05506	0.387922	-3.40446	1.04253	0.708183	-0.72117	0.559554	-0.546101	-0.0605832	1.82689	-0.492199	1.00883	-1.7726	-0.45641	-0.00251105	1.07239	-1.31906	1.12646	1.28577	-1.23839	17	-
ydiP	23	G011	0.893102	0.422723	0.736192	-0.384933	1.41154	0.0677458	1.56558	0.0477891	1.25388	0.564943	1.02528	0.489161	-1.73472	-0.779243	-0.474459	0.14336	-0.589932	-0.0852945	0.766441	0.690377	0.0518069	-0.585065	0.475052	0.35106	-0.384515	0.5902	-0.24348	0.0668467	0.881381	-0.0618636	-	-
nudL	23	G012	0.339617	1.09501	-0.0811379	0.0265223	0.499694	0.76306	0.542087	0.645232	0.336184	0.759257	0.329801	1.06161	-0.735032	0.503455	-0.222006	0.468088	-0.336078	0.585272	1.10159	0.0407986	0.228689	0.507317	1.29058	0.833258	-0.700036	0.348892	-1.33004	1.16336	0.681427	-1.25018	-	-
norW	23	H001	-0.800881	-0.343941	2.35988	-1.1198	0.272402	-0.272346	1.10683	-0.230304	0.615045	-0.0759763	-0.585316	-0.30167	-1.96576	-0.861909	2.00119	-1.19564	2.06577	-0.865641	-0.0385976	0.393539	-0.355407	0.428248	0.0235634	1.15356	-0.57561	0.561325	1.04312	-0.929157	0.857371	1.40325	-	-
rppH	23	H002	-1.94023	-1.97624	1.43282	0.0107028	-1.20747	-1.52342	-0.537856	-1.20933	-1.07209	-1.14751	-1.85298	-2.17065	-1.2005	1.17844	2.68105	-3.10961	2.67968	-2.11453	-0.321331	-1.5731	-0.481905	-0.504127	0.350171	0.668263	-0.587062	1.88978	2.66212	-2.5789	1.98653	3.345	6	12
glxR	23	H003	-0.617578	0.354138	0.967532	-0.275905	-0.106431	-0.0139414	0.225818	-0.251562	0.0855367	-0.0298909	-0.533539	0.135845	-0.675155	-0.457063	1.10344	-0.701853	1.17096	0.0402505	-0.0977448	0.266654	-0.285145	-0.478701	-0.0278298	-0.496949	0.179323	0.498484	1.46048	-1.34859	0.805195	1.89292	-	-
rluE	23	H004	-2.92352	-0.465962	-2.30298	-0.559186	-3.62602	-0.762639	-3.7325	-0.943283	-3.52565	-0.619531	-3.2141	-0.67906	2.55543	-1.68936	2.05053	-1.92835	1.82535	-1.5933	-0.466159	-3.135	-0.875786	-1.31012	-0.186082	1.11928	-0.495517	1.22479	1.60204	-1.49003	1.41495	2.06068	6	-
yceA	23	H005	1.41123	-1.00117	0.0207973	0.640623	1.63097	-1.23442	1.48565	-1.27783	1.27725	-1.21155	1.37327	-1.01411	-1.47914	-0.264258	-1.25504	-0.81133	-1.79173	-0.434223	-0.158168	1.99661	-1.28559	1.83363	1.53037	-0.448267	0.267688	1.03952	0.968485	-1.01006	1.258	1.31645	-	-
JW1157	23	H006	-2.09734	0.311095	-1.84159	1.42297	-2.59721	0.190316	-2.79287	0.240245	-2.42025	-0.132745	-2.19938	0.26144	2.66314	-0.395501	1.17899	0.14101	1.42732	1.11735	-0.327369	-1.79085	-0.312607	0.695488	-1.37567	0.763164	-0.633497	0.267789	1.94268	-1.83138	0.61458	2.46792	-	-
ychJ	23	H007	0.141773	-0.644218	-0.190826	4.34179	0.21384	-0.148484	0.143523	0.481453	-0.0609243	-0.146249	0.0399785	-0.744942	-0.411706	1.30584	-0.224188	-1.22536	-0.539521	-0.928729	0.363233	-0.412822	0.89658	1.61241	1.05376	0.224298	-0.906995	1.19137	2.25582	-2.14798	1.38656	2.84679	10	-
JW1335	23	H008	-0.171304	1.0747	-1.71254	0.322083	-0.690117	0.720475	-1.02414	0.650935	-0.971045	0.624546	-0.35107	1.09659	0.844887	0.27662	-0.668308	-0.158201	-0.865454	-0.239511	0.607255	-1.12337	-0.0659503	-0.679885	-0.576151	0.671136	0.865437	0.807115	0.11308	-0.0324553	1.06249	0.33766	-	-
ydcR	23	H009	0.21876	-0.550989	2.21253	-0.663318	1.27249	-0.652111	1.94984	-0.737979	1.46565	-0.61035	0.412837	-0.655354	-2.19699	0.203626	0.868914	-0.544752	0.886712	0.0885367	-0.104642	0.095587	-0.727824	0.0951369	0.809645	0.867803	-0.820161	0.334697	1.0076	-1.06799	0.669715	1.36191	-	-
JW1647	23	H010	-0.685628	-1.08913	-0.453804	1.81941	-0.576899	-0.554371	-0.453677	-0.0338331	-0.452539	-0.314152	-0.688357	-1.0353	0.439934	1.41932	0.319611	-1.21367	0.247128	-0.774689	0.0404116	-0.68915	-0.292591	-0.213653	-1.29362	0.26148	0.325877	0.862134	0.536683	-0.520855	1.10864	0.818714	-	-
JW1691	23	H011	0.235682	-0.385814	1.63321	0.775612	1.02164	-0.141383	1.54147	0.146546	1.03196	-0.293828	0.24645	-0.600527	-1.84802	1.37333	0.707577	-1.41124	0.454249	-0.654003	0.301396	-0.76342	0.414901	0.406686	0.936605	-0.284486	0.115953	1.60236	1.1039	-1.1241	1.73788	1.4741	-	-
yoaE	23	H012	0.93553	0.338323	1.56629	1.07258	1.75787	0.155974	2.14032	0.200716	1.59935	0.0599008	1.0528	0.314716	-2.27308	-0.0087373	-0.0872374	-0.211409	-0.235609	0.0480352	1.23968	1.12231	-0.0419985	-1.47729	0.347956	-0.0601233	0.591238	1.02068	-1.02799	0.872367	1.24209	-0.924138	-	-
JW1824	25	A001	-0.903263	-0.0388576	0.196124	-1.41493	-0.728887	-0.452925	-0.46591	-0.440931	-0.718877	-0.350885	-0.816304	-0.0692001	-0.43847	-1.04031	1.03664	0.371165	1.18411	0.649483	-0.201917	0.394799	-0.561267	-6.49575	-1.07365	0.436605	-0.239854	-0.363744	-0.447918	0.356524	0.100053	-0.28876	5	10
yedL	25	A002	-0.0102724	0.959385	0.658923	-0.050233	0.316478	0.230391	0.573685	0.100234	0.27589	0.142049	0.07011	0.762388	-1.16863	-0.425759	0.601394	0.379038	0.533239	0.254725	-0.32163	0.539435	-0.0205346	-0.251838	0.0514213	-0.756486	-0.00364316	0.600902	-1.11652	0.94078	0.890287	-1.02004	-	-
yqcA	25	A003	0.0921942	0.400166	-0.504665	0.848719	-0.182025	0.0954621	-0.294706	0.185347	-0.335399	0.27656	0.0197657	0.426214	-0.0104197	-0.603849	-0.238139	0.590658	-0.226309	0.546958	0.506332	0.330099	-0.178966	0.00531065	0.0816506	0.330181	-0.633063	-0.355015	-2.09048	2.10921	0.107094	-2.05696	-	-
JW1362	25	A004	-0.964206	0.804152	-1.1411	-0.888296	-1.39692	0.373628	-1.46525	0.299547	-1.34242	0.272842	-1.07983	0.70724	1.24612	0.044014	0.643728	0.458805	0.601313	0.546327	-0.0121457	-0.470879	0.15753	3.94213	1.11116	0.842834	-1.01558	0.806732	1.09023	-1.08346	1.06217	1.45815	14	5
JW0151	25	A005	0.363399	0.342633	-0.3693	-1.41927	0.170379	-0.014784	0.0480593	-0.119078	0.045815	-0.158424	0.341063	0.394479	-0.119948	-0.0929745	-0.430576	0.578053	-0.428958	0.51717	0.159124	0.366047	-0.0942949	0.655437	0.463114	0.00175041	-0.0786421	-0.472297	0.224054	-0.139395	0.0126659	0.463004	-	-
yahD	25	A006	-0.229537	-0.594941	-0.650966	-0.884488	-0.458654	-0.837508	-0.548983	-0.773802	-0.574382	-1.01113	-0.307362	-0.656732	0.205475	0.298092	0.0860616	-0.567951	-0.158117	-0.454737	-0.233617	-0.396448	-0.745609	-1.281	0.204875	0.0237186	-0.338723	1.08156	1.83879	-1.78764	1.29353	2.34318	-	-
ybaV	25	A007	1.07054	0.537491	-0.658174	0.287337	0.746294	0.413672	0.434868	0.578616	0.540687	0.264056	0.939125	0.731866	0.0844875	0.226366	-1.13972	0.156833	-1.38009	-0.0298129	1.29512	-0.0265593	0.234421	-0.371325	-0.696894	-0.410849	0.399374	1.29528	0.428562	-0.529017	1.47492	0.695257	-	-
JW0480	25	A008	-0.000331837	-0.0505546	0.434912	-1.47913	0.228516	-0.231392	0.407389	-0.264863	0.123033	-0.12355	0.0674772	-0.0289542	-1.1604	-0.154817	0.414605	-0.0281416	0.316292	-0.0764746	0.106073	0.780589	0.00808982	0.381335	-1.64384	0.409217	-0.494826	-0.158432	-0.519769	0.405895	0.266172	-0.368133	-	-
ybgK	25	A009	0.400752	0.585261	-0.130057	0.65613	0.373476	0.112127	0.29129	0.122982	0.493858	0.288378	0.412861	0.453738	0.152847	-0.635007	-0.227356	0.447331	-0.331827	0.252625	-0.62772	NaN	NaN	2.02074	0.556869	NaN	NaN	NaN	NaN	NaN	NaN	NaN	-	-
ybhG	25	A010	-0.237549	-0.293315	-0.293503	0.133004	-0.273436	-0.51141	-0.246315	-0.42753	-0.103399	-0.835286	-0.274776	-0.37539	0.517095	0.168	0.427301	-0.705398	0.108439	-0.597858	-0.64579	-0.359122	-0.304876	1.56607	-0.286566	0.985184	-1.08304	1.39285	0.716255	-0.724426	1.55818	1.02479	-	-
gstB	25	A011	-1.89557	-0.294334	-1.34694	-2.20822	-2.20487	-0.566394	-2.17471	-0.573352	-2.0244	-0.515946	-1.95859	-0.548248	1.63723	-1.20338	1.57857	-0.638671	1.42759	0.199187	-0.232142	NaN	NaN	0.103348	-0.177688	NaN	NaN	NaN	NaN	NaN	NaN	NaN	-	-
JW0882	25	A012	-0.37263	-1.63101	2.12321	4.82448	0.627217	-0.876812	1.44285	0.0501858	0.638739	-0.780115	-0.211265	-1.60146	-2.38942	1.53674	1.5159	-2.19781	1.25133	-2.36339	-0.430533	1.49275	0.039389	-1.70296	-0.576195	0.446802	-1.52991	1.57478	0.742227	-0.799816	1.71416	1.0547	16	-
yebK	25	B001	0.411505	0.65248	1.1942	0.0749414	0.925169	0.164206	1.20068	0.104882	0.829949	0.484965	0.563056	0.654612	-1.78262	-0.495389	0.402515	0.333155	0.377863	0.440379	1.70624	-0.0791627	0.583025	-2.17718	0.119717	0.758238	-0.36333	-0.0989144	0.477849	-0.531033	0.314534	0.751477	-	-
JW1939	25	B002	0.279768	0.353573	-1.61869	2.79059	-0.370976	0.433403	-0.764587	0.850654	-0.662901	0.198927	0.113024	0.42218	1.01426	1.44226	-0.994586	0.307573	-1.07764	0.597372	2.88368	-0.292867	0.276253	-0.710369	0.365027	-1.04811	-0.124345	0.835272	0.492347	-0.468932	1.0861	0.768033	-	-
ppdC	25	B003	-0.60716	-0.0444225	-1.74087	1.25337	-1.33188	0.330742	-1.58066	0.726667	-1.52422	0.391975	-0.884169	0.163061	1.25176	0.984665	-0.0399741	-0.661934	-0.390224	-0.92905	0.132319	-1.43764	1.08838	1.50756	-0.0783898	0.788636	-1.01778	1.65626	1.16897	-1.14955	1.78433	1.55013	-	-
lomR	25	B004	-0.361253	1.19238	-1.35715	-0.917339	-0.879431	1.02907	-1.10535	1.04889	-0.909216	1.13527	-0.502197	1.27958	1.08809	-0.435703	-0.0506604	0.19434	-0.275876	-0.265413	0.379803	-0.772337	0.724083	0.846434	1.2628	1.15555	-0.984452	0.377115	1.22103	-1.29383	0.704732	1.61109	-	-
arfB	25	B005	-1.24843	1.16192	1.04532	-0.122083	-0.721966	0.687418	-0.189015	0.683311	-0.48082	0.678901	-1.11357	1.08357	-0.801907	-0.929451	2.13583	-0.501721	2.09676	0.0151456	1.86066	-0.0370224	-0.461474	0.199578	0.0764372	-0.0825552	0.127042	0.990475	1.45125	-1.79477	1.21661	1.88202	-	-
yahF	25	B006	0.436773	1.28034	0.0192344	-1.18496	0.402434	0.600088	0.336261	0.325986	0.195174	0.468078	0.448206	1.21067	-0.674149	-0.197727	-0.198018	1.32181	-0.124179	1.78506	0.218183	0.684585	0.0393542	0.927771	1.17211	-0.190295	-0.1429	-0.0524873	0.631452	-0.689035	0.352324	0.927308	-	-
queC	25	B007	-1.35528	0.919051	1.06026	-1.16927	-0.892779	0.398433	-0.304481	0.232108	-0.478835	1.13848	-1.17005	1.00944	-0.561852	0.686951	1.97368	0.021364	2.12846	-0.353788	-0.00332813	1.0493	-0.582209	0.0258466	-2.29643	-1.1514	1.55281	0.666785	-0.615436	0.481475	0.945176	-0.473517	-	-
JW0481	25	B008	-0.440421	0.0312597	0.947229	0.369045	-0.0670429	-0.151751	0.329979	-0.0425807	0.0590136	0.145137	-0.373836	0.0900449	-1.02653	0.383794	1.05738	-0.248734	0.9371	-0.482529	0.0801352	-0.218064	0.873555	-0.827629	-1.48228	-1.25664	1.39768	0.863311	-0.086106	0.0122147	1.10963	0.113874	-	-
ybhA	25	B009	0.231724	0.578139	2.61587	1.37903	1.37611	0.227426	2.18102	0.309158	1.54006	0.261829	0.553948	0.475691	-2.71298	1.18592	1.21307	0.561529	1.31529	0.826501	-0.210981	2.54174	-0.166222	-0.315976	0.024337	-0.319403	-0.956763	0.344726	0.427277	-0.332559	0.677989	0.693792	-	-
ybiB	25	B010	-1.19777	-0.421431	-0.932263	-1.8385	-1.47962	-0.563291	-1.46764	-0.428992	-1.28054	-0.56657	-1.16691	-0.372077	1.34147	-0.850267	0.638642	0.0354584	0.789952	0.453369	-0.542584	-0.457422	0.191026	-0.132444	-1.91411	0.274526	0.0595787	-0.106818	0.183751	-0.0827983	0.308106	0.417426	-	-
JW0828	25	B011	-0.70981	0.306341	-0.518788	1.04188	-0.855052	0.0501799	-0.784972	0.189335	-0.87048	0.0627843	-0.730939	0.18557	0.178291	0.0807394	0.612143	-0.000433736	0.522348	0.168926	-0.0767637	NaN	NaN	0.142828	0.0200383	NaN	NaN	NaN	NaN	NaN	NaN	NaN	-	-
ycaL	25	B012	-0.822339	2.14614	0.648977	0.17559	-0.449907	1.60442	-0.0446274	1.56469	-0.213415	1.15376	-0.681761	1.9293	-0.239671	1.00924	1.40292	0.916373	1.62694	1.39717	0.612388	-2.18129	4.02209	0.479965	-0.754376	-1.50549	1.14328	0.532579	1.16005	-1.52466	0.83349	1.53971	-	-
JW1845	25	C001	0.831841	-0.679214	1.86073	1.21099	1.67007	-0.625327	2.19033	-0.278184	1.75847	-0.571756	0.999587	-0.61486	-2.12419	1.23268	0.234452	-0.820102	0.0405335	-0.861451	0.18048	1.4918	-0.117483	-1.93759	0.484545	-0.0308461	0.141745	0.457266	-0.796454	0.643647	0.771032	-0.672002	-	-
JW1974	25	C002	-0.217309	-0.540776	0.647435	1.59779	0.113265	-0.464414	0.409072	-0.137924	0.1599	-0.800813	-0.145467	-0.498208	-0.713735	1.78201	0.638275	-0.499019	0.542457	-0.316369	-0.603336	1.01299	-0.0194619	-1.56141	-1.68429	0.219052	0.385104	0.670097	-0.2492	0.301481	0.947938	-0.0682333	-	-
JW2793	25	C003	0.828624	0.700402	0.804779	0.320385	1.18574	0.159707	1.33231	0.0059781	1.40289	-0.341819	0.895584	0.657177	-0.565075	0.251519	-0.154619	0.363937	-0.242128	1.30919	0.0701303	1.12259	-0.409584	0.291396	0.826363	0.266841	0.0678057	0.43376	0.106364	-0.168347	0.75157	0.330089	-	-
stfR	25	C004	-0.0675402	0.0293271	-2.1702	2.36885	-1.05435	0.383886	-1.54462	0.913725	-1.44269	0.395344	-0.418767	0.2177	1.43255	1.00433	-0.878655	-0.542368	-1.18091	-0.758123	0.593889	-1.27328	0.391639	-1.17358	0.0948741	0.551993	-0.196813	1.41131	-0.229391	0.0422369	1.57396	-0.046169	-	-
yafE	25	C005	0.492041	0.760331	0.499908	-0.0593165	0.70164	0.435158	0.814516	0.43128	0.612784	0.530636	0.527892	0.75625	-1.03642	0.866839	0.0464917	0.27758	-0.117911	-0.0723078	0.485317	0.993908	0.000444492	0.476712	0.823295	-0.854818	0.989065	0.807747	-0.223884	0.151661	1.06302	-0.0400318	-	-
yaiX	25	C006	1.32098	1.19404	-1.88435	0.509335	0.406393	0.887499	-0.283409	0.923973	0.125142	1.05826	1.11303	1.46148	1.1252	-0.214036	-2.01848	1.37349	-2.12836	0.867281	-0.347002	1.21945	0.0613109	0.827323	0.502109	0.149588	-0.644043	-0.474717	0.0286534	-0.134088	0.0107211	0.24262	-	-
ybaE	25	C007	0.48349	1.69724	-1.82114	5.61885	-0.429802	1.82955	-0.883508	2.29883	-0.689127	1.62661	0.136932	1.76208	1.47333	1.70935	-1.15795	0.856586	-1.26989	1.10699	0.644435	-1.29131	1.50104	0.473094	0.315043	-0.28959	0.102136	0.884223	1.49614	-1.56466	1.12719	1.9351	10	-
ybdG	25	C008	1.00067	0.623415	0.888286	0.835167	1.38773	0.677946	1.61533	0.966075	1.21638	0.533814	1.09646	0.90306	-1.58664	0.639786	-0.444042	0.673582	-0.407198	0.919488	0.52963	1.98414	0.169289	-0.230694	-0.444494	-0.488336	0.367299	0.111418	-0.84247	0.63072	0.486194	-0.722268	-	-
ybhI	25	C009	0.44169	1.21348	-0.294224	5.28485	0.322953	1.32679	0.318751	2.24009	0.368888	1.13133	0.397867	1.25784	0.370014	2.25741	-0.486056	0.733043	-0.478223	0.814203	0.0164473	1.31327	1.44521	0.811295	-0.329674	-0.222425	0.143253	0.472229	-1.23137	1.21248	0.783428	-1.14403	10	-
mntR	25	C010	-1.18033	0.40876	-3.08345	-0.277312	-2.37965	0.111962	-2.89235	0.236655	-2.38304	0.225752	-1.32766	0.679278	3.1959	-0.371336	-0.638174	1.1713	-0.384711	0.839794	2.30914	NaN	NaN	0.0990625	-2.04278	NaN	NaN	NaN	NaN	NaN	NaN	NaN	6	-
ybjJ	25	C011	0.311755	-0.484325	-0.33745	-1.28163	0.152741	-0.460583	0.0587624	-0.308401	0.310265	-0.276373	0.294361	-0.126746	0.363195	-1.4354	-0.450302	0.160174	-0.586632	-0.365015	-0.420566	1.1687	-1.08399	1.1716	0.720011	-0.526891	0.904638	0	0.472535	-0.677007	0.395116	0.745412	-	-
rlmL	25	C012	1.51169	-1.22375	1.13322	-1.70693	2.09464	-1.48159	2.2658	-1.41467	1.96158	-0.910263	1.64798	-1.14039	-2.22064	-1.06219	-0.747676	-0.922253	-1.14007	-1.34368	0.228631	2.61343	-1.01404	0.319308	-0.107777	-0.829151	1.28863	1.03468	-1.35514	1.27572	1.25391	-1.27713	-	-
JW1856	25	D001	0.501577	0.371168	0.751795	0.179761	0.774332	0.268281	0.948464	0.489414	0.78126	0.323355	0.59589	0.558308	-0.911945	0.706914	-0.0745922	0.0608592	-0.109197	-0.453457	-0.392869	1.14055	-0.0486897	-2.27777	-0.20903	-0.837697	0.690985	-0.222182	-0.187567	0.216512	0.214474	0.000465611	-	-
yoeA	25	D002	-0.272469	0.203911	0.346597	0.297872	-0.0710453	-0.0262458	0.121414	0.118915	0.125675	0.275125	-0.193671	0.240051	-0.297122	-0.264422	0.622608	-0.162059	0.470137	-0.267393	-0.322666	0.466218	-0.493798	-1.19582	-1.77718	0.964989	-0.713087	-0.158172	0.716347	-0.796358	0.266383	1.02489	-	-
JW2822	25	D003	0.648403	0.307276	-0.227934	0.85038	0.510125	0.423089	0.40044	0.805712	0.379266	0.591729	0.672763	0.640008	-0.263881	0.117969	-0.805184	0.298842	-0.78968	-0.0892066	-0.0201169	1.10745	0.248718	-0.59188	0.10095	-0.163888	0.221149	-0.426251	-1.84191	1.8397	0.0496964	-1.79542	-	-
stfQ	25	D004	-0.323975	0.83542	-0.691972	-0.157495	-0.721275	0.802024	-0.808332	0.985803	-0.808927	0.740594	-0.447537	1.05107	0.411911	0.0621198	0.0914217	0.213038	-0.0079806	-0.404428	0.960985	-0.0631452	0.594675	1.28304	0.909668	0.362779	-0.70234	-0.0426925	0.9955	-1.02736	0.360304	1.34784	-	-
JW0209	25	D005	1.57051	-0.726106	-1.26111	-1.16964	1.00153	-0.836836	0.445863	-0.580331	0.97862	-0.626801	1.59063	-0.273775	0.842704	-1.00986	-2.40316	0.56326	-2.36288	-0.504331	-0.103863	0.983067	-0.0600998	1.7189	0.258876	-0.489002	0.133084	-1.45619	-0.704813	0.532652	-0.765813	-0.571668	-	-
JW0365	25	D006	0.735385	1.07177	-1.26697	-1.24987	0.211897	0.608964	-0.211846	0.6102	0.0482903	0.499466	0.805061	1.22387	0.718291	-0.586692	-1.55616	2.1481	-1.14294	2.04069	-0.39601	1.50958	-0.16209	0.978355	-2.71769	-0.255131	0.636373	-2.94405	-2.83478	2.76558	-1.899	-2.82787	-	-
ybaZ	25	D007	-0.1069	-0.815516	3.37847	-0.129919	1.45996	-0.664104	2.6187	-0.364001	1.57853	-0.434832	0.405429	-0.726735	-3.72254	0.053024	1.55505	-0.793143	1.87747	-0.481016	-0.264517	2.72907	-0.353775	1.56709	-0.95489	-0.580286	0.389229	-1.32324	-1.234	1.30627	-0.662025	-1.14687	17	-
ybeM	25	D008	0.526179	-1.11796	2.86447	0.68218	1.80528	-1.28453	2.67675	-1.02207	2.07779	-0.827546	0.981519	-0.963704	-2.89618	0.817577	0.636118	-0.257309	0.8658	-0.536535	-0.551618	2.14483	-1.10484	-0.0524542	-1.27331	-0.413635	0.315467	-2.11939	-3.50689	3.65108	-1.27725	-3.50877	-	8
ybhN	25	D009	-1.6196	-0.094099	-2.11704	-2.14543	-2.41652	-0.116299	-2.63545	0.075086	-2.16543	0.0269704	-1.76895	0.0388183	2.80409	-1.27461	0.468249	-0.203284	0.526154	0.0437491	-0.178388	-1.42999	-0.502197	0.0107275	0.737913	0.875684	-1.29199	-0.275116	0.677135	-0.684202	0.171628	0.979784	-	-
ldtB	25	D010	0.735152	0.693197	-0.443841	-1.31111	0.434135	0.436057	0.215883	0.573124	0.518308	0.33956	0.741567	0.985003	0.567084	-0.937114	-1.0237	1.32331	-0.854541	0.909941	0.805679	NaN	NaN	0.869566	0.791524	NaN	NaN	NaN	NaN	NaN	NaN	NaN	-	-
JW0852	25	D011	1.39584	0.761939	-2.26517	-1.02019	0.271323	0.794247	-0.510339	1.05132	0.189466	0.66916	1.18015	1.20189	2.15854	0.0411537	-2.56499	1.80629	-2.45121	1.04421	0.55718	0.294939	0.0588871	0.364449	1.21219	-0.867223	1.11324	-1.73799	-1.42661	1.27286	-0.984406	-1.35374	-	-
JW0948	25	D012	-0.894537	-1.15915	-1.38164	0.257405	-1.39675	-1.38015	-1.53997	-1.25654	-1.33675	-1.25796	-1.00479	-1.15645	1.47513	0.254037	0.219295	-0.257284	0.120252	-0.0542485	-0.110589	-1.25699	-1.01458	-0.214372	1.0152	0.851564	-1.14144	-0.0921088	1.45684	-1.40059	0.32007	1.88862	-	-
cmoA	25	E001	0.773768	0.642453	0.424636	0.622333	0.882142	0.703138	0.955453	0.964389	0.61348	0.748745	0.811914	0.935986	-1.24944	0.503261	-0.570325	0.342117	-0.502631	0.0963868	0.206604	1.28945	0.776888	-2.82175	-1.97025	-0.922225	0.940262	-0.973369	-1.76828	1.84179	-0.386812	-1.71755	-	-
nrdI	25	E002	-0.0243885	-0.0342434	-0.024648	0.347174	-0.082258	-0.173264	-0.0272046	-0.0991263	0.0272015	-0.495297	-0.0245482	0.00346299	0.244532	0.747022	-0.00733699	0.181731	0.0476093	0.362413	-0.575238	0.3479	0.180456	-1.08745	0.200195	-0.170153	0.646917	-0.491284	-1.58618	1.64389	-0.00258782	-1.52416	-	-
peaD	25	E003	0.388257	1.28788	0.576225	0.339075	0.568808	1.05462	0.680691	1.27828	0.590742	1.67079	0.603524	1.5587	-0.741307	-0.271455	-0.355057	1.69222	0.203781	1.76363	0.244318	0.941434	0.231002	-1.68548	0.560464	-1.46181	0.190942	-1.94549	-1.44427	1.12658	-1.14415	-1.37265	-	-
quuQ	25	E004	1.4459	2.52393	-1.14023	-1.84107	0.848762	2.00131	0.347547	1.98032	0.705475	1.7804	1.35597	2.83558	0.724965	-0.821484	-1.77189	2.47928	-1.63745	1.88456	0.00508712	-0.143897	1.46216	-0.156316	1.0113	-1.15187	0.967202	-1.34063	-0.887333	0.491648	-0.675623	-0.771199	-	-
yafJ	25	E005	-0.435446	0.470212	-0.00940553	0.390165	-0.544423	0.432188	-0.446123	0.560107	-0.48349	0.59348	-0.463691	0.657938	0.0998898	0.995876	0.45553	0.440223	0.530649	0.434702	0.481888	-0.283824	0.166275	1.32387	0.915763	-0.0902503	0.212014	-0.094725	0.140773	-0.147216	0.317942	0.368894	-	-
iraP	25	E006	3.57781	1.05107	-0.642208	-0.584343	3.15597	0.773257	2.42402	0.810102	2.7115	0.784879	3.46789	1.40803	-0.570763	0.339549	-3.54173	1.27328	-3.60735	0.521441	-0.188051	2.68881	0.472205	1.31681	0.788894	-1.59469	1.57106	-0.838792	-1.47421	1.39076	-0.280144	-1.40467	10	-
JW0446	25	E007	-0.764428	0.399215	-0.726614	-0.395147	-1.02875	0.153591	-1.03792	0.198607	-1.12415	0.0886338	-0.865652	0.285626	0.44135	0.35858	0.669857	0.183375	0.603921	0.767978	-0.36891	-1.00248	0.216145	0.690081	0.328828	-0.148212	-0.683547	1.0405	1.10116	-1.03616	1.25882	1.47091	-	-
ybeD	25	E008	0.0590605	-0.78766	2.21567	-0.507576	1.03669	-0.975478	1.70351	-0.866315	1.0549	-0.78438	0.359337	-0.751653	-2.68561	0.409283	1.12535	-0.314303	1.1788	-0.241151	-0.0329617	1.02976	-0.865508	1.14425	0.0334582	0.234032	-0.199716	-0.442375	-0.817434	0.866798	0.0367229	-0.694928	-	-
clsB	25	E009	-0.324671	-0.0980632	-0.510243	-1.94512	-0.491295	-0.312212	-0.542914	-0.255908	-0.482003	-0.12412	-0.344888	-0.0235338	0.330419	-0.905542	0.217384	0.144731	0.123335	0.0148101	-0.302537	0.343782	-0.579942	-1.01477	-1.97088	0.188472	-0.210599	-0.150107	0.839401	-0.892351	0.272931	1.16686	-	-
ybiV	25	E010	-1.59142	-0.248566	-0.341528	-0.378223	-1.65137	-0.469992	-1.40904	-0.452521	-1.55429	-0.474958	-1.62644	-0.319058	0.442863	0.319983	1.67313	-0.610743	1.59973	0.0395518	-0.460053	-0.662212	-0.562395	1.2448	-0.609557	0.738979	0.075642	1.37945	0.657124	-0.580072	1.54673	0.956788	-	-
JW0853	25	E011	-0.32891	-1.55249	-2.10099	-0.206964	-1.15204	-1.41223	-1.60544	-1.04235	-1.38881	-1.45305	-0.498619	-1.26036	1.5356	-1.41899	-0.790603	-0.740975	-1.02911	-1.34218	-0.0254129	0.0653637	-1.18482	0.17475	-1.68848	0.499526	-0.391515	0.61419	-0.0286534	0.0519272	0.901348	0.178265	-	-
rlmI	25	E012	0.341715	0.583774	-1.50696	-1.58742	-0.249062	0.0906368	-0.686677	0.0752174	-0.449681	0.316726	0.272341	0.792409	0.816617	-1.83875	-0.94885	0.933325	-1.04645	0.142444	0.52891	0.127593	-0.275339	-0.366958	-1.08793	0.447237	0.074678	-0.442586	0.423568	-0.494607	0.0365538	0.689566	-	-
cmoB	25	F001	-0.468872	-0.291407	-0.804227	-0.19828	-0.723398	-0.339985	-0.814195	-0.0689931	-0.83617	-0.425037	-0.570203	-0.316637	0.390261	-0.427785	0.366794	-0.916439	0.0253268	-1.04835	0.511361	0.273064	-0.407792	-2.28104	-1.96396	0.931909	-0.706119	1.41957	0.121899	-0.186805	1.58103	0.347604	-	-
mprA	25	F002	1.41783	1.33149	1.49122	-0.29801	2.09081	0.919387	2.32392	0.996997	1.94082	1.19923	1.58914	1.39159	-2.24964	0.0272403	-0.287006	0.675964	-0.402976	0.158594	0.0399869	2.2546	0.516418	2.48325	-0.574468	-0.612271	1.19401	0.385444	-1.08708	0.89313	0.711613	-0.988182	-	-
essD	25	F003	0.129418	0.237512	2.32627	0.669521	1.16274	0.200371	1.84464	0.462274	1.21733	-0.181167	0.397259	0.248159	-2.31836	1.52717	1.23196	-0.342387	1.22736	-0.514789	0.303278	0.941135	-0.0358393	0.572048	0.223249	-0.527	0.38495	-0.116103	-0.292665	0.274226	0.300557	-0.116594	-	-
yaaJ	25	F004	0.463624	0.861198	2.2347	0.571094	1.38823	0.628341	1.97046	0.716592	1.31338	0.934366	0.748176	0.943568	-2.72242	0.419405	0.725567	0.832592	0.99249	1.27726	-0.0120551	0.641927	0.729392	-0.0807583	1.21196	-0.523747	0.464157	-0.970019	-1.17895	1.16002	-0.384162	-1.08749	-	-
afuB	25	F005	0.25174	-0.231861	2.95559	0.740785	1.51242	-0.638884	2.33884	-0.581032	1.56177	-0.782402	0.578124	-0.28043	-3.1721	0.429376	1.38502	-0.48973	1.35145	-0.617098	0.213877	1.74151	-0.533239	-0.0718321	-0.490501	0.0290045	0.100907	0.0135149	-0.503119	0.435424	0.406146	-0.349756	17	-
yaiC	25	F006	-0.248078	-0.803383	-0.669412	0.817244	-0.481491	-0.4977	-0.554996	0.0344823	-0.513274	-0.286282	-0.285652	-0.638122	0.442932	0.222821	-0.0730102	-0.428098	-0.159499	-0.34227	-0.506725	-0.150338	-0.222476	0.00896614	-0.239212	0.679103	-0.202393	-0.269125	0.768409	-0.686402	0.176473	1.08488	-	-
ybaB	25	F007	1.42428	1.99669	-0.948985	4.72577	0.894382	1.75338	0.483152	2.13703	0.550048	1.37955	1.25498	2.04612	0.134994	0.843893	-1.60384	1.39621	-1.69776	0.876416	1.94686	-0.722027	1.65882	0.54044	-0.619572	0.168772	-0.592047	0.621092	0.924222	-1.15332	0.907095	1.26508	10	-
ybeX	25	F008	-0.534129	1.41341	-1.32551	2.93644	-1.11627	1.1079	-1.31849	1.30466	-1.32568	0.840619	-0.663029	1.50445	0.961446	1.15977	-0.0623678	0.750253	-0.02969	0.513579	1.06884	-1.044	0.447112	2.27046	0.183187	-0.496227	0.343724	0.524339	0.0317579	-0.117571	0.826649	0.24611	-	-
JW0775	25	F009	-0.858091	-0.562881	1.13452	0.614832	-0.387654	-0.361469	0.139123	-0.0383883	-0.327556	-0.192789	-0.813757	-0.572992	-1.29191	0.639962	1.58173	-1.38059	1.42866	-0.718041	0.0832048	-0.196245	-0.34619	1.3142	-0.563409	0.636634	-0.6092	1.43019	0.282527	-0.484605	1.59011	0.529243	-	-
yliE	25	F010	-0.176974	1.94633	-0.84245	2.04448	-0.609949	1.90215	-0.736272	2.16499	-0.71836	1.61873	-0.305243	2.04678	0.795262	1.42595	-0.161174	1.16742	-0.0152958	1.4437	2.52077	-1.1802	1.10599	0.573495	-0.0710517	0.0181903	-1.1455	0.0245741	0.396839	-0.433145	0.415175	0.659122	-	-
rarA	25	F011	0.500436	0.290368	-1.69919	-1.33188	-0.25324	-0.0374502	-0.767658	-0.00481593	-0.583259	-0.17583	0.365687	0.411871	0.839274	-0.985845	-1.37857	0.61174	-1.41835	0.51388	0.189101	-1.23271	0.248964	-0.0542847	0.822081	0.761065	-1.23656	-0.20583	0.899958	-1.05819	0.227724	1.23695	-	-
etk	25	F012	0.46835	-0.526293	0.419842	-0.426105	0.700368	-0.368177	0.827343	-0.000970235	0.673993	-0.295678	0.546786	-0.385347	-0.854223	0.346596	-0.208936	-0.569555	-0.361062	-0.697962	0.133121	1.20607	-0.490355	-0.640155	-1.16926	-0.384686	0.492645	-0.212862	-0.110232	0.163129	0.222026	0.0868712	-	-
yecA	25	G001	1.55975	-0.378494	1.06272	-0.324341	1.91672	-0.456539	2.01748	-0.314926	1.68004	-0.282499	1.58083	-0.228734	-2.02989	-0.518406	-0.830859	-0.100192	-1.05712	-0.380197	0.0144056	0.865061	-0.227531	-2.83272	0.0158898	0.491588	0.0753981	0.0375302	-0.136521	0.0351734	0.425758	0.0574732	-	-
pphB	25	G002	-0.208835	-0.948331	0.126188	0.130991	-0.156589	-0.993248	-0.0182552	-0.788197	-0.0719212	-0.823246	-0.225859	-0.938206	-0.247208	0.0256063	0.356451	-0.627914	0.19483	-0.364216	-0.46205	0.0576124	-1.06226	-0.69451	0.1598	0.490507	-0.614193	0.692606	0.0614975	-0.0122147	0.966721	0.27956	-	-
ykgF	25	G005	-1.37766	2.98529	-0.30393	-1.33531	-1.54955	1.88984	-1.40173	1.36138	-1.31039	1.25521	-1.23589	2.68157	1.13946	0.57612	1.02969	2.38686	1.87672	2.12174	-0.485083	-0.311364	0.77127	-1.51044	0.767654	0.597668	-0.770549	-2.37306	-0.594118	0.447966	-1.47015	-0.450063	-	-
ycaC	25	G011	-0.375907	-0.156767	-0.330649	-0.547114	-0.466642	-0.116332	-0.433752	0.0518684	-0.449404	-0.373285	-0.451846	-0.0346883	0.230891	-0.489948	0.44242	-0.641004	0.144167	-1.15706	-0.288162	-0.480544	0.335894	1.0455	0.930519	0.455796	-1.12747	0.649327	1.73971	-1.75028	0.930619	2.22466	-	-
JW0970	25	G012	-0.481885	2.20783	0.35381	-0.687326	-0.313127	1.48528	-0.127443	1.25373	-0.140609	1.10081	-0.228329	2.26669	-0.0282042	0.0861052	0.585714	2.19969	1.09179	1.31941	0.465494	0.470896	0.679678	1.07973	1.11472	0.0607092	-0.290874	-2.4251	-1.80586	1.70527	-1.50954	-1.75731	-	-
yedF	25	H001	-0.519014	1.11144	-1.82659	0.296271	-1.32573	1.13582	-1.69719	1.32104	-1.45869	1.13241	-0.659412	1.3109	1.75085	0.639655	-0.410495	0.939899	-0.2407	0.848154	-0.367283	-0.547873	1.27653	-0.207146	-3.44916	0.635272	-0.546567	-0.631224	0.104162	-0.278286	-0.114728	0.327607	0	3
mazG	25	H002	-0.171963	-0.366837	2.40179	1.30188	0.707102	-0.0588752	1.50535	0.303098	0.804481	-0.149318	-0.0423086	-0.31953	-2.37033	1.61564	1.59772	-1.10346	1.48299	-0.915634	-0.0542882	-0.23888	-0.286952	-2.83281	0.252574	-0.446175	0.734553	1.65017	0.34313	-0.3841	1.77907	0.598035	-	-
tmpR	25	H003	0.84491	-0.866281	-0.0839669	0.613687	0.836143	-0.925112	0.722491	-0.64514	0.7661	-0.797056	0.92818	-0.647938	-0.405895	-0.317645	-0.84931	-0.117206	-0.982699	-0.975325	0.384717	1.52986	-1.31373	-0.0462642	-0.306461	-0.308803	0.328864	-0.570462	-0.392589	0.345078	-0.0660984	-0.227507	-	-
sgrR	25	H004	-0.27975	0.540641	-0.113347	1.48052	-0.336468	0.551784	-0.275912	0.79264	-0.344597	0.452302	-0.310356	0.669188	0.0952934	0.50349	0.438226	-0.13111	0.326272	-0.360524	0.205368	0.210372	0.509415	0.234881	0.155858	-0.39978	-0.0516737	0.694997	-1.30148	1.16131	0.968717	-1.2195	-	-
yahA	25	H005	1.09128	1.28041	1.66805	0.378969	1.85455	0.827708	2.23497	0.808883	1.732	0.746176	1.31534	1.21628	-2.28234	-0.151074	0.0034613	1.09888	0.137351	1.56468	-0.199521	1.59112	0.891483	-0.148807	0.347259	-0.850044	0.745818	-0.419703	-1.17207	1.07983	0.0549669	-1.08007	-	-
ycaD	25	H011	2.43555	0.625845	-0.248923	-0.510031	2.19073	0.231191	1.76873	0.274781	1.84597	0.441628	2.42711	0.914385	-0.897914	-1.41263	-2.41462	1.5447	-2.37702	0.321102	0.608785	1.61866	0.351113	0.52476	-0.348064	-1.07184	0.539146	-1.42448	-1.73606	1.50453	-0.741098	-1.68342	-	-
wcaI	27	A001	2.34826	4.4228	8.22614	14.5878	5.50843	4.11375	8.05157	5.44424	6.02464	4.05601	2.99811	3.98066	-6.11594	6.75565	1.4392	3.24288	2.63955	4.16333	-0.625538	5.40331	4.63891	-4.04721	-4.74883	0.0112599	-1.88779	-0.644687	-3.11892	2.69445	-0.12549	-3.11744	21	2
yehY	27	A002	0.405007	-0.219908	-0.640661	-1.96111	0.162909	-0.461078	-0.0106641	-0.428128	0.176837	-0.230625	0.369475	-0.111957	0.462763	-0.86875	-0.934945	0.0772156	-0.84751	-0.30225	-0.705192	0.650507	-0.652153	2.18998	0.174207	0.247799	-0.593003	-0.326718	-0.45198	0.626712	0.12993	-0.293252	-	-
rcsD	27	A003	-0.156088	-2.38531	1.36466	-0.44763	0.531525	-2.3072	1.05067	-2.05017	0.537067	-1.94363	-0.0556802	-2.42314	-1.97109	-0.573754	0.863582	-2.21765	0.513605	-2.49729	-0.657834	1.13579	-1.75254	-0.558202	-1.47089	0.0511225	-0.481337	1.40567	-0.26324	0.459749	1.56914	-0.0838627	-	-
trmJ	27	A004	0.182758	-0.14675	0.187251	0.496129	0.26973	-0.588119	0.340385	-0.576774	0.153393	-0.450862	0.232595	-0.187626	-0.76231	-0.443384	-0.193833	0.0366086	-0.131226	-0.187206	0.0198872	0.116511	-0.371322	0.675353	0.183918	0.107645	-0.861644	-0.000886417	-0.119386	0.243254	0.394392	0.0766316	-	-
yfjV	27	A005	1.78689	3.0633	0.283253	1.28999	1.74339	2.2794	1.61032	2.0505	1.64381	2.13804	1.70754	3.03926	-0.626349	0.581631	-1.42342	1.44378	-1.34073	0.708248	1.76346	0.511859	1.4118	1.23222	-0.231848	-0.177058	-0.0136808	0.000978968	1.03507	-0.972368	0.395914	1.39388	10	-
JW2741	27	A006	0.766578	-1.31867	-4.96044	-3.1317	-1.39777	-1.58386	-2.73553	-1.49211	-1.72531	-1.09423	0.229454	-1.22216	4.41974	-2.27309	-3.55457	-0.0510774	-3.66461	-0.541401	-0.45873	-0.0355036	-1.7935	0.2799	-2.70292	0.908759	-0.890066	0.780339	2.461	-2.22161	1.04007	3.09743	6	11
cof	27	A007	1.27727	-0.527505	-1.17303	-1.87497	0.75487	-0.867619	0.240492	-0.832126	0.62281	-0.258496	1.17544	-0.400112	0.55217	-1.92297	-1.97141	0.572075	-1.97807	0.0311933	1.36776	0.842394	-1.18918	1.01729	-0.443206	0.450749	-0.624775	-0.710999	-1.45508	1.6207	-0.178432	-1.38422	-	-
dsrB	27	A008	-0.617007	-0.169114	-0.314516	-1.11467	-0.66474	-0.333343	-0.554034	-0.205964	-0.706592	-0.0982912	-0.642883	-0.1009	-0.0130165	-0.831038	0.302806	-0.528546	0.327043	-0.774207	0.643051	-0.351642	-0.0917741	-0.214937	-0.220699	-0.609784	0.0778849	0.722309	0.302752	-0.126621	0.991529	0.552184	-	-
JW2384	27	A009	-1.15326	-0.962316	1.13066	-2.03893	-0.651315	-1.01599	-0.0896862	-0.964422	-0.45124	-1.09973	-1.05865	-1.1212	-0.824925	0.344572	1.58123	-1.36767	1.69532	-1.0848	-0.385238	-0.180317	-0.106696	-0.0646947	0.0215093	-1.13426	-0.121949	0.495957	0.199008	-0.17231	0.803099	0.434673	-	-
mzrA	27	A010	-0.563502	-0.558918	3.40401	-1.436	0.885836	-0.925801	2.00234	-0.985391	1.30673	-1.1069	-0.206066	-0.698434	-2.69747	0.297267	2.20693	-1.07135	2.37952	-1.01823	-0.759372	1.24832	-0.685913	-1.56379	-0.295349	-0.812035	-0.0919575	0.325272	0.269246	-0.215683	0.661941	0.514186	17	-
gluQ	27	A011	-0.249131	-0.758372	0.841036	-0.152911	0.13874	-0.851898	0.461352	-0.698274	0.353519	-0.783398	-0.153154	-0.790137	-0.566029	-0.86872	0.57994	-0.410733	0.680883	0.187299	-0.385108	-0.0789677	-0.906929	0.630629	0.681979	0.204076	-0.816083	0.33116	1.66222	-1.56961	0.666797	2.13226	-	-
JW0402	27	A012	-1.47983	0.245361	-3.42865	2.66319	-2.82688	-0.129916	-3.35961	0.0710494	-2.83734	-0.0204181	-1.81409	0.215653	3.8572	-0.52157	-0.367852	0.568777	-0.325824	0.641436	-0.481753	-2.01089	0.0424969	-3.62632	-1.65879	1.22441	-1.76753	-0.408453	2.32914	-2.14098	0.0640247	2.93614	6	11
JW2036	27	B001	1.37202	0.285634	8.54257	13.7332	4.76079	1.69251	7.49582	4.00189	5.21533	2.13086	2.05044	0.178015	-6.84378	4.97453	2.43681	-0.469607	3.20957	1.07952	2.47985	4.11005	2.95496	-2.26189	-6.03265	-0.789308	-1.19308	-0.02184	-4.22246	4.05917	0.377301	-4.2185	21	2
yohD	27	B002	1.12959	0.138996	-0.534817	-2.74715	0.902101	-0.6424	0.562228	-0.94122	0.767537	-0.700943	1.15359	0.182034	-0.00311836	-0.924614	-1.43578	0.961089	-1.38043	0.174351	0.330415	1.43098	-1.11364	2.38932	0.353686	0.0936338	-0.278765	-0.649227	-0.00958563	0.0676281	-0.129119	0.199664	-	-
yfaY	27	B003	1.21464	-1.03073	-0.190952	-0.257398	1.1373	-1.16135	0.918742	-0.905628	0.977019	-0.464608	1.18372	-0.972229	-0.518574	-0.371639	-1.3372	-0.597511	-1.50065	-1.27935	0.0758422	0.859169	-0.450477	0.0576034	-0.0346885	0.21749	-0.148137	-0.663058	-0.783929	0.969119	-0.140168	-0.658307	-	-
hcaE	27	B004	-0.770605	0.0348519	-2.41653	2.56567	-1.90487	0.387855	-2.35487	0.967089	-2.00674	0.191619	-1.1594	0.189047	2.81448	1.26074	-0.576879	-0.499638	-0.636563	-0.635879	1.83274	-1.69443	1.14874	1.25501	-0.162355	-0.176953	-0.858723	0.9306	-0.307738	0.360317	1.16618	-0.133349	-	-
JW2677	27	B005	-1.26795	-0.560413	0.930471	-1.56781	-0.754879	-0.693573	-0.260054	-0.604944	-0.566497	-0.565398	-1.13662	-0.635272	-0.70917	-0.406904	1.77908	-0.872376	1.82724	-0.458882	-0.568138	-0.813617	0.0353734	0.734639	0.0720786	0.251501	-0.282586	0.755922	1.7692	-1.50992	1.01963	2.2599	-	-
JW2780	27	B006	-0.0197792	-0.398571	0.04269	-0.521946	0.026924	-0.548025	0.0919673	-0.437231	-0.150676	-0.433833	-0.0498638	-0.499007	-0.691172	-0.227984	0.00986343	-0.633404	-0.0722126	-0.536079	-0.474037	0.177076	-0.297729	1.39752	0.295787	0.222222	-0.716695	-0.306697	0.679168	-0.583864	0.1461	0.982122	-	-
ninE	27	B007	-0.280275	-0.51327	0.67592	-0.540802	-0.0492178	-0.727032	0.193295	-0.629648	0.0679571	-0.73314	-0.279842	-0.60438	-0.454475	-0.55669	0.587917	-0.404685	0.592093	-0.159648	1.0331	0.993298	-0.445049	-1.23433	-2.46271	-0.532456	0.194158	0.711064	-0.76692	0.928524	0.982134	-0.6397	-	-
preT	27	B008	0.28538	0.469523	0.510278	-1.16463	0.577662	-0.0958202	0.729428	-0.189504	0.555885	-0.276133	0.378413	0.434866	-0.846078	-0.413926	0.0097625	0.0991174	-0.014875	-0.309748	1.09232	0.230909	-0.784004	-1.03625	-0.00099168	0.315218	-0.206186	-0.134132	0.478943	-0.446836	0.285906	0.752726	-	-
pdxK	27	B009	4.4103	5.56115	4.68396	7.61281	6.43282	4.68091	7.49412	4.78742	6.3399	4.31463	4.75416	5.29466	-4.8227	3.69382	-1.51238	3.23827	-1.08205	3.4462	4.23145	4.69371	3.81672	-3.18634	-3.032	-3.95134	0.524056	1.25608	1.94359	-2.24084	1.44156	2.46902	20	10
yhhW	27	B010	0.507301	-0.3795	1.45143	-1.6003	1.11003	-0.448454	1.45965	-0.311575	0.946641	-0.4691	0.640684	-0.329892	-2.05237	-0.138261	0.144691	-0.340819	0.210056	-0.0952487	-0.657204	NaN	NaN	-0.0306272	0.0165178	NaN	NaN	NaN	NaN	NaN	NaN	NaN	-	-
metQ	27	B011	1.64143	-0.782805	1.71457	-2.0509	2.38523	-1.3285	2.63771	-1.51895	2.39699	-1.34667	1.85824	-0.80669	-2.07725	-0.0275342	-0.815818	0.658641	-0.677886	1.13541	-0.235661	1.82165	-1.40221	1.21594	0.145177	0.0721921	-0.2661	-0.755542	-0.639321	0.739876	-0.213931	-0.499776	-	-
yajO	27	B012	1.00146	-0.969681	-0.497263	-1.88231	0.800118	-1.004	0.514748	-0.858673	0.705703	-0.926583	0.968225	-0.791818	0.110016	-1.08769	-1.33992	-0.257086	-1.37804	-0.349934	-0.70195	0.79146	-0.717053	0.227778	-0.72569	0.335854	-0.11216	-0.566598	-0.361452	0.395063	-0.0630029	-0.192986	-	-
wcaE	27	C001	-0.0405841	0.383123	-3.14771	1.18685	-1.39052	0.643527	-2.12183	1.17863	-1.49423	0.502539	-0.423441	0.551185	3.3709	0.144585	-1.63843	0.446083	-1.68116	0.32675	0.886126	-1.91873	0.60914	-0.0496632	0.77743	0.267317	-0.651346	0.263174	1.3927	-1.20053	0.610781	1.8129	6	-
yohF	27	C002	-0.221249	0.814493	-1.97356	4.78634	-1.14695	0.818151	-1.54652	1.49843	-1.21152	1.00763	-0.545005	0.799424	2.15795	1.73891	-0.802386	0.327839	-0.830283	0.567814	1.43072	-1.09532	1.23463	0.478929	-0.0149755	0.415777	-1.78278	1.19856	1.04936	-1.04394	1.39267	1.41052	10	-
alaA	27	C003	-0.547172	0.353023	0.0826245	2.7889	-0.53594	0.183273	-0.346174	0.44882	-0.344004	0.278471	-0.582969	0.389419	0.335023	0.794596	0.536998	-0.121722	0.571323	-0.0266138	0.24648	-0.101899	-0.096007	-0.989079	-0.179283	0.374522	0.122726	0.670493	0.710659	-0.604936	0.948269	1.01835	-	-
yfhL	27	C004	0.0679662	-0.503789	0.530911	-0.744138	0.223776	-0.683037	0.377366	-0.564633	0.093521	-0.533929	0.0649425	-0.514321	-0.935576	-0.116387	0.0641979	-0.081538	0.101662	-0.02924	0.285848	-0.39659	-0.123939	1.98443	1.21739	0.448667	-0.694291	-0.429847	1.34766	-1.0733	0.0468025	1.75984	-	-
JW2679	27	C005	-0.76084	0.267873	-0.473881	-0.612985	-0.962705	0.0420831	-0.917789	0.095787	-0.842927	0.0320519	-0.832463	0.29056	0.71243	-0.262099	0.419128	0.0314834	0.458784	0.00785173	-0.538974	-0.355822	0.304957	-1.09212	0.0520548	-0.814603	0.674836	0.00261905	0.464378	-0.170334	0.397253	0.736102	-	-
csdA	27	C006	0.315208	-1.07537	-0.961016	-0.744727	-0.156921	-0.986272	-0.41584	-0.837311	-0.173193	-0.781075	0.191564	-0.879457	0.789665	-0.539656	-1.05808	0.152877	-1.00019	0.706657	-0.553986	-0.829059	-0.689479	0.673819	0.946273	1.07732	-0.619522	-0.82824	0.354533	-0.276209	-0.271761	0.610995	-	-
uspG	27	C007	-0.603016	0.719442	0.186253	-1.04853	-0.525693	0.179341	-0.319893	-0.017315	-0.30702	-0.12812	-0.561938	0.542776	0.204077	-0.236008	0.599545	0.263215	0.769163	0.401818	-0.706165	0.661899	-0.437914	0.932505	-0.238517	-0.373833	0.16014	-0.233981	-1.49523	1.74739	0.204917	-1.42713	-	-
rtn	27	C008	0.652266	-0.306396	-0.914859	0.176276	0.288432	-0.766902	-0.0366546	-0.702338	0.137226	-0.75536	0.567992	-0.248113	0.37498	-0.775885	-1.06941	0.118839	-1.21003	-0.185218	-0.0343758	0.538079	-0.478841	-1.46205	-0.854054	0.0492326	-0.0782917	0.447317	0.411364	-0.174595	0.762793	0.675662	-	-
murP	27	C009	0.0488346	-1.49257	0.12203	-0.884132	0.111725	-1.33666	0.190391	-1.08958	0.212746	-1.1824	-0.0155596	-1.4774	-0.131117	-0.324944	0.0225214	-1.42548	-0.228726	-1.27332	-0.293306	-0.434784	-1.31188	0.0738419	-0.0306111	0.914047	-1.84123	0.92832	0.380236	-0.156745	1.16426	0.640227	-	-
yaaA	27	C010	0.841463	0.382891	1.87527	-1.74592	1.64253	-0.0858983	2.08606	-0.246745	1.7148	0.344082	1.00439	0.394363	-2.10517	-0.315187	0.16381	-0.3023	0.0929933	-0.717172	-0.516609	0.722418	-0.356271	1.98685	0.245795	0.692894	-0.145595	0.0428038	0.249893	-0.202571	0.430066	0.492258	-	-
dinJ	27	C011	-0.801949	0.557943	-0.791098	-1.24082	-1.13645	0.131684	-1.17975	0.0948323	-1.08851	0.360523	-0.963656	0.50099	0.808537	-1.96894	0.564175	0.184715	0.456092	0.257933	0.347104	-0.553017	-0.259715	0.622956	0.132359	0.348191	-0.337302	1.18508	1.37082	-1.25278	1.38123	1.78711	-	-
yajG	27	C012	0.640125	0.627111	-1.51603	0.243667	-0.113588	0.0962609	-0.614973	0.110682	-0.286811	0.0412686	0.372854	0.625577	1.1705	-1.34623	-1.28587	0.642591	-1.41972	0.674898	0.100282	-0.475308	0.0921014	-1.52738	0.0383627	0.91199	-0.897044	1.38984	1.89558	-1.75688	1.55561	2.41131	-	-
wzc	27	D001	0.123061	0.143604	0.361695	-0.44751	0.193866	0.198299	0.364034	0.314709	0.145547	-0.0562171	0.0554225	0.254463	-0.579693	0.603862	0.0554824	-0.063089	0.0171503	-0.241036	-0.554903	0.504505	0.214219	-0.99519	0.227854	-0.467774	0.67289	0.53701	-0.168992	0.423067	0.83717	0.0211989	-	-
psuK	27	D002	0.914079	0.547109	-1.85676	-2.16262	0.0238359	0.220436	-0.581975	0.229764	-0.0861751	0.23166	0.720008	0.846463	1.52908	-1.34497	-1.9899	1.14041	-1.93507	0.0613173	-0.367946	0.408112	-0.13939	1.94504	-0.933048	0.160313	0.435165	-1.08747	-0.0627815	0.16181	-0.476895	0.14	-	-
fadI	27	D003	-0.883087	0.821944	-1.61569	1.54879	-1.53818	0.702614	-1.75084	0.951498	-1.57214	0.944491	-1.12835	0.749095	1.67918	0.423802	0.0552713	-0.352609	-0.0218087	-0.467839	-0.142552	-0.441788	0.340897	1.68665	-0.615826	-0.407525	0.271877	1.05846	-0.168865	0.355265	1.274	0.0213411	-	-
yfiE	27	D004	-0.50726	-0.98847	-0.637115	0.787505	-0.772488	-0.852986	-0.801166	-0.469449	-0.856315	-0.812817	-0.676073	-0.949176	0.406251	0.267506	0.146136	-1.23417	-0.087732	-1.19469	0.391844	-0.311414	-0.76527	0.263134	0.425303	1.11608	-1.2062	1.60323	0.443982	-0.380539	1.73863	0.712836	-	-
ygbI	27	D005	-0.604449	-0.74267	-0.0402223	-0.233602	-0.554777	-0.802165	-0.426358	-0.584854	-0.409253	-0.631996	-0.577593	-0.70206	0.265682	-1.06444	0.412291	-0.465763	0.47869	-0.440719	-0.840412	0.633763	-0.836501	1.68055	-0.236917	-0.430666	-0.249219	-0.252833	-0.696622	0.730954	0.189656	-0.562686	-	-
JW2823	27	D006	-1.55356	1.34458	-1.51176	4.87282	-2.11743	1.66696	-2.1093	2.24978	-1.95258	1.33613	-1.7998	1.30841	2.4031	2.60705	0.891251	-0.17122	0.938876	0.46179	-0.753376	-1.45359	0.659232	-0.18862	-0.69495	-0.506816	-0.0547201	1.85556	-0.317171	0.55782	1.9568	-0.143831	10	-
citG	27	D007	-3.09239	0.821281	-2.53327	0.239542	-4.05164	0.43899	-4.14088	0.377203	-3.9082	0.109091	-3.34304	0.423312	3.5114	0.969244	1.80983	0.136824	2.21322	1.39012	1.53728	-2.72009	-0.194071	2.31452	-1.52514	0.154008	-1.40869	0.78318	2.94817	-2.69489	1.04244	3.70034	6	12
dedD	27	D008	9.95809	17.5369	-2.29745	3.07322	8.09036	12.9875	5.67673	10.8698	6.99481	11.1551	9.62329	17.2834	0.708481	0.539449	-7.63444	15.3146	-5.91609	14.5189	2.30597	4.04594	8.4824	-1.29442	0.285055	-2.81247	2.42166	-0.335066	-1.26392	-0.532365	0.123191	-1.17909	22	-
eutK	27	D009	-0.965923	0.368789	-2.26821	0.0474076	-1.93988	-0.0451988	-2.33535	-0.0288807	-1.95603	-0.0812758	-1.25984	0.259365	2.48995	-0.213525	-0.253896	-0.0566291	-0.3037	0.0727944	0.671656	-2.63432	-0.141796	-0.378652	0.729018	0.0646525	-1.35591	0.818797	1.85386	-1.78688	1.07228	2.36125	-	-
yaaW	27	D010	-0.989856	0.90544	0.977213	-0.362866	-0.625644	0.420283	-0.188205	0.300321	-0.462237	0.640781	-0.927415	0.668124	-0.681262	-0.631404	1.43061	0.34838	1.759	1.60291	1.01629	-0.818582	-0.0886457	-0.775102	0.317283	0.220331	-0.807448	0.229329	0.962555	-0.902861	0.582942	1.30956	-	-
JW0294	27	D011	-0.476119	-0.902593	0.0965711	-0.217071	-0.401343	-0.886331	-0.248757	-0.671054	-0.255148	-0.668302	-0.439662	-0.854919	0.00334957	-1.53158	0.279864	-0.331219	0.361679	0.142941	-0.871651	NaN	NaN	-0.448982	0.20388	NaN	NaN	NaN	NaN	NaN	NaN	NaN	-	-
ybaO	27	D012	-0.615018	0.486867	1.22687	1.01404	-0.139616	0.425309	0.374128	0.586991	0.0257355	0.399467	-0.548977	0.450678	-0.897923	0.692805	1.17832	-0.357828	1.27548	-0.108441	-0.261993	-0.0912467	0.473689	-1.0238	-0.594183	-0.111826	-0.415215	0.871181	0.0965122	0.0593755	1.11624	0.318987	-	-
asmA	27	E001	-1.8575	3.42698	4.74761	3.51041	-0.0132768	3.41578	1.83567	3.69559	0.583972	2.66593	-1.47616	3.05277	-2.9487	4.56857	4.36628	-0.910206	5.24649	1.26906	2.27135	0.814167	2.0832	2.20455	1.05747	-0.483273	1.21528	1.65987	0.371096	-0.50095	1.78744	0.629829	20	-
yeiQ	27	E002	0.680303	-0.479392	1.15883	-0.936557	1.19088	-0.872696	1.46198	-0.922818	1.27593	-0.904273	0.765115	-0.463087	-1.22077	-0.706542	0.0139467	-0.243825	-0.151536	-0.52365	-0.625901	2.02992	-0.955263	-0.682661	0.170446	-1.41238	1.6139	0.81191	0.117633	-0.0300117	1.06651	0.342793	-	-
alaC	27	E003	-0.785032	2.79604	-0.252182	0.685551	-0.962723	1.88311	-0.869696	1.49436	-1.02156	1.38872	-0.929778	2.38486	0.190573	0.657434	0.934027	0.202476	0.904639	0.498492	1.51111	0.102056	0.657665	0.61338	-0.223876	0.240561	-0.954024	1.57264	2.00125	-2.04202	1.71232	2.53846	-	-
yfiF	27	E004	0.480043	0.694196	0.0611751	0.222678	0.455015	0.372849	0.475899	0.49509	0.440375	-0.0427143	0.441187	0.698366	0.0171731	0.753454	-0.495325	0.170221	-0.42916	0.221934	0.039786	0.780749	0.30848	-0.259278	-0.0557026	0.0572493	0.0771609	-0.10434	-0.00283149	0.136313	0.310122	0.207247	-	-
ygcN	27	E005	-0.945362	0.358172	-0.633113	0.23884	-1.30508	0.286945	-1.27008	0.450925	-1.33301	0.593618	-1.10386	0.368922	0.569227	-0.388235	0.503641	-0.354509	0.578889	-0.208994	-0.273302	NaN	NaN	2.30984	1.12772	NaN	NaN	NaN	NaN	NaN	NaN	NaN	-	-
ygeR	27	E006	0.702336	2.62263	-0.466787	1.03583	0.389119	1.73381	0.206537	1.47082	0.426652	1.57808	0.668209	2.64761	0.622228	0.586285	-0.968435	2.18406	-0.66228	1.54321	-0.787796	0.903826	1.04682	1.28045	-0.191137	-0.822909	1.24696	-1.25971	-1.4423	1.04132	-0.612273	-1.37054	-	-
flc	27	E007	-0.217141	-0.598041	1.25548	0.263904	0.297725	-0.85572	0.818313	-0.794523	0.538133	-0.836019	-0.0557211	-0.598145	-0.95543	1.12511	0.546695	-0.168276	0.754819	-0.332502	0.988576	NaN	NaN	0.207462	-1.17779	NaN	NaN	NaN	NaN	NaN	NaN	NaN	-	-
dedA	27	E008	0.464377	-0.639803	0.969402	-1.64493	0.850275	-0.795632	1.07859	-0.706046	0.806661	-0.672358	0.592137	-0.583547	-1.32836	-1.0812	-0.20422	0.100718	-0.0118196	0.663247	1.9113	0.768174	-0.492159	0.0529899	0.315178	-0.565033	0.0592207	-1.05734	-0.892335	1.21793	-0.453138	-0.776651	-	-
eutN	27	E009	-3.35153	1.02305	-0.739028	-1.45812	-3.63459	0.433939	-3.26234	0.282518	-3.096	0.718922	-3.38823	0.759338	2.40799	0.717742	2.93279	0.204725	3.57448	0.770769	0.0464168	-3.95906	0.202481	-1.29946	-0.00331576	1.04526	-1.77087	0.224504	2.54947	-2.37873	0.578976	3.20611	6	12
thiQ	27	E010	-0.016849	0.61312	1.30712	-0.517641	0.503064	0.256877	0.919841	0.233144	0.721596	0.407205	0.11147	0.5146	-0.935388	0.70141	0.546672	0.398027	0.850359	1.10034	-0.142328	0.268622	-0.0332362	-0.49063	0.201898	-0.0860228	0.134989	0.23029	-0.0169753	0.129558	0.583732	0.191369	-	-
yahB	27	E011	-0.0711157	-1.72879	1.77599	-0.691793	0.681447	-1.70746	1.26835	-1.59441	0.792874	-1.41776	0.0561461	-1.74082	-1.91581	-0.716677	0.819222	-1.41792	0.75721	-1.27791	2.0771	0.167821	-1.33265	0.0313029	0.217838	-0.297133	0.30613	0.750968	1.25769	-1.07645	1.01549	1.65408	-	-
ybaY	27	E012	0.785432	-0.614015	1.93235	-1.47234	1.64445	-0.860891	2.12257	-0.879756	1.59594	-0.655038	0.961851	-0.628809	-2.36363	-1.04616	0.122369	-0.37354	0.139993	-0.245336	1.54213	1.5263	-0.693488	0.0216877	-0.284172	-1.07955	1.0137	-0.433205	-0.772807	0.815971	0.0441005	-0.646141	-	-
yegV	27	F001	-0.781888	-0.198098	0.324596	1.24079	-0.683642	-0.315925	-0.37003	-0.0898289	-0.612879	0.150179	-0.829568	-0.31263	-0.375028	1.14432	0.849153	-0.380636	0.910071	0.0410512	-0.367299	-0.488427	-0.0755067	-2.01686	0.121463	-1.41894	1.90877	0.657982	1.16442	-1.17078	0.937835	1.54482	-	-
yejB	27	F002	-1.08239	-1.47045	2.07513	-1.62618	-0.138017	-1.48333	0.735473	-1.25293	0.115049	-0.985018	-0.860467	-1.45742	-1.94993	0.0381029	1.93162	-1.74622	1.96701	-1.85505	-0.667535	1.31693	-1.6296	-0.480722	-1.4918	-0.50737	0.153462	0.643319	-0.655512	0.646343	0.925612	-0.517564	-	-
eutR	27	F003	0.0308696	0.453059	0.0580269	3.22399	0.010172	1.0891	0.146506	1.86591	0.193669	1.47278	0.00736443	0.875657	0.514367	1.41548	-0.322938	0.0680166	-0.0680447	-0.190679	-0.685332	-0.0817999	1.74491	0.640125	-0.0558948	0.143316	0.231024	-0.296804	0.19465	-0.0061194	0.154094	0.429746	10	-
yfiB	27	F004	-0.476241	-1.08161	1.86496	-0.648445	0.396612	-1.05467	1.09703	-0.840447	0.825191	-0.77161	-0.22428	-0.939625	-1.22443	-0.108297	1.19065	-0.884112	1.26638	-1.35803	-0.643422	1.44402	-0.235626	3.38271	-2.00453	-1.19947	0.681712	-0.270062	-1.4139	1.64997	0.175715	-1.34014	0	5
ygcO	27	F005	3.29486	4.91461	4.53113	2.73771	5.28256	4.0904	6.57785	4.03217	5.44542	3.42024	3.65364	4.64971	-4.36466	2.33355	-0.56367	2.37806	-0.191613	2.78835	1.56196	NaN	NaN	-3.86019	-5.53127	NaN	NaN	NaN	NaN	NaN	NaN	NaN	20	-
rof	27	F006	-0.165062	-0.287875	-1.0943	0.892208	-0.755909	0.0872361	-1.00551	0.728094	-0.699263	0.568386	-0.369188	-0.0713541	1.41441	-0.109569	-0.600809	-0.547037	-0.606408	-0.426661	-0.641094	NaN	NaN	2.04183	0.82425	NaN	NaN	NaN	NaN	NaN	NaN	NaN	-	-
ybgA	27	F007	-0.420479	0.267501	-3.74928	1.65316	-2.10743	0.880014	-2.94906	1.59075	-2.13048	1.15094	-0.767728	0.885088	4.32292	0.551201	-2.00542	0.610605	-1.72412	0.070316	0.00557255	-1.30941	0.715281	0.664021	-0.325093	-0.50505	-0.116685	-1.38915	0.386722	-0.219385	-0.713534	0.647607	6	-
flk	27	F008	-0.0863984	0.618462	0.658438	-0.831275	0.182659	0.160567	0.429754	0.0121141	0.39051	0.0523228	-0.0618589	0.601623	-0.357689	-0.583382	0.453369	-0.245018	0.432875	-0.340494	0.534795	-0.330191	-0.0248189	2.16887	0.172387	-0.0895386	0.278823	0.867765	1.37232	-1.27452	1.11337	1.78888	-	-
eutM	27	F009	-0.542017	0.362139	0.715123	-0.294147	-0.303405	0.363256	0.024944	0.443063	-0.153935	0.362091	-0.556357	0.293246	-0.38387	0.0545803	0.900539	-0.206014	1.03699	0.467678	0.0308141	-1.09711	0.223404	0.223851	0.888368	0.39713	0.296633	0.311017	1.43235	-1.22887	0.650188	1.85969	-	-
yadI	27	F010	-0.43686	1.56877	1.9962	0.169994	0.273618	0.739893	0.896929	0.452499	0.573364	0.516775	-0.256759	1.28149	-1.21566	0.0785297	1.38703	0.463458	1.79646	1.52532	-0.463088	-0.238954	0.352135	-0.523582	0.390431	0.574659	-0.435141	0.128183	0.708866	-0.646531	0.499928	1.01628	-	-
yahC	27	F011	-1.04254	-1.05307	-0.041638	-0.429487	-1.12143	-0.981128	-0.951993	-0.806387	-1.12136	-0.800639	-1.11461	-1.03249	0.0644898	-0.0634951	0.979291	-0.855905	0.952222	-0.581785	0.700285	-0.961326	-0.410456	-0.872481	-0.099354	0.565596	-0.250695	0.877352	0.560385	-0.303803	1.12142	0.84584	-	-
glsA	27	F012	0.739795	-0.754918	1.10391	-0.627696	1.16777	-0.804333	1.38611	-0.641159	1.12775	-0.480677	0.843444	-0.597244	-1.35692	-0.184696	-0.253428	-0.235288	-0.250256	-0.450362	-0.333034	1.31412	-0.668745	-0.322854	-0.224836	-0.80954	1.21752	-0.200031	-1.76474	2.05945	0.232425	-1.7138	-	-
rcnA	27	G001	-0.566622	1.09049	-1.25175	1.89803	-1.12817	1.12803	-1.28808	1.44505	-1.08859	1.28281	-0.706761	1.27999	1.43753	0.749962	-0.21033	0.454819	-0.0678062	0.312809	0.236384	-0.781865	1.01909	1.1052	1.05145	0.250157	0.229458	-0.143925	0.656585	-0.441796	0.277952	0.956169	-	-
yejE	27	G002	0.914525	0.369991	-0.564629	2.68952	0.46596	0.698298	0.230573	1.28506	0.363012	1.10404	0.831001	0.835638	0.517945	2.16779	-1.61509	0.759037	-1.28127	0.118736	0.820686	0.487391	0.850488	-0.0209116	0.5245	-0.598582	0.541975	-1.82489	-1.86226	1.96901	-1.05143	-1.81691	-	-
eutJ	27	G003	-0.665553	0.956246	-2.47544	2.32572	-1.80604	1.1484	-2.28458	1.62116	-1.75421	1.31133	-0.982855	1.17989	3.07204	0.513085	-0.792617	1.00593	-0.569539	1.23858	1.67983	-1.25466	0.951415	0.670931	0.720712	-0.303578	0.416626	-0.753014	-0.66384	0.786443	-0.211918	-0.52671	10	-
yfjR	27	G004	0.602517	-1.00695	-1.15496	-0.0539015	0.0230248	-0.921528	-0.344569	-0.579125	-0.108319	-0.850093	0.489082	-0.724387	0.854394	-1.20309	-1.5613	0.0677704	-1.44713	-0.365259	-0.322557	0.633748	-0.329298	-0.185584	0.185641	-0.824795	0.595684	-1.27103	-2.13808	2.21183	-0.621148	-2.10682	-	-
JW2739	27	G005	0.263139	-0.70746	-1.22778	-1.11056	-0.293869	-0.475543	-0.561709	-0.171134	-0.23017	-0.316737	0.127481	-0.432542	1.17514	-0.309065	-1.18329	-0.405774	-1.18042	-0.988157	0.858645	-0.0859395	-0.530862	-1.01059	0.147964	-0.166577	-0.295344	-1.46928	-0.249049	0.251737	-0.776013	-0.0680646	-	-
ivy	27	G006	0.250891	-0.326487	-1.48729	0.719636	-0.456777	-0.232775	-0.828648	0.125952	-0.449047	0.142321	0.178493	0.14487	1.46095	-0.330975	-1.49191	0.562378	-1.25334	-0.53557	-0.353293	0.221476	-0.606092	0.724286	0.484877	0.658734	-1.26759	-2.00594	-0.814632	0.957497	-1.1905	-0.691868	-	-
paaY	27	G007	0.438363	-0.37963	-0.421741	0.323409	0.234649	-0.420524	0.126696	-0.177485	0.271782	-0.126328	0.436198	-0.222177	0.343511	0.00422498	-0.964569	0.472831	-0.755223	0.270047	0.309676	0.707332	0.030457	0.677293	0.6107	-1.00084	0.947179	-1.51113	-1.08905	1.28483	-0.80858	-0.99031	-	-
ypdE	27	G008	-1.17687	-1.81558	1.20086	-1.7778	-0.613506	-1.97138	-0.077785	-1.91453	-0.251675	-1.86081	-0.969561	-1.81723	-0.542558	-0.557521	1.59955	-1.02019	1.72825	-1.04815	-0.691839	NaN	NaN	1.48169	0.601925	NaN	NaN	NaN	NaN	NaN	NaN	NaN	-	-
iscR	27	G009	-2.12822	0.38733	-2.55861	0.167351	-3.10424	0.0179114	-3.35067	0.0725736	-2.93354	0.116198	-2.35808	0.221255	3.25184	-0.163827	0.618735	-0.170265	0.832271	0.435411	0.733302	-7.97844	6.64489	-0.486614	2.25179	-0.933737	-2.97167	-0.641378	1.72422	-2.56315	-0.122846	2.20617	6	-
yadC	27	G010	-0.265155	0.0774605	-0.569016	0.120614	-0.672784	0.0551189	-0.724456	0.190184	-0.568612	0.673967	-0.437485	0.273778	0.721908	0.581983	-0.187322	0.0191844	-0.108683	0.106776	0.245961	-0.854819	0.655176	0.0473747	0.759713	-0.311072	0.449575	-0.266438	0.728422	-0.583492	0.178647	1.0388	-	-
yahK	27	G011	1.62296	1.89562	1.09883	0.569423	2.11176	1.08273	2.27529	0.867403	2.17103	1.04894	1.79142	1.86555	-1.25241	-0.0667467	-1.07325	1.09661	-0.866741	0.70868	1.64636	3.35626	0.111308	0.124283	-0.032223	-1.36269	1.17395	-1.47196	-1.40792	1.40352	-0.7781	-1.33372	-	-
JW0524	27	G012	-1.25499	-0.833669	0.791663	0.368879	-0.99158	-0.679355	-0.46702	-0.306499	-0.721554	-0.122155	-1.19997	-0.676331	-0.352518	0.20217	1.40421	-0.562559	1.66135	-0.000952049	-0.535269	-0.516167	-0.504898	-1.54135	-0.666897	0.0877693	-0.480068	0.541253	-0.19915	0.214571	0.840694	-0.012456	-	-
yehW	27	H001	1.59835	-0.84382	0.457166	-0.453615	1.71768	-0.961019	1.64503	-0.833976	1.71443	-0.708034	1.66247	-0.603894	-0.645008	-0.90512	-1.66771	0.0974882	-1.52468	-0.335414	0.0386791	1.96703	-0.700726	0.632777	0.230669	-1.15375	1.03171	-2.57504	-2.59212	2.91215	-1.62269	-2.57851	-	-
yejF	27	H002	-0.623784	0.361473	-2.3318	2.20573	-1.80212	0.245806	-2.31346	0.416048	-1.93111	0.17545	-0.953673	0.477886	2.61307	0.610221	-0.859053	0.813338	-0.624915	0.831441	-0.444303	-1.88409	0.302158	0.501144	0.844638	0.462145	-0.960883	-1.11733	0.956454	-0.721913	-0.50042	1.30248	-	-
JW2506	27	H003	1.80753	-0.626427	-1.2824	-0.675913	1.11594	-0.534931	0.456616	-0.197464	0.999002	-0.259065	1.75333	-0.268436	1.12938	-0.810943	-2.95983	0.595696	-2.61338	-0.00277006	-0.4263	1.05654	-0.741473	0.647679	-0.0679569	-0.368234	0.339087	-3.18158	-2.22876	2.09835	-2.07525	-2.20156	-	-
yfjU	27	H004	0.095382	0.838236	-0.869067	3.37905	-0.448357	0.96521	-0.664433	1.33748	-0.63372	1.10623	-0.0852892	0.899236	0.726593	0.262391	-0.803027	0.691333	-0.504595	0.901309	2.31041	-0.274335	0.686468	-1.29087	0.179635	0.28449	-0.0604537	-1.48091	-1.01045	1.26466	-0.785068	-0.905113	10	-
JW2740	27	H005	-1.51481	-1.58117	3.12647	10.1457	-0.47209	-0.330713	0.74834	1.25538	-0.131624	0.454604	-1.44942	-1.60942	-1.86361	3.66819	2.75777	-2.64927	2.9366	-1.71937	1.10657	-2.37266	4.77522	0.949768	0.225606	-2.60091	1.94149	1.17268	-1.00099	1.04622	1.37071	-0.894835	16	-
prpD	27	H006	-0.135264	2.37633	-0.88666	0.00142655	-0.657455	1.87368	-0.882597	1.84701	-0.629416	1.83415	-0.241566	2.4843	1.26366	0.0505771	-0.411734	1.74722	-0.0964515	1.12662	0.422713	-0.874601	2.19712	0.973396	0.268969	-1.1609	0.910044	-1.25622	-0.0874707	0.204762	-0.609537	0.112346	-	-
yebT	27	H007	0.432271	0.434142	-1.38707	0.537051	-0.352161	0.403153	-0.822698	0.619205	-0.538401	0.613101	0.2015	0.620077	1.16504	-0.342498	-1.32825	0.620149	-1.22394	0.24278	-0.751385	-0.546033	0.634938	-0.45737	0.0507878	-0.710167	0.68147	-1.15584	-0.0583235	0.243829	-0.530723	0.144996	-	-
fryC	27	H008	0.699621	-0.571809	-0.352336	-2.04579	0.582573	-0.885223	0.464796	-0.818061	0.537001	-1.07083	0.632672	-0.511508	-0.0771359	-1.48304	-0.878604	-0.34015	-1.08055	-0.554539	0.0455857	0.813256	-0.865812	0.657335	0.0486307	-1.16741	1.00193	1.19647	0	0	1.39089	0.210427	-	-
ygaU	27	H009	0.366503	0.764625	0.471414	1.54926	0.46791	0.787236	0.661093	1.08684	0.3603	1.11145	0.296888	0.926051	-0.902824	0.50555	-0.160867	0.00647759	-0.174065	-0.182788	2.03211	-0.808887	0.807602	0.972562	0.966511	0.198383	-0.429185	0.625236	1.3288	-1.19576	0.910546	1.73764	-	-
yadN	27	H010	1.12154	-0.0670318	0.819429	-0.0536412	1.46515	-0.213672	1.6268	-0.0420264	1.33223	-0.0233985	1.24706	0.128126	-1.36737	0.161076	-0.968819	0.67733	-0.727707	0.5366	1.04831	1.69361	-0.456737	0.403836	0.553682	0.288803	0.328775	-0.98376	-1.9932	2.1118	-0.395029	-1.95485	-	-
tauD	27	H011	0.159398	-0.307112	1.09394	0.454447	0.564573	-0.236771	0.936786	0.0705494	0.729701	-0.170674	0.22583	-0.164506	-0.840047	-0.0174281	0.178133	-0.15667	0.286065	-0.42518	0.150026	0.524779	0.252271	-1.50686	0.457097	-0.58703	0.901613	0.000886417	-0.562218	0.641603	0.395839	-0.414935	-	-
ybcM	27	H012	0.887429	0.402192	1.05407	-1.81912	1.35738	0.14956	1.61065	0.184633	1.35783	0.48953	1.03819	0.654554	-1.41895	-0.594969	-0.490726	0.884955	-0.292234	0.702834	-0.410806	1.49023	-0.141894	-1.72908	-1.67344	-1.23596	0.649083	-0.936586	-1.14088	1.16046	-0.357702	-1.04637	-	-
ybdH	29	A001	-1.57466	1.43179	-1.65498	2.28544	-2.29227	1.60788	-2.43099	1.95141	-2.47957	1.70674	-1.78561	1.51776	2.14178	1.29436	0.573622	0.233974	0.621559	0.336225	1.96121	-3.3529	3.28105	1.54582	-0.616866	0.190006	-1.68091	0.772705	2.68915	-2.69392	1.03367	3.37841	-	12
ycaN	29	A002	-0.407965	0.828845	-0.353611	-0.795919	-0.461262	0.556277	-0.428016	0.506872	-0.594324	0.00900529	-0.420868	0.842901	0.375349	-0.141744	0.330746	-0.0637281	0.0159554	-0.424805	0.156046	-0.445779	-0.122036	-2.86552	0.102059	0.637357	-2.36887	0.949731	1.56042	-1.49472	1.18229	2.01127	-	-
yciT	29	A003	4.2988	3.526	6.71538	8.34604	7.2649	3.36155	9.19904	3.66794	7.01268	2.98509	4.88193	3.34904	-6.76106	6.19363	-0.708427	1.73883	-0.347822	3.28246	1.7363	6.07308	3.09212	-0.0524379	0.0992602	-3.74576	-0.405446	1.81789	2.12651	-2.76387	1.92411	2.68981	20	12
lsrD	29	A004	-2.14804	2.58138	-1.98115	0.700781	-2.83769	2.04231	-2.93326	1.8261	-2.99808	2.24317	-2.25587	2.62565	2.06825	-0.23118	1.27105	1.03661	1.30729	1.0115	-0.364083	-1.41011	0.981917	0.910531	-0.196296	1.66578	-1.38804	0.265228	0.949072	-0.905515	0.612472	1.29391	-	-
ynfM	29	A005	0.496791	0.23916	-0.133528	-1.28473	0.505374	-0.0163308	0.401621	-0.0876262	0.327164	0.16309	0.541057	0.267086	-0.186706	-0.85161	-0.560381	-0.0949612	-0.816378	0.0713806	0.0423343	0.339421	0.367803	1.14565	0.606312	0.667021	-1.48648	0.547172	0.22798	-0.205887	0.845611	0.467448	-	-
JW1687	29	A006	-1.94668	-2.13556	-1.41608	0.449995	-2.40821	-1.76049	-2.42289	-1.38258	-2.2947	-1.51352	-1.95259	-1.91156	2.20557	-0.25808	0.835199	-1.46319	0.73972	-1.6176	-0.216559	-0.57881	-0.951148	-0.722268	-2.68393	-0.164469	0.684166	-0.00506506	1.12085	-0.950347	0.390983	1.49389	-	-
ydjF	29	A007	-0.239998	0.195551	-0.722952	-0.551784	-0.602255	-0.0864694	-0.800745	-0.187676	-0.677564	-0.203081	-0.226623	0.352486	1.08901	-0.163247	-0.377013	0.552576	-0.374884	0.0573463	0.664938	0.501854	-0.202083	1.73004	-1.42401	0.355092	0.248428	-0.620442	0.233987	-0.117344	-0.106106	0.474248	-	-
ldtA	29	A008	-1.63672	-0.294282	-1.42775	0.144861	-2.09099	-0.262018	-2.13142	-0.0736688	-2.33169	-0.174503	-1.73528	-0.270582	1.28205	0.268138	0.784025	-0.551418	0.636918	-0.118117	1.09086	-1.09598	-0.210613	-0.899295	-0.972064	-0.0717326	-0.41595	0.715296	0.302585	-0.209129	0.985669	0.551995	-	-
ybjP	29	A009	-0.379373	0.311829	-1.77301	-0.977527	-1.11889	0.087308	-1.49504	0.0126538	-1.44246	0.232366	-0.529632	0.531898	1.40879	-0.107526	-0.633749	0.313897	-0.831926	-0.0447088	-0.103699	-0.86631	-0.425446	-0.447938	-0.100787	0.796919	-0.564337	0.395565	0.723899	-0.72835	0.719978	1.03359	-	-
wcaK	29	A010	0.207001	2.23517	1.22202	7.67759	0.531948	2.10282	1.01701	3.13316	0.635645	2.77327	0.315363	2.1535	-0.942452	1.82466	0.255393	1.40896	0.568685	2.62704	3.0271	0.596	1.17697	0.0778763	-0.991088	-1.04353	-0.494331	-0.678681	-0.560296	0.610616	-0.152644	-0.412817	10	-
JW3287	29	A011	-1.20893	0.238286	1.01947	-0.415011	-0.705428	0.164394	-0.200973	0.0877298	-0.597274	-0.352159	-1.08713	0.19385	-0.357419	1.99907	1.87427	-0.77216	1.66724	-0.290047	-0.0991993	-0.415888	-0.50518	1.80641	0.0279045	-0.115386	-0.171563	1.46593	0.991594	-0.936311	1.62072	1.3433	-	-
JW3795	29	A012	0.649471	9.31234	0.626859	-1.31814	0.991322	6.57916	1.10841	4.96985	1.13063	5.35989	0.939873	8.56923	-0.118309	0.336318	-0.114068	2.3327	0.257522	2.31235	5.04142	NaN	NaN	1.11767	0.552401	NaN	NaN	NaN	NaN	NaN	NaN	NaN	10	-
hscC	29	B001	-0.0816268	0.303815	0.27813	0.0454431	0.028582	0.0741271	0.0959189	0.0296443	-0.131036	-0.0196919	-0.0533567	0.324144	-0.32789	0.0689308	0.318182	0.000544773	0.0806348	0.336731	-0.080643	0.25506	0.08689	0.403932	0.0379214	0.559549	-0.912831	0.810387	0.283176	-0.217771	1.06523	0.529978	-	-
ycaK	29	B002	0.279169	-0.205725	1.04438	0.0666346	0.719649	-0.369482	0.92298	-0.338953	0.604942	-0.384613	0.414865	-0.306001	-1.01522	-0.068848	0.267305	-0.0186869	0.120928	0.564713	-0.304307	1.04831	-0.606019	0.0586049	0.379492	0.546015	-0.0376934	0.00506506	-0.26205	0.464492	0.399249	-0.0825387	-	-
pfo	29	B003	-1.1118	-1.49723	-2.4791	-0.487533	-2.03465	-1.0831	-2.48471	-0.700386	-2.08902	-1.27239	-1.33651	-1.24233	3.14004	-0.0215163	-0.215209	-1.43454	-0.68799	-1.57099	0.30103	-1.62882	-0.56262	0.58089	1.1764	0.986998	-1.35057	1.36764	1.76252	-1.78509	1.53664	2.25191	6	-
lsrB	29	B004	-1.36884	-1.894	0.594176	0.0204636	-1.10698	-1.74565	-0.788197	-1.60522	-1.26908	-1.22573	-1.24137	-1.93072	-0.640231	-0.0723657	1.40031	-1.41575	1.39767	-0.548629	-0.268436	NaN	NaN	0.802204	0.912062	NaN	NaN	NaN	NaN	NaN	NaN	NaN	-	-
mdtJ	29	B005	-1.56981	-1.39336	-0.0254633	-0.655035	-1.47293	-0.988593	-1.20187	-0.687955	-1.67522	-0.759387	-1.62594	-1.45816	-0.199396	-0.118637	1.71063	-2.22715	1.17281	-1.95375	0.180236	-1.70076	-0.100993	0.141353	0.450411	-0.927512	0.139232	2.70455	2.18852	-2.03554	2.70508	2.765	-	-
ydiR	29	B006	-1.31365	-0.623415	1.83503	1.55212	-0.491954	-0.657638	0.22882	-0.508195	-0.444165	-0.697343	-0.988892	-0.667829	-1.44655	-0.0874924	1.96929	-0.624324	2.12808	-0.558832	-0.369818	-0.26313	0.314218	0.317836	0.30029	-1.15655	1.28675	-0.0365361	0.0317786	0.0386747	0.365321	0.246133	-	-
ydjG	29	B007	-1.40682	-0.871941	-0.164744	0.995171	-1.41019	-0.582714	-1.22633	-0.249725	-1.09482	-0.111996	-1.28888	-0.715917	1.44498	1.01886	0.955474	-0.512889	1.07568	-0.369613	-0.292868	0.590582	-0.605454	-0.0228066	-0.211119	1.12744	-0.715461	-0.544694	-0.414505	0.624381	-0.0454468	-0.251784	-	-
yeeR	29	B008	-1.29274	0.898908	-0.120019	-0.0978525	-1.30135	0.737733	-1.0933	0.584258	-1.27379	0.857081	-1.29375	0.834066	0.445108	-0.0378249	1.34031	-0.143429	1.19968	0.0289283	0.183962	-0.962434	0.0451965	-0.320884	0.0508262	0.186212	0.196517	0.622565	1.2711	-1.27876	0.908322	1.66983	-	-
elfC	29	B009	-0.514232	0.731682	-0.760446	-0.139338	-0.759586	0.461327	-0.901941	0.482686	-0.923492	-0.177369	-0.443572	0.738422	0.917537	-0.685925	-0.0281881	0.489484	-0.00563631	0.625863	3.3114	-0.583475	0.0391559	-0.373579	0.0520164	0.22122	0.813449	-0.497039	-0.0147921	-0.0414952	-0.00721003	0.19382	0	-
JW2069	29	B010	0.392607	-1.06293	0.828105	-1.2716	0.766016	-1.21544	0.901708	-1.26362	0.746319	-0.9993	0.578604	-0.935922	-0.754011	-0.46014	-0.119213	-0.227059	-0.261573	-0.399154	0.131263	0.959671	-1.27582	-0.321047	0.227065	-0.0248682	0.366804	-1.88677	-2.3572	2.44949	-1.09904	-2.33531	-	-
yiiQ	29	B011	1.70795	1.79931	-2.52583	0.289536	0.599679	1.55174	-0.365337	1.5982	0.0199447	1.23599	1.51965	2.074	1.67382	-0.114079	-2.82284	2.10257	-2.94852	1.77889	1.43796	-0.530249	-0.0196764	1.02659	1.63076	0.435929	-0.604214	-0.257892	0.351966	-0.381463	0.185561	0.608078	-	-
rep	29	B012	3.33139	3.44641	0.427101	-0.553501	3.62344	2.58958	3.29188	2.13774	2.94768	2.14785	3.33877	3.31448	-2.04029	0.254041	-2.31544	1.7266	-2.75667	1.48129	0.43862	-0.1427	1.57913	-1.52083	1.19043	0.00690729	-1.32901	2.62138	3.30638	-3.57782	2.63078	4.15083	10	12
ybfF	29	C001	0.492823	0.554583	0.329548	-0.336533	0.613887	0.235068	0.585436	0.197907	0.538986	0.187712	0.584496	0.559141	-0.203937	-1.3038	-0.367863	0.542115	-0.477522	0.488825	0.12394	0.133553	-0.0137952	0.616898	-0.815578	0.361235	-0.336748	0.194519	0.341156	-0.58686	0.554341	0.595792	-	-
JW0927	29	C002	-0.778733	-0.922467	0.834265	-0.623775	-0.376503	-0.680934	-0.0202407	-0.448287	-0.358401	-0.615726	-0.696172	-0.949339	-0.468407	0.185131	1.18747	-1.42017	0.893073	-0.797749	-0.130996	-0.198113	7.90771e-05	1.40324	0.888066	0.65448	-1.00702	0.800334	0.80739	-0.621439	1.05681	1.12987	-	-
ydbC	29	C003	-1.0283	-0.859797	0.262505	1.09877	-0.913521	-0.814346	-0.707676	-0.583235	-1.01351	-0.403321	-0.913419	-0.822749	-0.174551	-0.234386	0.832549	-0.818925	0.783045	-1.11963	-0.0970568	NaN	NaN	0.311005	0.623875	NaN	NaN	NaN	NaN	NaN	NaN	NaN	-	-
glsB	29	C004	-1.76239	3.21758	-0.514665	1.23062	-1.92863	2.55975	-1.76913	2.2504	-2.06854	2.21484	-1.75287	2.94606	0.684299	0.647853	1.52577	0.562214	1.63277	1.03795	0.654631	0.00767155	1.42159	-0.303904	0.582988	1.17	-2.44056	0.923891	2.25123	-2.40226	1.16054	2.8412	10	-
folM	29	C005	-0.496626	0.166461	-0.247232	0.307594	-0.580778	-0.118291	-0.577859	-0.159438	-0.602767	-0.405769	-0.446831	0.160353	0.675692	0.618125	0.21928	0.201989	0.0992681	0.410623	-0.346084	0.0203204	-0.231764	0.402889	-0.388892	0.198965	0.00181851	0.535128	0.148195	-0.154805	0.835607	0.37727	-	-
ydiS	29	C006	-0.0409112	-0.59407	-0.736019	-1.96007	-0.409861	-0.500707	-0.604025	-0.417151	-0.509501	-0.220328	-0.0865541	-0.340781	0.759498	0.165263	-0.543008	-0.319735	-0.805565	-0.842495	0.16649	-0.171112	-0.786606	1.10712	0.630582	0.346567	-0.723142	1.04997	1.31978	-1.42635	1.26683	1.72703	-	-
ydjJ	29	C007	0.870948	-2.05261	-0.577745	-1.76256	0.486291	-1.62622	0.146661	-1.34802	0.225468	-1.17834	0.889941	-1.61493	0.272346	-0.525226	-1.72719	-0.636774	-1.76729	-1.24566	0.0466107	-0.077543	-0.871092	1.78163	0.653605	0.933853	-1.00047	-2.1294	-1.54201	1.36168	-1.28489	-1.47708	-	-
djlA	29	C008	-0.415641	-0.628444	-0.132883	-1.57997	-0.390922	-0.618796	-0.352428	-0.584551	-0.443697	-0.872133	-0.372898	-0.642857	0.317878	-1.27379	0.254226	-0.855376	0.0307235	-0.441629	-0.288516	-0.237468	-0.630049	-0.281053	0.433888	0.262989	-0.676864	1.02351	0.652049	-0.554499	1.24448	0.950958	-	-
gfcE	29	C009	-0.279852	-0.1798	-0.570939	0.362891	-0.512985	-0.386381	-0.611756	-0.483393	-0.523033	-0.313558	-0.277529	-0.0742522	0.805489	-0.516519	-0.128559	0.11124	-0.301566	0.00860432	-0.0563381	0.103453	-0.779918	-0.363154	0.87588	0.925392	-0.789073	0.2568	-0.302324	0.508973	0.605536	-0.127333	-	-
yfcO	29	C010	-0.350861	1.40015	0.24876	-0.985315	-0.229023	1.02643	-0.077638	0.842056	-0.248844	0.905165	-0.26168	1.35594	-0.141574	-0.737895	0.460172	0.169669	0.346627	0.0278616	0.837649	0.19583	-0.344823	-0.891311	0.381485	-0.0254949	0.723426	0.712298	-1.24434	1.19861	0.983166	-1.158	-	-
blc	29	C011	1.00259	0.555348	-3.43863	0.585514	-0.533604	0.293641	-1.61254	0.282493	-1.06904	0.277562	0.620315	0.658279	2.75049	-0.440096	-2.67157	0.489831	-3.08555	-0.0746705	0.415507	-0.844795	-0.472582	-0.110312	-0.210756	0.807424	-0.702383	1.33199	1.42486	-1.36888	1.50621	1.85085	6	-
ruvB	29	C012	4.39457	1.95731	0.609349	-0.235009	4.72847	2.00521	4.3648	2.0934	3.98135	1.62129	4.30012	2.03381	-2.36606	0.902404	-3.26961	0.670482	-3.78267	0.972308	2.02694	0.136686	1.00125	-0.711441	0.0609706	0.884571	-2.86318	2.90229	3.60847	-3.62904	2.88262	4.53559	-1	12
JW0705	29	D001	0.862839	-0.748628	0.612393	-0.0444897	1.15554	-0.754374	1.263	-0.668415	0.924894	-0.612341	0.880301	-0.711453	-1.21788	-0.530771	-0.460768	-0.762246	-0.927444	-0.405747	-0.200315	1.13506	-1.09141	0.528065	-0.979684	-0.370029	0.214133	1.85004	0.949246	-0.996311	1.95201	1.29411	-	-
ycbZ	29	D002	-0.308109	1.54644	1.21579	-1.79281	0.151156	0.903258	0.525071	0.530846	0.429619	0.804938	-0.117031	1.56822	-0.174478	0.145151	0.813468	0.936775	0.96827	1.04212	1.19239	0.655381	0.503641	-0.417495	-2.05344	-0.253829	0.411544	-0.818579	0.482307	-0.590244	-0.264084	0.756568	-	-
yncD	29	D003	-0.23341	-0.520079	0.460337	-0.773665	-0.0140271	-0.661238	0.135018	-0.670523	0.0291493	-0.376359	-0.0857959	-0.379784	-0.135235	-0.185182	0.187923	-0.269024	0.121401	-0.699813	-0.272826	1.24798	-0.939999	0.507757	0.343995	-0.0763336	-0.0153585	-0.430385	-1.20153	1.28556	0.0463702	-1.11186	-	-
yneJ	29	D004	-1.62903	-1.43884	-0.846184	0.31403	-1.97878	-1.36513	-1.96729	-1.30888	-2.00563	-1.85827	-1.68077	-1.21719	1.55215	0.576139	0.948955	-0.968746	0.788111	-1.01612	-0.187116	-1.65194	-1.54564	0.0330494	0.537704	1.23635	-1.08293	1.5398	3.03248	-2.88299	1.68409	3.80581	-	12
JW1616	29	D005	-0.531353	1.16896	0.527609	0.828687	-0.280912	1.08188	-0.0482342	1.07388	-0.288192	0.37198	-0.491324	1.20572	0.0210266	0.0778591	0.890338	-0.362723	0.688596	0.0408122	-0.191936	0.469254	0.606636	2.35084	-2.37357	0.693106	-0.766604	1.71273	0.470007	-0.531009	1.83308	0.742526	-	-
ydiT	29	D006	-1.30136	-0.59196	0.113895	-1.20703	-1.20751	-0.988531	-1.02102	-1.23581	-0.861306	-1.28072	-1.0589	-0.609879	1.30816	0.95785	0.846308	0.000906169	1.18297	0.152723	-0.236414	-0.511367	-1.16172	1.8813	1.21745	0.241059	0.485286	-1.125	-1.72164	1.97432	-0.50646	-1.66812	-	-
yeaE	29	D007	-0.972795	0.924318	0.82375	1.26081	-0.709224	0.536422	-0.363431	0.402156	-0.513363	0.26218	-0.709902	0.890635	0.215079	0.221632	0.96735	1.21641	1.48001	1.41012	1.27016	0.732529	0.522739	2.74564	-1.30412	-0.580605	0.240678	-1.12488	-1.4374	1.57386	-0.506365	-1.3653	-	-
skp	29	D008	-1.6163	1.05787	-1.5632	0.884304	-2.3222	1.00931	-2.48512	1.05718	-2.45279	1.52491	-1.79621	1.19085	1.92688	-0.296051	0.727887	0.0669574	0.662692	0.0105058	0.686551	-1.70304	0.469492	2.05062	0.104183	0.936138	-1.33138	1.00524	1.43399	-1.51953	1.22906	1.86162	-	-
csgG	29	D009	0.811244	-0.38045	0.227147	-1.0819	0.874335	-0.30738	0.828366	-0.157726	0.578512	-0.250156	0.84657	-0.255112	-0.805263	-0.599547	-0.828427	-0.126866	-1.08257	-0.488699	-0.183531	0.108952	-0.160316	0.950029	-0.356701	0.538375	-0.413916	-0.27942	-0.227894	0.328487	0.168147	-0.0445004	-	-
bepA	29	D010	-0.23151	1.3113	1.46514	-0.456373	0.419854	0.963567	0.871014	0.865343	0.216707	0.505283	-0.041853	1.26369	-1.64758	-0.205807	0.982529	0.209753	0.879626	0.467924	0.263809	0.138283	0.526006	-1.11834	-0.310887	0.701666	-0.389118	0.196576	0.257634	-0.41184	0.55603	0.501027	-	-
thiK	29	D011	0.0737582	-0.372118	1.22806	-0.552616	0.558467	-0.161126	0.928039	0.0348253	0.397404	-0.0182089	0.165143	-0.271537	-1.41342	0.381555	0.470879	-0.6204	0.232186	-0.161593	-0.00485857	0.234188	0.205959	1.34237	0.264205	-0.509091	1.19228	1.29892	-0.25276	0.282298	1.47803	-0.0721969	-	-
uvrD	29	D012	3.22729	4.89865	-0.465869	3.21795	2.92837	3.84699	2.3422	3.2661	2.43686	3.11958	3.16217	4.8767	-0.444623	0.267415	-2.94909	2.60039	-3.05547	2.43046	0.66255	1.01974	2.35363	2.23212	1.23118	0.49162	-0.75045	-0.309356	1.18027	-1.33763	0.143952	1.56336	10	-
zitB	29	E001	-0.762826	1.27097	0.453397	2.3207	-0.544392	1.41875	-0.274651	1.60415	-0.612102	1.21665	-0.686758	1.34743	-0.0491419	1.42293	1.07848	0.0205318	0.989173	0.39145	-0.421493	0.313981	1.38957	0.227528	-1.31722	-1.60886	0.985594	1.5207	0.535137	-0.383691	1.66769	0.816946	-	-
JW0965	29	E002	0.579738	0.73747	-1.82815	1.14561	-0.308759	0.628799	-0.927048	0.629654	-0.645708	0.550783	0.413741	0.917725	1.62948	0.480779	-1.54744	0.904195	-1.68702	0.585975	0.133545	-0.449409	0.624569	0.0227689	1.07606	-0.711897	0.702527	-0.798915	-1.21026	1.31363	-0.24845	-1.12127	-	-
JW1482	29	E003	-0.877293	-1.22874	-2.34591	-0.059769	-1.78486	-0.911513	-2.26659	-0.581332	-1.77629	-0.736994	-0.928439	-0.968311	2.97951	-0.451072	-0.782629	-0.447342	-0.776745	-0.648606	0.0719898	-0.237202	-1.14513	-3.81393	-1.83021	-0.278974	-0.198199	-1.16326	0.349501	-0.135597	-0.536553	0.605275	-1	10
rspR	29	E004	-1.29995	-1.36894	0.325449	-0.032812	-1.16791	-0.955859	-0.845613	-0.631114	-1.05658	-0.624229	-1.18781	-1.04939	0.280483	0.842437	1.18752	-1.11837	1.11326	-1.57616	-0.209514	-0.185496	-0.444045	-20.8813	-19.1902	0.266188	-0.0863596	-0.134973	0.0147921	-0.032378	0.285223	0.227042	1	1
ydhF	29	E005	0.757327	0.436855	1.68064	1.88233	1.38916	0.291959	1.8322	0.293493	1.15822	0.248469	0.843312	0.500911	-2.00006	1.12055	0.263124	0.120811	-0.0415748	0.250185	0.785355	1.0386	-0.554364	-0.142142	0.223558	-1.04973	1.1017	0.7835	1.0533	-0.997783	1.04271	1.41511	-	-
spy	29	E006	0.668126	0.217991	-0.497614	0.232284	0.470638	0.323065	0.267508	0.524458	0.279647	0.444254	0.689331	0.430281	0.42625	1.58155	-1.06308	0.4414	-1.12828	0.588407	-0.317637	NaN	NaN	-20.8813	-19.1717	NaN	NaN	NaN	NaN	NaN	NaN	NaN	1	-
yeaM	29	E007	1.04165	1.26974	0.759132	0.625804	1.35112	1.24096	1.47301	1.33762	1.32285	0.994652	1.17116	1.4399	-0.441301	0.977807	-0.713585	1.28376	-0.664472	1.1552	-0.0545977	0.992836	0.541991	-20.8813	-19.216	-1.28052	1.17298	-1.34989	-1.07633	1.06092	-0.682864	-0.976537	1	1
JW0189	29	E008	-1.14464	-0.486925	-0.224129	-0.0396431	-1.26283	-0.218617	-1.108	-0.0936675	-1.10008	-0.355537	-1.14885	-0.275122	1.03945	0.00203321	0.862573	-0.481453	0.783513	0.403237	0.499922	-0.365136	-0.283869	-20.8813	-19.2211	-0.592931	0.391779	0.214917	-0.504573	0.636285	0.571096	-0.351361	1	1
csgF	29	E009	-1.12102	-0.778524	1.48058	0.836759	-0.424158	-0.693404	0.23407	-0.582494	-0.252515	-0.798445	-0.95954	-0.73873	-0.864875	1.67082	1.91106	-1.29146	1.61483	-0.910251	-0.127898	0.510185	-0.682506	-1.42243	0.0112893	-0.278413	0.352743	1.4419	-0.291909	0.240745	1.60014	-0.115754	-	-
yfjT	29	E010	-0.677357	-1.08434	-0.115866	-1.20693	-0.67068	-0.815292	-0.555669	-0.657854	-0.750561	-0.710919	-0.730618	-1.0919	0.152739	0.514385	0.584112	-1.81445	0.150404	-1.60455	0.0885373	-0.21781	-0.689581	-0.749466	0.294833	0.49511	0.648697	1.68859	0.349881	-0.226887	1.81222	0.605708	-	-
dksA	29	E011	2.69903	1.51969	8.238	12.717	5.98738	1.06195	8.64069	1.67186	6.17306	1.31023	3.55479	0.953723	-7.39324	4.56979	0.622765	0.767458	1.65059	3.15963	5.02169	4.0054	2.60545	-4.81592	-1.56097	-2.62578	-0.69561	1.19172	2.94348	-2.96808	1.38687	3.69448	21	10
rnb	29	E012	-0.824087	-0.721859	-1.45287	-2.25135	-1.4167	-0.923937	-1.69956	-1.00038	-1.53827	-1.45636	-0.901728	-0.569928	1.82433	0.430386	-0.09682	-0.461728	-0.370331	-1.15553	-0.382929	-1.80478	-1.52523	-3.98901	-0.797483	1.13458	0.0502109	0.772312	1.41109	-1.38391	1.03335	1.83459	-1	10
nfsA	29	F001	0.700185	-0.73968	0.917476	0.752061	1.18703	-0.624352	1.45697	-0.419791	0.848623	-0.400928	0.838962	-0.677592	-1.82434	-0.524077	-0.330599	-0.641377	-0.603883	-0.253451	-0.161982	1.60286	-0.36384	-0.412388	-1.44665	-0.913517	1.22925	-0.521192	0.319125	-0.195528	-0.0265971	0.570768	-	-
gfcD	29	F002	1.13617	1.49838	2.33178	-0.208737	2.15265	1.22329	2.77542	1.12337	2.3021	0.859409	1.46927	1.43853	-1.91252	0.684536	-0.145768	0.601133	-0.0858174	0.100604	0.35738	2.62402	0.375321	0.382959	0.371572	-2.10773	1.53597	-0.906468	-2.1287	1.98225	-0.333842	-2.09699	-	-
ydeS	29	F003	-1.15967	1.09569	0.945688	0.19819	-0.730941	1.0832	-0.174274	1.03256	-0.588699	0.566477	-1.03665	1.224	-0.235755	1.72328	1.62704	0.103396	1.614	0.12857	-0.254993	NaN	NaN	0.657382	1.34655	NaN	NaN	NaN	NaN	NaN	NaN	NaN	-	-
ydfI	29	F004	1.42143	0.958643	-1.8509	-1.20716	0.559611	0.558641	-0.174119	0.367448	0.120857	0.713155	1.33781	1.20238	1.0777	-0.933314	-2.54182	1.84195	-2.44009	1.99831	0.00201105	0.648855	0.843409	2.39272	-1.25322	0.325914	0.104288	-1.53261	-0.514707	0.427784	-0.825279	-0.362547	-	-
JW1641	29	F005	1.52551	-0.528506	0.161976	-0.213138	1.52104	-0.502869	1.33619	-0.445835	1.32555	-0.198395	1.62258	-0.24283	-0.403906	0.283832	-1.77677	0.670715	-1.74292	0.406902	0.189583	1.75389	-0.39073	-1.33537	-0.418631	-1.55254	1.63544	-1.33296	-2.76208	2.94896	-0.669625	-2.75336	-	-
ydjX	29	F006	1.96018	0.165803	-0.97659	1.05463	1.42807	0.626	0.848741	1.02826	1.21174	0.626709	2.02049	0.781025	1.0808	0.277915	-2.95739	1.41874	-2.66553	0.642712	-0.102632	0.55108	0.334194	1.59914	0.0355732	-1.3603	1.25775	-3.60641	-3.14669	3.1419	-2.38745	-3.14561	-	8
yebF	29	F007	0.143565	0.232338	-1.1156	0.594747	-0.506544	0.441865	-0.862312	0.720806	-0.481785	0.476845	0.24661	0.834995	1.86194	0.994431	-1.47307	1.38114	-1.03626	0.0137077	-0.223606	0.264207	0.10366	1.28026	0.103357	-2.12968	1.33781	-2.61945	-3.04447	3.07534	-1.6561	-3.04182	-	8
sfmD	29	F008	0.0569439	-0.0833728	0.554391	-2.25686	0.268983	-0.216116	0.407025	-0.423465	0.259906	-0.375412	0.149659	-0.0354628	-0.298492	0.581551	0.167301	-0.100091	0.0300705	0.321044	-0.417128	0.78161	0.45787	-0.448393	0.0573703	0.663441	0.70044	0.55295	-0.250195	0.0582089	0.850411	-0.0693406	-	-
hslJ	29	F009	0.957098	1.34104	-1.47659	0.764348	0.230716	1.3243	-0.33857	1.58634	-0.16446	1.58063	0.976507	1.72423	0.950379	-0.494279	-1.9892	2.00811	-1.76864	1.35305	-0.222857	-0.0934669	0.73009	-1.73878	0.019572	-0.0461749	0.00126244	-1.95234	-1.4153	1.664	-1.14941	-1.34164	-	-
pepP	29	F010	0.997316	0.683274	-1.41067	1.28374	0.30729	0.879012	-0.220431	1.16042	0.123179	0.486738	0.770463	0.850582	1.63184	1.64999	-1.51129	0.184502	-1.91581	0.120116	0.979703	0.352622	0.638403	1.34476	0.719948	-1.91749	1.38988	1.13428	-0.139204	0.032378	1.33815	0.0544748	-	-
hscB	29	F011	-3.62048	-1.6115	8.789	4.404	-0.330897	-1.26204	2.86398	-0.701009	0.694412	-0.0720518	-2.52907	-1.77558	-5.99686	0.784396	7.21899	-2.51342	9.05278	-1.38743	-0.0628827	-0.38111	0.364505	-4.99655	-2.41156	-1.37848	-0.197077	2.19252	1.23528	-1.54531	2.25112	1.62779	18	10
ybiC	29	F012	0.712053	-0.735031	-0.403773	-1.31889	0.505183	-0.606301	0.263768	-0.515592	0.343875	-0.494692	0.774737	-0.326936	0.291202	-1.11864	-1.17412	0.0338844	-1.2761	-0.476192	-0.130009	0.501227	-0.877251	2.25179	0.492771	0.150569	0.0175639	-0.550808	-0.317547	0.425955	-0.0503483	-0.144248	-	-
macA	29	G001	2.71002	1.05915	-0.834092	-1.14825	2.24853	0.602359	1.53954	0.521033	1.68902	1.06081	2.75718	1.36013	-0.372253	-1.95223	-3.22344	1.46765	-3.21033	0.625975	0.318537	1.4834	0.800097	1.45425	-0.390095	-0.0234649	-0.288704	-2.55127	-2.07865	1.6855	-1.60478	-2.04457	10	-
gfcB	29	G002	1.68463	3.24206	0.924268	-0.36304	2.10863	2.42844	2.17404	2.05416	2.00911	2.06031	1.88341	3.27832	-0.933984	0.608428	-1.0728	1.30521	-1.15155	0.605007	0.376492	2.50925	0.924724	1.78277	1.42595	-1.59042	1.51891	0.230865	-1.28121	1.26154	0.584205	-1.1977	10	-
lsrR	29	G003	0.383443	-0.772554	2.39785	0.671388	1.39918	-0.673453	2.08094	-0.504359	1.62575	-0.615219	0.699209	-0.676967	-1.71642	0.545633	0.550921	-0.628555	0.50221	-0.372871	0.161743	2.0315	-0.42598	-1.92355	0.476378	0.104091	-0.585783	-0.0583185	0.362722	-0.35496	0.347575	0.620305	-	-
rrrQ	29	G004	0.162762	-1.53271	0.904825	-1.49984	0.530469	-1.20471	0.755485	-0.888486	0.598519	-0.915303	0.48102	-1.09158	-0.499323	-0.689349	-0.429888	-0.351218	-0.149783	-0.329847	-0.38135	1.47834	-0.662314	-0.729866	0.257604	-0.863504	0.691844	-2.09824	-2.01475	1.99925	-1.2611	-1.9775	-	-
ydhP	29	G005	0.331159	-1.50573	1.07986	1.33074	0.78293	-1.18576	1.11206	-0.80752	0.705942	-1.05756	0.526442	-1.14344	-1.15217	0.695613	-0.162426	-1.01061	-0.335373	-1.6075	-0.197485	1.20906	-0.839319	-1.42114	-0.783529	-0.575084	0.0348764	-0.582692	-0.574648	0.835758	-0.0758941	-0.428627	-	-
ydjZ	29	G006	0.952597	-0.392647	0.390929	-0.843872	1.07199	-0.454034	1.06085	-0.398905	0.856357	-0.0833687	1.14163	-0.0569172	-0.82326	-0.478902	-1.17633	0.493098	-1.09454	-0.154869	-0.163725	1.69752	-0.490217	0.162022	0.495325	-1.49025	0.18628	-1.65065	-1.4946	1.15863	-0.916861	-1.42647	-	-
yedS	29	G007	-0.0489982	0.24075	1.16478	-0.416895	0.513105	0.190478	0.942948	0.381928	0.443299	0.120958	0.272932	0.5927	-1.22922	-0.362443	0.250965	0.310705	0.365503	-0.525104	0.555753	1.3917	-0.374383	-0.32778	0.217827	-1.94314	1.11953	-1.28555	-2.89632	2.75353	-0.632516	-2.8908	-	-
nfrA	29	G008	-0.29734	-0.938456	-1.67131	0.113297	-1.04042	-1.19845	-1.44485	-1.25624	-1.08396	-1.22023	-0.330719	-0.626169	1.99247	-0.664313	-0.903107	0.705679	-0.906049	0.505082	-0.200081	0.360495	-1.12757	0.120249	-0.808948	-0.323513	0.643572	-1.18075	-1.68168	1.8037	-0.5503	-1.62572	-	-
ydiJ	29	G009	-3.6501	-1.99997	-0.969409	2.17197	-3.92297	-2.21957	-3.51923	-2.27214	-3.86965	-1.27606	-3.59673	-2.04644	1.38638	1.27629	2.74909	-1.15738	3.13318	-0.330646	-0.790945	NaN	NaN	-2.60159	0.372586	NaN	NaN	NaN	NaN	NaN	NaN	NaN	6	-
JW3003	29	G010	-0.415764	0.411583	1.2253	5.82624	0.0246718	0.74932	0.502927	1.29511	-0.0427936	0.742086	-0.374096	0.404361	-0.791678	2.39738	1.00056	-0.540764	0.845564	-0.0457339	1.42532	-0.294398	1.2646	1.88843	-3.72174	-1.25108	0.533115	1.39563	0.887568	-0.815145	1.56056	1.2226	10	3
tig	29	G011	-0.765474	0.274509	0.856776	-1.09101	-0.398145	0.397656	0.0408719	0.588271	-0.346453	0.383643	-0.680237	0.411436	-0.473328	-0.303981	1.12582	-0.733848	0.985962	-0.596741	0.74601	-0.402972	-0.111499	-1.87082	0.0878886	-2.17342	1.69194	0.439556	-1.63088	1.68944	0.756367	-1.57173	-	-
yiaK	29	G012	0.512399	-1.71324	1.10475	2.22306	0.941872	-1.52783	1.32724	-1.24947	1.01518	-1.33521	0.568052	-1.713	-1.01544	1.4081	-0.0754205	-1.05108	-0.44073	-0.43757	0.0251087	0.223572	-1.96204	-0.65898	2.95772	-0.311108	0.984627	1.36412	-1.13818	1.27124	1.53364	-1.04346	-	-
macB	29	H001	1.40168	-0.525665	2.07561	-0.713789	2.29563	-0.460336	2.76721	-0.303435	2.34595	-0.449723	1.753	-0.305331	-1.84681	0.521199	-0.791279	0.167928	-0.625201	0.253883	-0.102516	1.66581	-0.540386	-1.50034	-11.108	-0.469889	0.969559	-2.36653	-2.34302	2.55714	-1.4652	-2.32056	2	2
ychF	29	H002	0.714294	-1.64829	4.11495	2.73432	2.45293	-1.06145	3.74682	-0.400837	2.93426	-0.831373	1.15859	-1.27892	-2.96426	1.45882	0.973187	-1.31679	0.869306	-1.78087	1.29033	0.987803	-0.353288	-0.0540431	0.712302	0.279569	-0.124754	-0.506248	-0.274818	0.421243	-0.0146037	-0.0967462	16	-
lsrC	29	H003	1.89122	0.39145	0.514437	-1.8057	2.08162	0.190402	1.96874	0.137254	1.80352	0.472809	2.09118	0.677955	-1.1357	-0.913767	-1.91376	1.17614	-1.7812	0.672827	0.122691	1.71733	0.00232875	0.945846	-0.925038	-0.871144	1.0626	-2.70452	-1.91532	1.92637	-1.71999	-1.87288	-	-
flxA	29	H004	-0.310285	-1.77842	-1.53787	-0.784952	-1.0084	-1.77325	-1.37197	-1.70728	-1.52336	-1.55341	-0.437312	-1.68883	0.544603	-0.765526	-0.84446	-1.08681	-1.10568	-1.10037	-0.0523497	-0.262513	-1.76691	1.33268	0.559455	1.07954	-0.208801	-1.26617	-0.210866	0.270787	-0.617333	-0.0255212	-	-
sufC	29	H005	0.773407	0.876443	0.492723	0.0772721	0.991973	1.08176	1.08963	1.26733	0.750418	0.762082	0.790359	1.07745	-0.72826	0.0181064	-0.470297	-0.144182	-0.755771	-0.345793	-0.179002	1.12194	0.689294	-0.337039	1.18482	-1.62276	1.59418	-0.1096	-1.44187	1.3133	0.305845	-1.37008	-	-
JW1746	29	H006	0.41265	-0.710466	1.4599	0.247221	1.07191	-0.610122	1.47836	-0.454388	1.06935	-0.526915	0.645698	-0.521004	-1.28917	0.514122	0.0572112	-0.567994	-0.0526847	-0.754392	-0.0813321	0.317176	0.533433	1.30115	-1.54934	-0.020932	0.263868	-1.05892	-1.24652	1.24083	-0.454389	-1.16036	-	-
[truncated: 3,090 more rows]

## Sheet: Legend normalized data
Dataset EV2: Normalized Data Table. The normalized data spreadsheet compiles all quantitative information about each strain imaged in this study after temporal and spatial biases corrections for each morphological, growth and cell cycle feature, as well as their association to a morpho or cell-cycle island when appropriate. NaN (Not a Number) values are attributed to non-determined fields.
[truncated: 38 more rows]

[truncated: 1 more sheets: Normalized data]
