# Supplementary material for: Genomewide phenotypic analysis of growth, cell morphogenesis, and cell cycle events in Escherichia coli
Source: Mol Syst Biol. 2018 Jun 25;14(6):e7573. doi: 10.15252/msb.20177573 (PMC6018989; doi:10.15252/msb.20177573)
Supplement: Supplementary file 5 — Code EV1 [file MSB-14-e7573-s005.zip]

Archive with 2 entries (2 files):
- ComputerCodeEV1.txt
- readme.txt
