# Supplementary material for: Genomewide phenotypic analysis of growth, cell morphogenesis, and cell cycle events in Escherichia coli
Source: Mol Syst Biol. 2018 Jun 25;14(6):e7573. doi: 10.15252/msb.20177573 (PMC6018989; doi:10.15252/msb.20177573)
Supplement: Supplementary file 5 — Code EV1 [file MSB-14-e7573-s005.zip › ComputerCodeEV1.txt]

function enrNeigh = mapEnrich(mapp, mapMat, strN, ngo)
%% -------------------------------------------------------------------------
% function enrNeigh = mapEnrich(mapp, mapMat, strN)
% @author: Manuel Campos
% 
% @date: January 15 2018
% 
% @copyright 2017-2018 Yale University
%=========================================================================
% ********************** input **********************
%mapp:      tSNE map over which enrichments are calculated
%mapMat:	mapping matrix between strains and terms
%strN:      strain names (same number of entries as mapp)
%ngo:       term names, same number of columns as the mapping matrix
%
% ********************** output **********************
%enrNeigh:	cell array storing the information about the enriched go term
%           in the neighborhood, the 4 values required for the
%           hypergeometric test (total number of strains No, Total number
%           of strains associated with term g in the dataset, number of
%           strains in neighborhood Ni, number of strains in neighborhood i
%           associated with term g Nig)
%
%=========================================================================
% This script calculates the local enrichment of each of the 'ngo' terms
% within a circular neighborhood centered around each point defined by the
% coordinates provided as input in 'mapp'. For every point defined in
% 'mapp', the neighbors are defined as the points falling within a circular
% area of radius r. The redius corresponds to the 1 percentile of the
% pairwise distance distribution between all points in 'mapp'. The
% enrichment for any given term is calculated with a hypergrometric test
% and the associated p-value is stored and then adjusted using the
% Benjamini & Yekutieli procedure (2001) with the custom built fdrbh.m
% function
%-------------------------------------------------------------------------
%-------------------------------------------------------------------------

% Remove 'JW' and 'WT' strains from the counts
ixgd = (cellfun('length', cellfun(@(x) regexp(x, 'JW'), strN(:,1), 'un', 0))==0) &...
    (cellfun('length', cellfun(@(x) regexp(x, 'WT'), strN(:,1), 'un', 0))==0); %true(length(mapp), 1);%
mapp2 = mapp(ixgd, :);
mapMat = mapMat(ixgd, :);

% Calculate the pairwise distances between strains based on tSNE
% coordinates
dst = pdist(mapp2, 'euclidean');
% Calculate the threshold value for distances as the 1% of teh pairwise
% distance distribution
r = prctile(dst, 1);
dst = squareform(dst);
neigh = dst <= r;

% Initialize the p-value matrix
pval = ones(length(mapp2), size(mapMat, 2));
% Calculate the input vectors to perform the hypergeometric tests
No = zeros(length(mapp2), size(mapMat,2)) + sum(ixgd);
Ng = repmat(sum(mapMat), length(mapp2),1);
Ni = repmat(sum(neigh,2), 1, size(mapMat,2));
Nig = neigh * mapMat;

% Perform the hypergeometric tests
% Loop through each GO term
w = waitbar(0,'Calculating attribute(s) enrichment(s)');
for ii=1:size(mapMat, 2)
    ind = Nig(:,ii)>0;
    pval(ind, ii) = hygepdf(Nig(ind, ii), No(ind, ii), Ng(ind, ii), Ni(ind, ii));
    waitbar(ii/size(mapMat,2));
end
close(w);

% Control for the false discovery rate with the Benjamini-Yekutieli
% procedure at a level of 0.05
% Loop through each GO term
w = waitbar(0,sprintf('Adjusting feature enrichment p-values: FDR %2.2f%',0.05));
qval = nan(size(pval,1), size(pval,2));
for ii = 1:size(mapMat,2)
    % Disregard NaN values
    ind = ~isnan(pval(:,ii));
    if any(ind)
        % Adjust p-values to control the FDR using the Benjamini & Yekutieli
        % procedure (2001)
        [~, qval(ind,ii)] = fdrbh(pval(ind,ii), 0.05, 'dep');
    end
    waitbar(ii/size(mapMat,2));
end
close(w);
clear w ii ind

disp([num2str(sum(sum(qval<0.05)>0)), ' enriched GO term(s)']); 

% For illustration purposes (Linked to Fig 4E and Fig 5D)
% Define the colormap
clm = othercolor('Paired12', sum(sum(qval<0.05)>0));
% initialize the output variable 'enrNeigh'
enrNeigh = cell(sum(sum(qval<0.05)), 9);
% Set counters
kk = 1;
cc = 1;
% Calculate the density map of 'mapp' to draw a contour
% using the kernel density based function kde2d.m from by Zdravko Botev
% See: http://www.mathworks.com/matlabcentral/fileexchange/17204-kde2d-data-n-min-xy-max-xy-/content//kde2d.m
[~,density,X,Y] = kde2dv2(mapp(:,1:2),2^8);
figure;
hold on;
% Loop through the neighborhoods
for ii = 1:size(qval, 2)%size(tmpq, 2)
    % Identify the neighborhood(s) with a signifcant enrichment
    % (adjusted p-value < 0.05)
    ind = find(qval(:,ii) < 0.05);
    if ~isempty(ind)
        % For each one, draw a disk with radius 'r' around the center
        % of the neighborhood
        for jj = 1:length(ind)
            xc = r.*cos(linspace(0,2*pi,50)) + mapp2(ind(jj), 1);
            yc = r.*sin(linspace(0,2*pi,50)) + mapp2(ind(jj), 2);
            patch(xc, yc,'r', 'facecolor', clm(cc,:), 'edgecolor', 'none');
            enrNeigh(kk,:) = {ngo{ii}, No(ind(jj), ii), Ng(ind(jj), ii), ...
                Ni(ind(jj), ii), Nig(ind(jj), ii), pval(ind(jj), ii),...
                qval(ind(jj), ii), strN(logical(neigh(ind(jj), :))),...
                mapMat(logical(neigh(ind(jj), :)), ii)};
            kk = kk + 1;
        end
        cc = cc + 1;
    end
    text(mean(mapp2(ind, 1)), mean(mapp2(ind, 2)), ngo{ii}, 'fontsize', 10);
end
plot(mapp(:,1), mapp(:,2),'.', 'color', [.8 .8 .8], 'markersize', 11);
contour(X,Y,density,[1e-5 1e-5],'-k','linewidth',0.8);
axis equal;axis tight
set(gca,'xlim',[min(mapp(:,1))-10, max(mapp(:,1))+10],...
'ylim',[min(mapp(:,2))-10, max(mapp(:,2))+10]);
axis off
