# Supplementary material for: Genomewide phenotypic analysis of growth, cell morphogenesis, and cell cycle events in Escherichia coli
Source: Mol Syst Biol. 2018 Jun 25;14(6):e7573. doi: 10.15252/msb.20177573 (PMC6018989; doi:10.15252/msb.20177573)
Supplement: Supplementary file 5 — Code EV1 [file MSB-14-e7573-s005.zip › readme.txt]

Computer Code EV1
==================
MATLAB-based function used to calculate local enrichments for GO terms (related to Fig 4E and Fig 5D).
For each point in the tSNE map, a neighborhood was defined by taking all the points closer than a distance r
defined as the 1-percentile of the distribution of pairwise distances among all points in the tSNE map.
For each GO term, a hypergeometric test was performed within each neighborhood. The resulting p-values
are adjusted to control the false discovery rate using the BY procedure (Benjamini & Yekutieli, 2001).


Benjamini Y, Yekutieli D (2001)
The control of the false discovery rate in multiple testing under dependency.
Ann Stat 29: 1165-1188
