# Supplementary material for: Genomewide phenotypic analysis of growth, cell morphogenesis, and cell cycle events in Escherichia coli
Source: Mol Syst Biol. 2018 Jun 25;14(6):e7573. doi: 10.15252/msb.20177573 (PMC6018989; doi:10.15252/msb.20177573)
Supplement: Supplementary file 6 — Code EV2 [file MSB-14-e7573-s006.zip › readme.txt]

Computer Code EV2
==================
MATLAB-based function dedicated to false discovery rate control. The function takes a set of p-values,
a threshold and a procedure as inputs, and provides a set of adjusted p-values (q-values) and a logical array
indicating which q-value is below the threshold used as an input. The two possible procedures to control the
FDR correspond to the algorithms known as the BY and BH procedures, taking into account dependencies between
tests (BY procedure) (Benjamini & Yekutieli, 2001), or not (BH procedure) (Benjamini & Hochberg, 1995).
The p-values associated with COGs enrichments were corrected with the BH algorithm, which is not taking
into account dependencies between tests because COGs are vastly non-overlapping. The p-values associated
with GO term enrichments were corrected with the BY algorithm because GO terms can encompass overlapping
sets of genes.


Benjamini Y, Hochberg Y (1995)
Controlling the false discovery rate - a practical and powerful approach to multiple testing.
J Roy Stat Soc B Met 57: 289-300

Benjamini Y, Yekutieli D (2001)
The control of the false discovery rate in multiple testing under dependency.
Ann Stat 29: 1165-1188
